# Supplementary material for: Wnt signaling regulates chemokine production and cell migration of circulating human monocytes
Source: Cell Commun Signal. 2024 Apr 16;22:229. doi: 10.1186/s12964-024-01608-8 (PMC11020454; doi:10.1186/s12964-024-01608-8)
Supplement: Supplementary file 1 — Additional file 1. RNA-seq data and analyses. Includes the count matrix, differential expression (DE) and gene ontology (GO) analyses. [file 12964_2024_1608_MOESM1_ESM.xlsx]

## Sheet: count matrix
Gene Symbol	sample1_control1	sample1_control2	sample1_control3	sample1_wnt1	sample1_wnt2	sample1_wnt3	sample2_control1	sample2_control2	sample2_control3	sample2_wnt1	sample2_wnt2	sample2_wnt3
A1BG	85.3052	49.947	60.1635	144.352	129.488	92.5726	85.7374	112.227	86.4264	101.725	90.7007	118.358
A1BG-AS1	63.5611	73.9532	55.7132	137.405	116.332	100.811	112.93	105.789	83.0634	117.058	88.1678	104.113
A2M	1	2	6	37	19	23	0	0	3	3	7	4
A4GALT	478.999	385	366	945.003	691.999	720.997	252	274	213	338	316	365
AAAS	70.9997	61.6114	45.7388	115.336	43.4543	77.7119	46.0048	60.9995	40.975	53.8144	48.9757	62.9246
AACS	128.943	135.393	114.592	271.722	142.99	164.974	118.872	125.367	120.551	121.383	148.714	142.108
AADACL2-AS1	12.0273	11.2544	12.2824	17.4925	11.457	6.1407	37.1995	11.2606	15.3101	19.6772	4.0935	22.9644
AAGAB	432.999	332	294	667	502.002	396	476.999	569.001	442.999	511.998	480.999	528.999
AAK1	841.86	710.418	585.448	1193.56	785.423	896.62	798.009	758.058	736.958	767.008	732.638	750.812
AAMDC	21.3951	9.88398	11.4045	20.0405	12.8506	4.76353	6.09243	10.0888	10.3136	10.5616	6.12265	15.0618
AAMP	2535.02	2091.03	1890	3193.01	2283.04	2003.99	2466.05	2673.94	2027	1940.01	1621.98	1924.01
AANAT	13	21	16	15	8	8	11.2641	7.83072	13.8601	6.09518	9	12
AAR2	331	233	256	619.003	505.999	430.001	253	284.001	238	385	311	337.999
AARS1	426.895	313.405	296.737	656.07	447.835	391.522	250.241	355.535	252.074	352.769	315.362	344.746
AARS2	68	63	65	81	58	61	68	67	65	55	52	55
AARSD1	29	30.2448	21	50.9996	45.5379	35	17.9832	22.6208	11	34	7.45433	28
AASDH	83	37	38	95	59	69	58	59	52	66	51	66
AASDHPPT	167.701	127.996	116.965	324	250.973	226.812	134.984	152.091	102.853	240	192.701	208.899
AASS	9.56949	6.97874	18.7496	9.49627	12.8294	9.60365	27.7188	2.303	7.47675	30.6751	1.45614	0.135546
AATBC	39.9212	36.7222	35.5772	46.1565	24.6293	45.9649	21.5011	19.992	21.4569	6.15735	12.2407	6.15729
AATK	1445.09	1224.98	1087.61	2469.5	1771.79	1809.59	2145.99	2163.09	1803.05	2411.05	2317.35	2591.21
ABALON	29.5884	19.8351	14.3368	43.1933	19.1294	27.924	19.9631	16.2053	14.7295	18.7253	14.4265	16.1224
ABAT	692	534	528	294	219	233	426	405	397	147	120	144
ABCA1	12904.9	10178.9	8805.86	15402.7	10279.9	10907.8	15135.9	11686	11985.9	12682.9	11399.9	12477.9
ABCA10	1	7	4	11	16	5	0	2	1	2	2	2
ABCA13	148.721	104.8	119.593	135.072	80.8818	95.3162	758.359	478.677	572.735	581.489	495.129	563.554
ABCA2	9.00449	18.7498	15.8367	40.3059	28.5854	31.3199	14.874	8.92443	17.7344	19.6044	11.1555	16.3615
ABCA3	7	3	4	15	3	6	3	7	3	4	2	5
ABCA4	8	6	7	2	2	2	3	4	7	2	4	3
ABCA5	31	34	21	72	38	48	12	15	12	30	24	27
ABCA6	12	14	20	55	33	31	13	19	7	20	12	11
ABCA7	498.589	276.881	352.659	337.005	225.567	293.679	296.007	350.654	310.801	137.022	170.776	173.01
ABCA9	0	0.999999	0	8.88472	1.60329	4.9975	3.77185	3.99992	1	0.0056283	7	0.999588
ABCB1	12	5	5	26	25	20	4	2	1	3	3	4
ABCB10	68.5915	50.3556	65.79	110.928	103.798	86.8309	73.5261	84.082	61.376	83.9145	80.4284	79.6913
ABCB4	3	2.79576	1.86387	7.45643	10.2513	5.5916	7.13e-05	2.77982	7.06e-30	4	2.5628	2.79576
ABCB5	3	1	0	8	6	5	0	0	1	3	1	3
ABCB6	27	27	32	42	38	29	21	23	26	12	13	18
ABCB7	215	178	170	379	292	245	187	199	210	263	221	264
ABCB8	102	102	93	163	136	103	200	187	155	152	177	158
ABCB9	10.6503	5.00298	10.0245	17.0517	11.6779	26.3686	1.98491	3	1.60926	0.00432832	0.929684	3.25545
ABCC1	39	47	29	112	76	88	41	31	35	36	38	43
ABCC10	132.934	33.2927	79.0811	177.073	130.603	151.091	87.5649	102.01	95.648	170.754	155.801	138.526
ABCC2	32.5681	13	7.36311	28.5692	15.9787	9.78634	14.8469	18.3869	17.6349	8.99979	19.788	24.8035
ABCC3	67	72	57	183	99	145	56	66	64	74	64	69
ABCC4	49.9758	31	31	70	63.9597	41.9737	24	17	15	25	28	32
ABCC5	182.407	138.214	122.333	322.91	215.399	252.976	153.546	102.822	98.9211	133.809	138.927	162.539
ABCC5-AS1	1	0	1	1	0	0	7	3	1	0	0	0
ABCD1	1030.53	810.583	742.04	1419.57	1043.02	1032.48	920.667	916.651	855.019	736.717	752.79	748.964
ABCD3	180	122	126	307	236	181	232	256	234	256	264	253
ABCD4	250.003	224.402	198.992	408.74	283.816	232.216	266.115	294.187	252.478	301.117	215.358	233.376
ABCE1	284.88	207.528	211.725	647.458	451.73	429.864	152.933	124	91.912	216	178.934	177
ABCF2	397.46	304.314	251.934	514.482	397.165	343.811	296.392	282.513	210.426	282.55	337.969	294.417
ABCF2-H2BK1	263.146	203.731	219.014	473.697	341.036	321.127	259.942	236.066	180.769	302.889	198.233	250.246
ABCF3	1059.01	832	768.004	1348.99	973.998	902.002	917.003	872.004	721.001	929.999	710.001	829
ABCG1	914.966	729.911	700.942	1157.95	898.81	834.99	1860.92	1895.9	1751.91	1456.93	1281.98	1590.96
ABHD1	4.63178	1.13869	1.69e-41	4.63192	3.45787	2.27374	2.28975	2.30494	1.1492	3.6492	1.17117	1.13429
ABHD10	9.01745	18.5774	26.1259	51.4635	46.1502	21.6562	0.0669789	25.497	9.79016	46.2801	25.3336	37.5789
ABHD11	33.0344	21.3715	27.1312	72.0226	75.7402	51.8777	88.7786	59.8602	69.7718	102.526	96.9383	124.025
ABHD12	566.78	474.469	399.351	1078.36	807.54	662.282	368.135	351.629	277.108	510.189	422.989	502.344
ABHD12B	0	2	3	6	3	2	1	2	0	0	2	4
ABHD13	668.003	530	579	1043.01	824.997	758.995	778	776.999	657.002	838	696.001	749.005
ABHD14A	0	0	0	2.99912	4.9272	2	1	3	0	3.64066	1	2
ABHD14B	27	30	30	73	30	34	29	36	21	33	28	28
ABHD15	88	62	61	135	92	83	113	119	92	115	96	91
ABHD16B	6.19406	3.00803	36.3921	0.617102	1.21085	13.2975	21.5797	40.6691	0.0851588	0.884468	15.6931	0.687068
ABHD17A	380.022	305.395	221.998	399.239	215.97	280.364	363.5	338.56	305.384	306.571	283.396	278.1
ABHD17B	407	306	299.999	560.001	426	392	401	375.001	348	355	329	362
ABHD17C	575	432	382	919	713	727	470	467	362	526	447	520
ABHD18	139	113	103	268	184	163	134	171	117	205	182	185
ABHD2	1427.69	1157.84	1049.16	2906.74	2072.17	1902.84	1509.17	1235.97	1320.17	1833.67	1564.67	1736.97
ABHD3	130.088	131.108	138.04	204.751	106.011	132.92	129.653	206.256	139.009	167.168	155.926	164.393
ABHD4	370.38	302.464	271.485	533.063	375.272	327.202	371.938	310.747	355.507	309.941	290.876	315.911
ABHD5	184.12	160.901	158.635	268.071	166.968	211.403	260.856	280.54	263.891	253.603	191.547	191.808
ABHD6	262	186	179	383.999	291	246	152	152	155	177	138	195
ABHD8	292	220	195	497	369	320	328	358	296	424	324	394
ABI1	2404.14	1992	1838.02	3122.28	2269.23	2251.15	2110.75	2135.66	1697.14	2162.54	1870.56	1985.84
ABI2	332.697	232.635	262.642	498.721	340.991	358.579	316.115	335.537	302.877	275.842	250.379	331.488
ABI3	30	29	32	56	63	50	23	30	20	25	15	25
ABI3BP	2	0	3	3	2	1	1	1	1	1	3	1
ABITRAM	95	69	60	176	120	101	110	99	87	158	126	135
ABL1	271	256	218	480.002	362	378.001	294.001	281.001	210	323	297.999	336
ABL2	3493.76	2651.23	2524.24	4833.93	3331.18	3697.89	1901.89	1536.66	1540.75	2098.8	1868.99	1960.36
ABLIM1	182	127	112	290	232	275	53	36	41	38	36	40
ABLIM3	42	36	30	34	42	36	35	36	29	28	20	22
ABO	4	3	0	2	2	6	0	0	0	2	0	1
ABR	294.999	249	201.999	536.998	431	388.999	182.999	137	179	217	204	236
ABRACL	676.998	523.002	547.002	1334.01	949.995	863	611.003	695.004	490	923.007	699.001	763.004
ABRAXAS1	28.6592	24.2483	26.9509	61.4595	41.8044	49.7132	29.9159	36.9326	35.5771	42.4697	32.3536	47.7247
ABRAXAS2	568.602	421.521	449.825	819.421	593.931	512.37	502.022	473.593	382.104	476.176	440.502	495.29
ABT1	926	734	754	1219	885	772	911	883	751	750	676	769
ABTB1	566.617	440.814	481.025	740.396	554.067	499.696	485.701	648.008	435.514	547.715	392.719	494.962
ABTB2	2479.66	2032.52	1655.55	1345.76	949.928	1128.71	826.853	785.884	636.887	372.894	351	356.779
ACAA1	768.75	671.372	607.562	773.18	490.15	442.768	716.578	767.486	770.859	575.332	501.484	533.717
ACAA2	198	150	157	386	334	266	155	156	140	172	148	176
ACACB	17.9394	13.9544	3.71572	16.616	1.74013	2.68602	15.996	7.97393	12.8611	8.77354	6.56238	8.95281
ACAD10	65	40	49	109	65	73	68	50	50	79	63	85
ACAD11	17.5803	10.1641	0.00206402	17.1547	14.1931	3.66741	13.5419	0.51623	1.20854	9.75143	2.16628	7.24777
ACAD8	338	254	274	743	553.001	517	367	389	337	441	355	394
ACAD9	140.97	134.691	137.638	288.069	115.539	175.276	178.344	160.713	155.52	209.373	204.605	95.6062
ACADM	116	91	108	314	212	182	131	140	117	199	164	179
ACADS	18	20	10	68	25	24	16	23	9	44	37	29
ACADSB	14	12	8	25	22	20	21	15	11	24	29	18
ACADVL	7611.7	6052.75	5939.51	9869.15	7665.35	6963.64	5409.65	5187.82	4644.3	3876.39	3512.42	4025.27
ACAP2	1629	1335	1273	2608.01	1745.98	1782.01	2000.97	1663.99	1665.02	2198	1929.01	1965.99
ACAP3	660.998	533.999	503	850.998	595	549.001	626	638	570.001	490	452.999	526
ACAT1	19.9804	8.35914	14.8616	33.7882	23.8463	15.9983	16.5784	20.9993	26.4205	35.8999	22.7858	24.9781
ACAT2	274.664	214.221	182.672	203.716	144.867	150.215	213.711	193.191	200.573	117.188	122.018	105.112
ACBD3	1979.05	1602.53	1447.93	2519.47	1775.03	1643.78	1934.13	1738.31	1559.28	1891.91	1527.38	1727.61
ACBD3-AS1	116.883	86.3077	84.4529	151.469	81.366	85.0265	107.788	96.2641	74.1999	95.7831	88.0481	104.523
ACBD4	31	31	23	37	41	41	37	34	25	39	41	33
ACBD5	306	252	241	531	378	388	307	287	211	380	296	360
ACBD6	68.1442	47.7662	40.7957	140.295	116.182	81.9084	42.7164	51.549	27.863	56.5468	65.2377	84.9932
ACBD7	3.85626	0	0.616692	2.85452	0.808346	0.950285	1.37094	0.520864	0	1.1756	0	0.224094
ACBD7-DCLRE1CP1	3.14374	1.02274	8.38331	3.18183	4.19165	1.08732	35.6291	10.4791	6.2223	18.0304	0	16.9698
ACCS	10.1971	13.9086	10.8907	21.0047	7.08614	13.6416	15.1024	9.65493	5.81876	19.1888	9.64239	7.53147
ACD	223.544	159.658	158.698	294.389	201.555	182.54	193.092	226.351	200.548	201.759	168.189	209.896
ACE	9	2.99999	10.9927	13	6.99997	5.99884	2	0.999618	0.99999	6	4	1.99998
ACER2	3.5469	4.47862	6.2742	11.6499	10.7987	6	10.7986	2.79263	1.16932	9.85297	3.39605	2.59285
ACER3	211.17	196.76	176.49	482.678	322.092	337.679	313.999	219.634	174.078	318.001	216.128	311.853
ACHE	222.956	157.087	160.269	176.527	97.654	118.113	213.573	203.633	156.833	79.6368	70.9302	92.8025
ACIN1	2303.02	1822.72	1464.75	3629.07	2447.89	2404.6	2174.84	2119.79	1884.88	2459.27	2082.86	2237.01
ACKR3	59	27	30	62	41	40	31	41	31	38	29	50
ACLY	1092.01	831.001	758.001	1784	1279	1238	1052	917	753.999	1153.01	1007	1137
ACO1	270	197	167	468.001	363	359.001	217	187	168	299	250.999	264.999
ACO2	1262.25	1004.09	922.328	1883.59	1358.79	1339.45	1327.61	1289.53	1082.47	1432.75	1243.77	1471.5
ACOD1	334.71	310.142	285.807	98.6034	73.3382	88.8235	377.901	407.11	270.686	149.516	128.388	121.204
ACOT1	3.50294	2.14017	4.66461	9.27169	9.97583	0	2.79e-40	1.2456	1.00343	1	1.00047	1
ACOT11	2.86e-10	2	0	5	6.99752	5	1	2	1	2.78174	4	1
ACOT12	5	1	1	10	2	4	5	2	3	3	5	5
ACOT13	106.714	109.921	114.33	275.657	225.558	195.137	87.7989	87.4491	79.2115	101.952	96.0344	144.573
ACOT2	14	15	16.1666	47	38	55	9	5	6	19	15	14
ACOT7	7	8	4	14	14	9	5	4	5	4	2	4
ACOT8	41.3989	26.085	29.5689	91.1165	65.5229	36.0871	38.2739	25.7612	43.9193	42.5927	67.9118	62.1665
ACOT9	3165.98	2500.03	2422.93	3838.07	2796.97	2684.01	3038.03	3168.01	2659	2431.96	2155.01	2191.96
ACOX1	663	520.999	462	1191	864.995	860.003	903	930.004	769.001	989.003	879.001	912.995
ACOX2	0	2	0	6	2	0	3	1	1	0	0	3
ACOX3	340.258	277.804	246.93	529.34	415.078	408.51	214.832	249.891	166.826	247.867	241.247	256.98
ACOXL	9.99924	5.99949	9.99916	4.99958	3.99966	4.99966	13.999	4.99958	6.99949	2.99975	3.99966	4.99966
ACOXL-AS1	0	0	1	1	0	4.2e-26	8	0	2	4.91318	0	1.22884
ACP1	202.834	193.335	234.895	550.951	386.714	393.303	247.291	243.298	209.347	346.824	282.57	274.471
ACP2	139.393	110.215	101.485	333.231	210.512	182.58	59.2134	64.4734	43.5772	137.316	92.2694	143.231
ACP3	22	14	11	25	14	13	27	15	13	26	8	7
ACP5	44	34	32	369.001	252	176	16	13	16	48	42	49
ACP6	20.3019	14.6651	21.9043	87.0183	50.4579	38.2619	28.8471	16.1177	22.2436	35.9	22.1148	31.851
ACRBP	35	35	25	41	27	34	47	46	28	39	39	63
ACRV1	0	2	1	1	2	1	1	1	0	1	0	2
ACSBG1	15.935	13.1572	12.6641	13.8035	14.7388	23.3339	19.9309	20.1726	12.0247	16.2668	20.246	16.5645
ACSF2	73.6326	31.6539	50.4924	122.089	93.7414	39.8957	123.37	109.858	97.6325	63.974	41.0613	44.0343
ACSF3	58.4265	56.8524	60.7644	141.398	126.473	83.6338	94.1329	59.2234	76.9356	104.69	70.8675	74.7113
ACSL1	19924.5	15602.2	14209.3	17646.3	12853.7	12835.5	12277.5	10712.2	9239.62	6804.61	5866.18	6700.08
ACSL3	791.325	630.564	629.483	1542.9	1068.97	1022.94	839.438	827.806	733.473	917.161	847.532	903.97
ACSL3-AS1	6.67873	4.43718	7.5167	12.0987	12.0272	11.0589	6.55722	12.1965	6.53002	9.8332	13.4691	11.0266
ACSL4	9233.84	7309.39	6926.36	9225.09	6765.03	6767.96	11999.3	11263.3	9353.5	6397.71	5652.24	5925.21
ACSL5	7066.93	5646.31	5207.57	7758.31	5694.34	5926.2	6523.3	6262.55	5226.71	6220.46	5226.63	5552.1
ACSL6-AS1	0	0	0	2	0	0	3	1	4	3	1	2
ACSM1	2.98084	1.58261	5.35048	2.48434	4.05376	2	5.87715	5	4.2881	3.76907	2	1.99985
ACSM3	5.64422	3.68977	4.19916	18.5054	8.164	16.3362	5.78084	2.34e-08	0.0018157	4.95766	6.07e-05	9.35e-18
ACSS1	41.0135	25.9782	16.9488	33.3546	33.7238	17.843	52.0878	65.9015	47.8939	55.5336	46.9682	39.6052
ACSS2	334.001	244	253	475.001	325	273	422	403	406.001	402.001	361.999	440.001
ACTA1	1	2	1	4	0	0	1	3	0	0	2	0
ACTA2	19.4796	11.9999	8.0167	11.4557	11	14.3858	11.1342	10.5421	6.18971	11.2817	9.91736	9.32461
ACTB	45685	35588	31367	66775	47546	45269	32270	35308	27098	39196	34463	39440
ACTE1P	6	1	3	1	0	2	2	2	2	1	2	0
ACTG1	13940.1	10835.8	10036.5	22840.5	16849.2	15939.3	13084.2	14398.3	11544.1	16338.4	14651.3	15957.2
ACTL10	6	5	3	8	14	9	9	9	9	4	5	10
ACTL6A	231.303	173.907	166.516	366.796	280.858	231.83	230.895	189.548	171.815	294.552	218.504	226.039
ACTN1	8236.12	6460.89	5787.12	11618.5	8449.15	8991.33	8442.47	7731.8	7503.06	8441.6	7337.17	8619.98
ACTN1-DT	8.66713	4	10	3.25017	4.33357	1.08339	6.50035	11	4.33357	5	1	3.25017
ACTN2	2	3	0	4	1	3	1	0	0	2	0	2
ACTR10	444	375	347	850.998	663.001	589.999	388	439	329	587.999	506.999	517.001
ACTR1A	2225.6	1713.24	1601.85	3177.55	2378.56	2251.53	2282.88	2331	1958	2149.92	1863.21	2140.09
ACTR1B	765.776	590.74	554.859	942.9	700.761	736.685	552.735	581.791	521.951	514.933	461.868	556.726
ACTR2	14097.9	11363.3	10509.8	22561.2	15846.9	15163.8	15185.8	14922.4	12253.1	17696.9	14842.6	15874
ACTR3	5046.18	4059.95	3778.85	8077.12	5523.49	5147.36	4522.57	4361.84	3529.19	5012.97	4071.42	4617.9
ACTR3-AS1	74.4576	60.1297	67.8152	98.9132	85.8905	71.8548	98.4987	63.962	62.0893	74.037	56.204	67.2199
ACTR3B	40.2725	39.2513	17.4109	62.6638	43.0764	29.0695	18.1876	36.9808	13.7198	26.1564	21.4613	28.1981
ACTR3C	1	5	1	6	5.37503	3.72201	6.99456	1.54e-26	0	5.78488	3	5.9989
ACTR5	54	50	39	127	74	61	71	55	58	88	80	85
ACTR6	70.5057	61.4845	60.5733	94.631	64.1697	95.6905	81.337	98.1376	70.4735	68.8179	83.3257	54.2866
ACTR8	302.502	271.138	204.474	468.208	330.393	318.365	405.404	347.3	264.498	415.559	327.698	348.855
ACTRT3	7	4	1	6	4	2	0	6	4	6	6	0
ACVR1	976.998	764.998	666.999	1634	1168	1230	744.998	802.999	612.999	963.002	849	939
ACVR1B	1357.99	1109.99	1020	2114.98	1531.99	1431	1575.02	1473	1313.01	1727.01	1504.01	1613
ACVR1C	0	2	6	6	7	3	5	2	7	4	4	0
ACVR2A	93.9673	97.4009	86.2567	175.236	100.23	120.461	71.2567	86.4349	74.1388	100.1	69.6052	86.596
ACVR2B	96.9424	68	41	109	71	77.0001	99	74.9999	62	104	83	110
ACVRL1	46	40	26	82	63	51	54	51	43	89	69	100
ACY1	4	5	1	14.9969	11.7691	10	3	7	3	7.0102	4.99999	10
ACYP1	19.7405	14.9713	10.1138	23.6134	25.3065	14.1571	16.9987	14.4871	14.9999	18.0651	11.8479	15.548
ACYP2	10	5	3	21	16	15	8	15	7	10	8	10
ADA	4904.51	3970.39	3705.69	3670.92	2738.61	2372.06	3123.41	3409.69	2416.51	1719.1	1462.31	1657.34
ADA2	308	236.999	219	496	337	322	252.999	228	232	247	213	236
ADAL	10.9042	11.8352	9	35.5359	12.6876	17.3148	12.5388	11.6806	10.4975	14.5815	20.4729	21
ADAM10	4817.04	3786.03	3727.09	7049.82	4934.87	4908.91	5669.17	5238	4576.9	5336.9	4576.15	5069.23
ADAM11	3	0	0	0	4	1	3	1	0	3	2	1
ADAM12	3	3	1	2	5	5	8	2	1	1	0	0
ADAM15	179.119	166.257	201.035	318.539	251.663	203.367	333.037	222.228	216.182	252.582	194.375	239.681
ADAM17	3897.46	3060.03	2942.47	5609.9	3996.95	4083.99	3899.43	3548.64	3093.02	3901.62	3225.44	3525.81
ADAM19	4739.96	3758.02	3233.01	6039.01	4137.85	4490.18	2038.96	1849	2073.99	2007.97	1869.01	2145.96
ADAM20	2	4	3	4	2	5	6	2	2	3	3	5
ADAM22	5	2	3	12	4.94242	2	7.90716	1	3	3	9	3
ADAM28	33.3499	17.3329	14.9475	46.1446	36.7149	32.4155	21.045	12.4011	12.3892	19.8222	21.3495	11.8233
ADAM8	14452.9	11183.6	10220	12424.6	8554.82	8647.35	15861	16141.2	13554.6	10753	9583.37	10758.5
ADAM9	1111.32	786.943	916.25	1558.03	1199.84	1027.77	1328.78	1032.16	1097.09	1382.65	1004.61	1077.22
ADAMDEC1	71.7974	52.0179	33.4149	283.609	267.975	210.082	26.2216	25.4271	26.119	72.9356	78.5754	84.4821
ADAMTS1	6	6	3	4	0	3	1	4	3	1	3	1
ADAMTS10	5	0.334613	4.99954	12	3.99989	9.94143	5	3	4	3	0.223075	5
ADAMTS14	6	14	5	10	12	5	2	3	2	6	2	6
ADAMTS17	0.486601	1.4598	0	1	1	1.99988	2	1.99914	1.72468	2	0	0.993712
ADAMTS2	1	0	0	2	1	1	1	3	1	0	2	1
ADAMTS4	93	69.7873	50.0315	2	2.59688	2	68	65	59	5	2	3
ADAMTS5	0	0	2.94526	0	0	1	2.65262	1	2	4.77697	2.94439	1.71357
ADAMTS6	11.8342	5.06959	13.9693	13.7176	16.6931	7.24183	25.3211	29.5267	33.0054	30.7773	10.8595	36.4706
ADAMTS7	4	4	4	18	7	6	6	6	7	22	16	17
ADAMTS9-AS1	0	0	1	0	2	0	3.44362	2	2	1	0	1
ADAMTS9-AS2	8	7.04615	13	2.81833	12	2	102.999	15	25.3661	34	1.40923	25.3661
ADAMTSL4	109.058	97.9257	74.7073	143.12	89.0137	67.8991	100.728	87.0353	86.2645	75.5155	47.3112	72.9713
ADAMTSL4-AS1	721.57	558.485	518.211	607	353.658	378.836	680.579	866.805	740.609	430.48	396.041	428.998
ADAMTSL4-AS2	558.959	457.469	351.704	291.166	163.547	192.529	454.382	479.722	465.802	204.438	226.182	255.799
ADAP1	1490.99	1130.99	1100	2115.99	1578	1515	1012	1092	768.997	834.996	799.994	871.997
ADAP2	61.0142	42.5283	52.0415	112.393	95.0231	79.1602	79.9902	71.1772	39.1793	84.9019	74.6183	64.0587
ADAR	3723.6	3102.49	2582.55	4750.22	3347.55	3344.82	2731.62	2436.39	2288.28	2599.99	2162.07	2518.96
ADARB1	621.355	578.964	430.933	563.426	430.387	376.759	1500.86	1511.55	1188.47	809.123	760.65	829.459
ADARB2	1	1	1	2	3	1	0	0	1	1	0	0
ADARB2-AS1	1	0	1	0	0	0	3	3	4	5	0	4
ADAT1	126	111	101	237	169	140	145	122	91	145	145	143
ADAT2	11	10	3	12	10	7	5	20	8	2	5	8
ADAT3	302.999	230	241	417.999	312	296	293	279	218	236	222.999	230
ADCK1	6.22122	9.91813	7.33089	21.2944	22.4042	14.9979	7.13502	4.1875	8	9.81368	15.8036	15.9999
ADCK2	288.001	217	216	418.999	297.999	310	214	215	194	224	186	246
ADCY10	8.8157	9.18834	5.84858	11.9465	4.99997	17	9.98789	15	15.9987	10.99	10.2267	0.30984
ADCY3	237.209	170.144	161.317	348.221	243.055	255.683	180.636	146.708	165.478	217.128	223.055	203.362
ADCY5	2	2	3	4	3	5	0	1	2	0	1	2
ADCY6	54.948	62.4556	59.3866	106.641	65.2611	95.849	21.7503	16.6991	19.5179	22.4308	3.5899	18.9714
ADCY7	476.401	413.428	311.846	640.982	474.013	365.57	468.193	353.507	399.761	417.251	396.863	487.925
ADCY9	1917.03	1406	1374	1138.01	875	950.991	682.999	649.995	563.998	513	445	444.998
ADD1	2102.63	1685.7	1464.24	2603.85	1916.21	1831.51	2063.04	2006.32	1830.76	1693.77	1573.76	1792.92
ADD3	186.996	165.997	161.995	522.992	361.822	311.971	262.927	234.996	215.984	378.956	300.995	324.991
ADD3-AS1	2.00391	3.00343	2.00481	4.09144	5.11223	1.02297	26.0729	1.00348	5.01621	7.16027	2.00569	3.00841
ADGRA2	68.0758	49.6786	39.1816	73.3482	46.1495	51.148	104.288	81.6427	65.9647	39.9682	34.4078	52.8873
ADGRA3	7.00703	7.9999	2.99996	12.9999	13.9998	10.9999	2.99996	2.99996	2.99996	2.99996	2.44208	4.88417
ADGRB1	517	446	343	544	394	452	583.999	525	418	575	529	656
ADGRB2	2.25297	3.99844	3.9935	1.50198	0.00521248	3	0.75099	0	0.75099	0	0.75099	0.00521248
ADGRD1	19	7	9	14	14	19	20.7873	29	19	19	23	19
ADGRE1	379.93	285.064	241.94	466.914	315.929	362.415	689.414	611.782	538.723	391.923	358.441	361.615
ADGRE2	2119.02	1522.19	1364.41	3337.96	2348.23	2655.41	2045.45	1578.81	1860.76	2120.79	2145.7	2209.26
ADGRE3	104.254	59.7114	87.441	158.878	125.97	113.039	1.05109	0	4.99742	13.8319	3.83261	13.2643
ADGRE5	2881.04	2229.97	1905.02	3039.09	2132.02	2321.04	2865.02	2851.95	2467.03	1708	1560.02	1624.02
ADGRF3	3.5316	1.74692	1.46493	3.32819	5.08012	0.192415	0.158721	1.18e-14	0.0858331	2.62841	0	2.01477
ADGRG1	59.7717	51.4028	57	76	57.5545	54.8668	49.5024	43	47	45.6263	51.4587	47
ADGRG3	500.263	437.676	352.924	636.739	500.167	508.272	479.302	534.688	499.085	517.259	424.094	434.513
ADGRG5	144.18	103.954	74.5249	178.066	111.119	122.538	8.80001	3.87689	3.87541	2	0	4
ADGRG6	15	3	4	12	7	10	0	1	2	2	1	3
ADGRL3-AS1	6	5	7	14	9.47599	5	29.4359	8	8.78904	8.65381	7	8.14545
ADGRV1	4.55595	6.29151	1.42162	2.6073	4.27671	1	4.87931	2	1.60141	2.65648	3.62508	1.72484
ADH5	123	102	107	284	173	150	134	117	110	190	168	165
ADHFE1	1	2	3	5	4	5	4	4	6	3	3	3
ADI1	38	40	34	81	60	61	39	44	23	55	48	63
ADIPOR1	3343	2761.04	2624.03	4352.94	3147.08	3040.01	3150.06	3373	2783.07	3122.99	2689.98	2880
ADIRF	148.701	96.2599	100.572	9.83446	8.98651	8.60596	26.8156	19.9027	16.9702	4.52454	3.23538	3.6954
ADIRF-AS1	38.9325	35.4635	39.3806	19.7548	4.73892	11.527	13.6992	11.1971	11.4991	4.69237	10.4079	6.3046
ADK	110.837	80.9672	92.7263	251.681	209.346	174.607	99.7962	82.9109	71.9505	148.721	137.969	125.765
ADM	904	720	691	638	467	544	805	898	661	434	387	453
ADM-DT	37.1072	34.7041	31.9817	36.9809	13.5251	33.9175	31.1561	29.6435	28.8563	23.0669	15.8604	34.7041
ADM2	24.9992	21	25.9902	18	4.20381	18.9887	25	19.9767	27	4.20668	8.2208	19.9906
ADM5	9	4	7	3	3	3	7	2	7	1	4	2
ADNP	1637.87	1300.24	1185.44	2145.15	1557.42	1650.9	1580.01	1384.01	1294.17	1417.25	1230.84	1372.94
ADNP-AS1	199.118	141.554	158.306	224.683	144.461	167.517	181.376	177.159	152.962	159.02	138.986	140.552
ADNP2	804	678.002	598.001	773.996	567.999	570	660.003	614.999	542	547.999	467.998	496.999
ADO	489	398	380	1421	968	1022	368	441	336	483	460	435
ADORA2A	9611.71	7260.04	6857.95	7478.58	5469.93	5848.06	8896.73	7931.27	6913.21	5669.35	5261	5998.52
ADORA2A-AS1	515.886	393.523	335.493	273.153	225.685	257.975	725.994	584.206	484.461	338.247	297.806	307.831
ADORA2B	85.4278	55.2486	67.4851	296.924	229.431	216.031	25.5972	34.9993	41	82.5197	75.0374	81.9342
ADORA3	93.9833	76.2626	72.932	165.243	143.099	100.552	1.38e-19	1	1.23246	4.13e-19	2.99627	2
ADPGK	2996.56	2392.15	2364.51	4893.99	3518.01	3286.31	2952.08	2683.77	2537.84	3313.65	2756.15	3118.9
ADPGK-AS1	8.51447	6.08206	14.6023	9.72988	10.9493	8.51625	10.9464	4.86547	6.08443	6.0812	4.86598	3.64895
ADPRH	382	307	297	420.999	261	262	231	253	186	201	171	184
ADPRHL1	188	131	107	143	99	124	88	51	54	44	64	68
ADPRM	65.9361	53.9419	50.7993	112.932	87.9997	83.9631	81.9753	74.9114	64.8666	78.9369	70.882	72.917
ADPRS	410.001	331.999	354.001	631.999	485.002	434	359.999	421.999	322.999	349	287.999	338
ADRA1D	4	1	2	7	4	1	3	6	1	1	3	1
ADRA2A	4	0	2	3	3	3	4	0	0	2	1	3
ADRA2B	7	7	12	8	5	3	6	9	6	0	4	1
ADRB1	1	1	3	2	0	2	3	1	5	0	0	2
ADRB2	71	69	75	57	32	47	59	47	61	41	27	27
ADRM1	2626.85	2111.56	2084.78	3264.8	2419.08	2371.21	2136.44	2311.55	1847.7	1771.74	1536.85	1904.62
ADSL	209.326	154.006	158.971	360.715	283.127	243.505	168.332	165.628	114.793	209.796	144.539	211.36
ADSS1	13	5	9	6	2	10	12	8	4	1	4	5
ADSS2	3064.98	2377.98	2266.98	5896.19	4093.92	3709.88	1112	1078.99	925.007	2287.99	1922.97	2051.01
ADTRP	205.001	186.027	147.081	267.651	161.395	234.449	78.0873	67.7495	68.7733	84.1051	56.6496	81.738
AEBP1	8	5	6	15	7	9	0	4	1	6	4	1
AEBP2	625	473	445	859	618.001	641	500	454	390	481	424	407
AEN	741.002	544.999	532.998	557.002	415.001	425	484.002	455	380	262	229	260
AFAP1	40.4817	44	23.9133	51.8117	35.7273	23.7142	10	7	6.8449	9	6	5.15252
AFAP1L2	3	1	2	6	3	0	3	2	0	2	0	1
AFDN	301	310	223.999	452	291.44	331	265.341	211	168	212.997	169.387	208
AFF1	612	506	423.747	920	581.002	672.566	949.616	740.192	831.007	961.491	774.998	849.615
AFF1-AS1	6.2138	4.63642	4.97139	6.21381	1.24276	5.82353	14.9133	19.8852	9.75023	21.129	9.94209	13.6713
AFF2	14	21	10	15	19	25	63	54	53	53	45	54
AFF3	107	79	68	87	71	75	61	37	38	38	35	29
AFF4	4458.01	3430.98	3342.98	5991.89	3813.03	4156.9	4066.96	3025.02	3221.97	3726.91	3399.04	3543.97
AFG1L	3.38018	1.29704	2	3	5.9999	4.99983	1.29704	1	2.99113	6.61102	4	4.99983
AFG3L2	325.344	290.512	279.844	655.441	487.345	440.882	325.259	333.498	245.338	399.085	311.376	343.287
AFMID	19	11	15.1176	22	8.69665	7	11.9999	22	19	16.0308	17.8618	13.356
AFTPH	2070.21	1506.9	1395.79	2482.98	1721.37	1626.22	1754.52	1645.55	1512.83	1849.5	1240.28	1511.58
AFTPH-DT	15.9867	18.0334	12.9051	37.1115	23.5529	23.3134	11.3478	12.7299	6.49177	9.32911	5.17668	7.33217
AGA	64.4051	5.6413	29.3282	97.5294	38.5668	44.4045	34.8618	35.3001	13.4846	23.2336	17.4371	9.67871
AGAP1	2	2	2	0	0	0	3	0	0	2	1	0
AGAP11	14.2924	7.30006	4.39941	2.05434	3.33052	2.06521	8.07082	4.38252	4.38259	6.83123	2.00723	3
AGAP2	147.826	109.922	120.221	185.478	98.6127	104.211	153.286	158.717	165.714	114.634	110.22	108.419
AGAP2-AS1	8.16533	7.07759	0.20647	4.85224	3.37475	4.63503	0.366169	9.86161	10.258	0.27291	2.19273	10.5814
AGAP3	3573.97	2761	2566.01	4516.97	3375	3468.98	3195.03	3503.97	2857.01	2912.98	2636.01	3208.01
AGAP4	2.29522	8.88895	4.3974	2.6591	2.07624	2.11603	6.80046	8.35058	1.85305	5.00123	2.40902	7.68531
AGAP5	27.194	18.6736	15.2983	26.4555	15.0117	18.3202	17.3601	26.171	15.5418	14.8252	14.38	22.9836
AGAP6	10.3624	4.02648	0.000707955	0.0976286	1.82323	1.43253	0.0353451	14.2294	16.6631	21.2889	0.156815	12.1589
AGAP9	3.22639	2.78962	6	7.50969	12.3846	2.51493	12.5945	2.07141	11.4592	10.7719	12.0378	11.115
AGBL1-AS1	0	0	0	0	1	0	7	2	2	1	0	1
AGBL3	3.9922	5.96731	5.43128	6.96786	5.8883	9.33276	2.58734	7.55145	2.55804	2.92437	4.80545	3.29491
AGBL4-IT1	2	0	2	0	3	0	23	0	7	1	1	6
AGBL5	66.216	28.5085	26.6994	79.5051	62.379	69.4716	72.7605	55.8359	54.3847	48.0083	46.3281	87.9055
AGFG1	1645.99	1284.01	1284.99	2410.98	1728.98	1534.02	1527	1427.98	1309.99	1462.98	1295.01	1438.99
AGFG2	18	24	9	31	27	21	15	14	13	20	19	17
AGGF1	213	169	153	421	283	259	276	257	223	343	284	312
AGK	21	22	20	22	26	21	20	14	12	18	13	24
AGK-DT	2	2	8	2	2.10258	0	23	4	9	12.8171	4	8
AGL	23	19	18	57	33	45	32	30	27	52	32	36
AGMAT	0	2	2	4	3	2	2	3	2	3	3	2
AGMO	0	0	0	2	0	0	3	0	3	1	1	0
AGO1	822.629	679.837	586.128	1112.66	890.745	911.994	960.697	782.367	836.997	837.819	765.829	835.028
AGO2	9406.37	7612.46	6737.06	7386.14	5173.63	5602.32	8745.27	6893.96	7266.18	4187.56	3847.7	4278.88
AGO3	664.165	573.061	530.826	1068.9	769.168	748.989	739.147	668.489	619.917	814.014	698.031	745.872
AGO4	313.509	298.303	298.901	592.953	389.769	277.984	473.432	401.61	371.046	486.545	455.033	413.028
AGPAT2	439.999	332	325	866.996	635.997	535.998	444.002	507.001	364	619.998	563.001	644.002
AGPAT3	1336	1105.01	1043	2192.99	1645.01	1638	1335	1266	1002	1355	1148	1292.01
AGPAT4	1954.55	1376.98	1313.11	2189.7	1420.8	1430.04	2377.21	1861.31	1929.49	1710.18	1642.23	1677.75
AGPAT4-IT1	92	90.5	76	149.5	91.5	93	117	72	94.5	92	75.5	100.5
AGPS	719.899	595.729	540.969	1248.11	893.466	855.255	577.189	487.83	452.62	692.296	633.462	651.831
AGRN	9741.85	7394.03	6318.31	6720.73	4910.18	5483.59	8628.69	8433.4	7328.67	4345.44	4082.63	4768.53
AGTPBP1	469.373	432.88	357.129	644.88	397.266	350.501	667.469	622.728	564.155	456.425	365.173	438.843
AGTRAP	754.997	615	595.002	1099	812.996	734	955.006	983	724.004	837.999	787.998	964.997
AHCTF1	624.354	486.363	460.276	810.659	589.204	505.751	587.012	469.393	488.206	704.179	522.746	565.666
AHCY	198	142	154	445.001	279	312	187	194	169	293.001	260	262
AHCYL1	1763	1409.95	1338.72	3632.5	2522.27	2514.21	1858.22	1676.9	1374.5	1613.94	1474.15	1560.63
AHCYL2	101.545	89.6371	99.7713	161.634	125.061	120.045	115.991	142.873	110.971	174.014	136.606	135.416
AHDC1	478.777	392.997	362.115	537.453	390.939	457.005	415.024	330.896	382.545	277.493	289.517	369.542
AHI1	122.604	70.042	99.161	326.34	194.006	215.986	110.768	78.8474	110.919	232.852	161.668	188.717
AHI1-DT	7	8	12.0379	12.3331	15.4163	10.0316	68	18	34	21	12.0379	21.0663
AHNAK	22261.2	17433	14962.5	25864.2	15402	17957.7	18451.3	12935.1	14914.9	13503.8	12783.5	14226.7
AHNAK2	4.13456	2	0	1	1	1	3	1	5	2	1	3
AHR	4386	3262	3442	7994	5413	5771	2375	2231	2017	3022	2802	2971
AHRR	1152.25	1029.86	841.444	2506.74	1808.48	1945.76	774.958	635.971	600.396	1350.54	1179.34	1566.3
AHSA1	1210.99	938.994	858.993	1681	1307.01	1219.99	1017	1073	801.004	1042	935.996	1081
AIDA	41.3557	36.3668	41.8941	93.4816	57.8642	66.8576	58.5023	62.9959	42.6132	47.9095	47.0947	52.9731
AIF1L	0.880036	0.880036	0	1.54928	1.76007	0	0.880036	1.76007	0.880036	1.76007	0	0.880036
AIFM1	241.98	180.96	177.793	331.352	255.987	257.851	184.247	202.977	164.04	235.221	198.654	193.083
AIFM2	111	96.0001	99	400	311.999	267	56	72	59	148	116	139
AIFM3	6.99282	1.2134	0.465999	1.2134	0.621333	0.72804	0.000572253	13.0315	2.18412	1.94144	0.819389	0.72804
AIG1	44	32	50	72	44.9993	46.9999	43	56	30	42	28	36
AIM2	35.1134	30.0604	48.9842	25.2042	16	21	44.3463	43	39.4446	8.69873	11.058	23.4277
AIMP1	224.124	192.752	203.774	453.094	369.068	362.608	235.214	284.636	186.194	349.276	287.13	286.348
AIMP2	61.8256	47.4406	50.7654	157.415	111.308	103.249	62.0948	65.3856	40.6297	93.9588	78.0461	84.6094
AIP	433.001	356.999	355.999	863.996	582.001	550.999	403	424.999	353.001	508.001	453.001	555.998
AIRE	2	1	2	1	2	2	2	1	1	3	0	2
AJM1	4	3	8	13	9	5	16	15	9	7	10	7
AJUBA	6	3	6	1	6	1	7	3	9	5	2	5
AJUBA-DT	8.33694	8.94133	9.89989	14.0289	4.02578	12.8349	8.63108	9.16077	13.0722	14.2535	12.11	11.919
AK1	508.693	423.48	379.606	667.602	450.57	460.895	597.048	705.756	559.802	497.906	384.387	495.578
AK2	399.409	333.952	282.465	493.322	301.869	318.829	363.842	349.129	202.933	271.345	257.044	250.65
AK3	67	58	49	170	101	91	121	113	83	156	120	166
AK4	1036	780.997	735.002	1844	1332.99	1345.99	922.994	875.999	608.002	1236	1041	1078
AK5	0	0	2	0	1	2	2	1	0	2	0	1
AK8	4.99998	2.99999	4.99998	22.9999	14.9999	13.9999	0	0	0	3.99998	6.99997	0
AK9	6.99919	4.5503	10.9993	40.4583	17.774	19	18	7.99959	17.6674	21.6516	20.6211	15.9999
AKAP1	33.2831	39.873	19.5924	96.3179	57.8164	74.5994	23.7649	42.3661	28.7993	60.8891	37.9746	41.4715
AKAP10	131.342	23.9672	94.6246	133.426	56.1372	116.375	94.0152	131.78	101.703	127.106	160.113	106.556
AKAP11	473.999	403	320	692.002	477	458	502	400	393.999	605.999	540.999	595
AKAP12	1291	1128	1025.01	1013.99	790.999	1011	307	218	256	271	337	326
AKAP13	5918.93	4742.92	4052.97	9293.96	6425.3	6945.04	4938.16	3822.96	4211.96	5894.07	5319.96	6043.78
AKAP5	8	4	4	8	5	4	4	1	4	5	3	3
AKAP6	4	2	1	4	2	3	0	1	1	1	0	1
AKAP7	1	2	2	2	0.12022	4.05025	0.509948	1.52919	1.86229	0.953991	1.86229	1.97221
AKAP8	872	640	595	1239	867	811	737	751	605	843	680	792
AKAP8L	630.98	538.384	471.335	769.428	530.521	492.873	679.379	616.843	576.816	570.32	482.4	525.39
AKAP9	234	208	190	383	266	225	275	211	211	335	274	288
AKIP1	15.1164	9.59018	17.4733	42.0078	7.88111	11.4133	23.2529	17.4536	24.7746	40.5561	36.994	29.6307
AKIRIN1	4204.18	3224.93	3228	5368.15	3923.9	3717.09	4031.11	4152.99	3331.1	3482	3030.95	3312.1
AKIRIN2	1550	1242	1162	1970	1381	1438	1335	1391	1193	1196	1053	1171
AKNA	882.094	732.58	656.564	1260.43	922.694	818.581	820.401	694.516	732.416	711.595	657.941	683.071
AKR1A1	219.916	154.15	173.509	430.795	323.402	262.457	134.745	213.046	157.517	228.519	187.913	230.176
AKR1B1	3931.06	2984.48	3153.41	8201.46	6294.43	5813.7	3209.2	3327.67	2848.49	4624.08	3963.38	4757.42
AKR1C1	293	215	271	1054	774.995	837.002	39	52	51	119	96	106
AKR1C2	8	3	4	39	20	24	1.94207	4.93e-07	1	9	5.50974	7
AKR1C3	62	49	58	562.999	395.999	306	9	20	16	81	84	70
AKR1E2	8.37122	3.00001	4.99953	5.98529	1.37119	4.99607	5.41813	2	2	9.59989	0.000274532	6.42888
AKR7A2	48.7404	26.2763	36.7503	71.9459	39.9651	52.2246	52.972	36.0822	33.7621	59.9255	43.5095	79.5596
AKT1	2174.33	1614.44	1540.85	2649.75	1898.22	1749.36	2047.52	2147.43	1748.66	1654.77	1520.43	1746.86
AKT1S1	345	258	249.418	486.001	375	327	301	342	274	255	263	297
AKT2	1590	1260	1119	2224	1599.99	1431	1524	1427.01	1356.2	1440	1257	1398
AKTIP	11.7809	11.6872	15.3377	31.3957	22.2744	20.1689	54.8026	52.9668	47.5112	70.5057	39.0854	50.0497
ALAD	55	47.7395	43	108.453	74.7304	69.1587	64.1183	71.1082	73.7377	91.8664	91.3906	111.261
ALAS1	2095	1710	1539	2819.01	2043.02	2019.99	1883	1765.99	1500	1598	1348	1380
ALCAM	2398	1848.01	1768	4481.87	3206.02	2987.01	1615	1498.01	1285	1310.99	1118	1193
ALDH16A1	153	147	133	297	218	187	105	140	84	176	135	155
ALDH18A1	17	16	15	27	21	26	8	6	5	18	10	14
ALDH1A1	52	38	27	67	55	62	62	64	51	76	64	65
ALDH1A2	32.8719	29	28	122.919	65.9775	64.9399	19	10	17	40.9759	40.9704	43.9429
ALDH1A2-AS1	1.08e-23	2	3	3.0112	1.02255	2.06006	1	1	0	1.02414	2.02963	2.05708
ALDH1A3-AS1	0	2.05e-40	0	3.55001	2.75346	0	1.45133	0	1.1849	4.12629	2.95e-40	1.36769
ALDH1B1	6	10	13	34	27	23	7	2	5	14	12	9
ALDH1L1-AS2	0	1	0	1	1	0	6	1	6	1	0	2
ALDH1L2	5.99872	8.99995	0.883294	4.99985	0	1.76659	1.76659	0	0	0	1	1
ALDH2	661.002	540.999	499.002	1166	737.002	756.003	742.994	812.998	699.998	637.003	535	655.995
ALDH3A2	200	149	178	637.997	460	478.999	104	150	123	229	232	221
ALDH3B1	105	82	69	221	152	148	122	141	105	169	164	173
ALDH4A1	48	34	37	58	49	43	61	71	48	56	41	47
ALDH6A1	13	12	11.3506	22.7995	14	7.41847	17	14.7191	13.9961	17.9243	14.3521	22.1426
ALDH7A1	1	2	2	2	1	2	4	1	0	0	0	0
ALDH8A1	11	9	14	18	13	11	21	16	19	8	12	13
ALDH9A1	933	766.004	654.999	1490.01	1129.99	1042	947.002	1036.01	782.993	1168	1005.01	1043
ALDOA	18034.6	14128.2	13198.1	25839	18783.5	18012.7	16554.6	18099.4	14553	16789.5	14861.5	17111.5
ALDOB	0	1	0	3	1	4	1	0	1	2	1	3
ALDOC	17	17	14	18	15	21	25	40	21	20	14	16
ALG1	20.997	5.40795	5.42976	28.6656	10.1766	24.156	22.4369	8.3728	14.4847	29.8198	19.0169	29.2067
ALG10	30	19	16	59	29	17	28	31	25	46	38	40
ALG10B	29	18	13	38	26	30	24	17	16	33	30	30
ALG11	469.776	350.954	349.431	764.444	546.846	472.486	502.286	436.655	442.586	676.086	519.833	584.945
ALG12	346	271	253	511	346	355	318	314	263	366	326	378
ALG13	192.353	149.744	149.752	293.424	208.146	182.473	218.855	224.997	137.81	196.292	164.156	229.78
ALG14	1.92357	2.38671	5.57879	1.05792	1.06e-11	6.26609	6.46069	5.748	2.29169	7.83842	0.811264	2.40051
ALG14-AS1	1.03018	0	0	0	2	1.03029	4	1.05769	0	2.13082	2	0
ALG2	2029.99	1655.58	1578.7	2025.81	1388.37	1308.75	1539.77	1634.34	1356.74	1340.06	1159.79	1203.78
ALG3	7.02861	53.8372	33.3892	123.987	61.3772	65.5249	54.2077	47.82	39.5775	71.0563	3.55667	64.012
ALG5	173.435	108.229	107.615	312.464	208.448	182.559	130.006	155.243	117.121	196.372	173.013	166.514
ALG6	20	16	23	81	45	61	33	32	24	73	42	50
ALG8	9.07644	18.9761	16.121	28.5061	42.9044	35.8294	18.0805	8.8065	17.4436	33.2311	26.9166	32.2451
ALG9	50.084	62.6082	29.2083	110.774	46.2932	69.0194	113.08	60.7135	59.2265	58.7771	141.529	87.9276
ALK	1.21e-09	0	2	3	0	4	0	0	1	0.0265599	0	0
ALKBH1	188.27	129.255	111.567	297.689	218.384	180.078	157.565	192.253	168.143	172.621	124.813	146.903
ALKBH2	5	4	4	13	7	3	2	6	2	3	4	3
ALKBH3	18.9578	18.9154	22.9042	76.9472	47.8759	41.9689	24.8484	20.8727	15.9836	32.8797	36.8927	36.8664
ALKBH3-AS1	2.04221	3.08458	2.09581	2.05282	4.1241	1.23529	4.15157	2.5487	2.01644	6.12032	6.10729	3.13361
ALKBH4	111.243	93.9182	86.8951	167.724	120.568	128.655	133.567	144.615	112.541	147.796	137.724	118.315
ALKBH5	1580	1134	1183	2162	1557	1477	1414	1379	1170	1241	1091	1234
ALKBH6	35	34	33	73	57	51	34	56	33	45	44	47
ALKBH7	265.973	200.963	248.965	379.986	311.001	245	249.937	311.939	247.975	260.968	229	294
ALKBH8	5.46476	0.518783	13.7114	24.7303	5.72452	28.7618	9.22843	0.18528	3.2484	13.9296	4.17523	3.27745
ALMS1	62	54	35	91	63	81	81	59	53	76	78	86
ALMS1-IT1	4.47e-07	3.7291	3.7291	3.58e-06	7.7275	1	3.7291	3.86375	8	3.87637	5.99507	3.87514
ALOX12	116.698	92.4028	99.9843	132.207	96.3312	94.251	72.7437	90.0598	57.8476	60.5561	54.897	88.4949
ALOX12-AS1	432.367	419.735	293.979	498.33	342.609	393.94	369.789	313.975	287.226	343.731	321.137	363.835
ALOX15	140	114	114	268	192	161	0	1	0	0	0	1
ALOX15B	23	13	13	78	74	85	6	3	4	16	9	17
ALOX5AP	324.001	262	287	709.003	491.998	511.998	362.001	427.999	358	463.998	364	445.999
ALPK1	45	28	28	40	37	33	135	129	127	99.9999	89	127
ALPK2	269	219	218	917	631	686	141	101	114	206	227	273
ALPK3	9	10	3	9	6	10	4	4	0	5	6	7
ALS2	229.693	255.39	224.989	383.638	233.525	258.777	267.783	268.374	210.587	334.333	232.528	249.334
ALS2CL	0.0308567	9.996	6.65724	0.398422	3.34e-06	6.11241	5.66788	4.83308	0.104872	1.42268	6.65894	3.34e-06
ALX3	17	17	18	27	9	9	30	25	19	27	17	11
ALYREF	1015.79	832.116	817.196	1572.93	1107.44	1007.99	824.114	1010.55	748.725	908.258	789.174	817.218
AMACR	11.7372	4.81021	3.27087	11.0166	12.8866	7.33415	5.58091	13.7793	9.76626	13.0761	13.815	16.6027
AMBRA1	548.195	405.331	356.103	728.814	549.124	542.486	442.222	456.169	322.744	479.842	400.258	487.108
AMD1	1741.84	1387.11	1334.15	2282.48	1575.45	1565.25	1615.37	1637.09	1374.18	1563.78	1224.28	1304.33
AMDHD1	2	1	2	2	1	2	1	2	1	5	3	1
AMDHD2	404.952	300	281	546	395	361	184.169	187.991	154	200	177	221.198
AMER1	15	13	20	24	17	19	21	20	23	18	17	17
AMFR	1116	916.002	835	1601	1146.01	1062	1050	1043.99	918.999	911.004	774.998	949
AMH	7	8	0	4	2	3	7	7	8	4	3	6
AMIGO1	0	2	1	1	1	0	0	0	2	1	1	1
AMIGO2	114	76	92	28.6411	38	47	35	41.657	32	6	6	10
AMIGO3	177	144	108	108	99	112	181	161	152	131	104	110
AMMECR1	52	36	33	113	93	73	59	52	46	96	80	84.0001
AMMECR1L	685	523.999	467	932.001	661.998	679.999	635	586.001	567.002	569	477	550.999
AMN	8.34232	3.48876	4.63644	7.0655	5.23765	5.4285	4	9.78224	3	3.66877	1	2.40009
AMN1	476.679	368.329	381.287	418.758	262.129	259.134	705.114	679.413	634.856	508.385	404.929	379.193
AMOT	4	6	2	5	2	4	3	5	3	1	6	5
AMOTL1	27	18	11	29	17	13	13	5	5	10	4	12
AMOTL2	9	5	0	7	5	6	1	2	0	0	0	1
AMPD2	2425.45	1879.65	1759.98	2648.75	1888.05	1837.09	3117.09	2978.57	2808.55	2273.61	1861.23	2229.13
AMPD3	5963.16	4858.13	4058.97	4955.97	3560.08	4173.04	4547.91	4348.95	3670.93	3163.96	2589.04	3199.03
AMPH	3	2	4	4	0	3	4	0	3	2	1	0
AMT	9.86566	8.9824	3.94627	5.72672	6.98631	2.95197	5.88944	4.93284	6.90614	7.64018	1.99624	4.99059
AMY2B	22	19	15	23.1586	19	21.2416	29	35	33	32	27	18
AMZ1	195.203	159.379	161.055	304.213	198.414	227.163	357.279	238.095	251.441	283.418	300.967	334.852
AMZ2	51.1775	70.8556	67.2946	209.871	174.732	149.063	77.9646	81.8817	66.7112	75.2023	69.0193	90.2384
ANAPC1	25	15	17	44	42	40	30	8	8	20	16	22
ANAPC10	25.1192	19.4723	29.2756	85.5444	52.2714	37.1354	37.0645	30	19.088	40.9997	36.2704	35
ANAPC11	559.001	469.001	477	870	613.001	515.001	541.999	643.002	435	531	441	548.001
ANAPC13	237.838	177.214	159.666	320.727	263.55	211.617	249.162	293.658	222.076	309.123	271.827	218.865
ANAPC15	90.0744	57.4104	41.8652	125.178	122.459	94.43	83.7869	80.7057	35.7663	84.4039	61.8325	82.649
ANAPC16	417.111	344.213	322.398	710.304	549.367	454.455	512.346	595.5	408.34	580.724	475.225	569.161
ANAPC2	412.404	307.196	340.786	638.446	422.459	369.484	418.959	369.228	272.803	436.288	410.021	512.642
ANAPC4	102.899	90.8062	87.431	157.583	165.1	151.404	141.92	109.202	111.983	173.237	166.371	197.269
ANAPC5	263	230	219	527	397.999	362	316.001	323.001	263	442	339	366
ANAPC7	61.6316	64.0121	37.0192	128.02	134.161	79.2341	33.2462	80.4025	31.5019	73.6955	69.1882	85.9697
ANG	5.11062	12.1894	7.1645	9.04932	9.22155	7.87536	23.1253	13.2801	15.0467	14.703	7.78908	7.73902
ANGEL1	63.5214	44.7029	42.6166	110.693	76.8856	82.1044	85.5533	75.3709	56.6041	88.4928	70.6833	88.6731
ANGEL2	101.047	111.363	53.1594	123.849	140.695	142.528	139.538	105.199	74.7281	175.928	135.987	126.454
ANGPT1	4	0.0366091	6.62223	16.965	9.44832	9	6.62223	4.34601	2.8381	8.5143	1.89207	5.99997
ANGPT2	1.01578	3.05152	4	8.03506	1.02328	5.08257	6.0493	5	4.04938	4	9	5
ANGPTL4	12.9844	4	6.92644	57.9113	49	38	2	2.99999	8	16	26.8685	19.4265
ANGPTL6	2.38698	2.51526	6.28e-31	11.294	2.72665	4.82592	1.22115	4.26e-37	3.91e-36	1.3034	1.27151	2.58647
ANK1	11	9	6	17	8	10	6	0	4	6	6	8
ANK3	1	1	1	4	4	6	3	1	1	1	0	1
ANK3-DT	0	1	1	0	0	0	7	0	0	2	0	2
ANKAR	5	0	0	0.999993	1.57749	2.99997	3.85572	0.99472	1.99999	4	0.999998	1.99999
ANKDD1A	48.4044	35.6313	37.3136	58.8393	36.7783	16.2123	74.5764	61.8413	50.1149	50.62	43.8945	37.4674
ANKDD1B	0	4	1	4	1	1	9.99e-16	4	1	4	3	7.9437
ANKFY1	645.111	553.406	473.037	1030.42	635.261	742.535	730.827	605.54	565.736	682.003	720.908	765.034
ANKH	169.596	145.98	109.484	310.12	207.932	207.752	129.339	67.241	94.7417	113.307	116.193	130.646
ANKHD1	2627.32	2160.34	2083.21	3228.11	2419.28	2600.25	2855.72	2272.74	2365.48	3051.14	2516.43	2634.39
ANKHD1-EIF4EBP3	3244.17	2568.1	1924.83	3363.14	2289.87	2154.4	3275.19	2311.38	2766.16	2480.17	2178.09	2564.85
ANKIB1	555.848	511	428	877	576	600	722.861	584	552.819	697.657	607.89	672.413
ANKLE1	36.035	29.7536	32.6202	41.6053	31.0327	39.0823	19.4967	33.9836	20.5759	42.8394	33.4562	4.0519
ANKLE2	3456.88	2852.62	2371.11	3830.08	2646.62	2882.11	3171.55	3231.82	2520.33	2628.84	2333.49	2555.8
ANKMY1	94.7535	100.216	91.8124	132.9	120.454	87.6516	144.791	160.808	131.037	131.149	148.408	137.25
ANKMY2	93.8066	70.5291	87.8155	168.225	122.667	122.777	124.505	124.774	93.6216	135.691	96.5096	116.27
ANKRA2	66	49	65	140	107	72	86	77	60	110	83	103
ANKRD1	1	1	0	1	0	0	5	0	0	2	0	2
ANKRD10	4308.41	3388.43	3226.13	4872.7	3417.75	3552.56	3661.97	3774.83	3563.54	3141.42	2673.09	2904.15
ANKRD11	4089.43	3078.28	2854.51	4485.12	3154.39	3603.07	3726.61	3359.51	3173.43	3134.69	2841.34	3123.69
ANKRD12	6604.94	5322.01	5201.03	8197	5515	5683.04	4810.07	4859.04	3873.02	4699.01	4148.99	4264.97
ANKRD13A	1155.94	1006.4	845.862	1550.01	1131	1059.79	1184.44	1032.56	957.737	1020.93	933.328	1025.6
ANKRD13B	1.75156	5.96524	3.9912	2.84113	1.70468	3.03855	5.21242	6.38389	6.84306	1.4391	3.19216	0.99999
ANKRD13C	238.961	165.05	185.143	290.51	228.858	134.171	155.662	199.3	86.4879	152.377	114.443	139.408
ANKRD13D	883.37	686.623	728.615	1101.84	790.997	710.254	910.625	974.591	805.975	694.721	604.881	671.175
ANKRD16	7.50606	8	6	4	9	7	6	7	8	6	1	1.15587
ANKRD17	3490.87	2702.97	2397	4448.95	3057.96	3295.97	3539.96	2466.89	2749.84	3397.02	2922.97	3265.98
ANKRD17-DT	15.0036	19	20.0057	30.0052	21	15.0044	75.0167	24	27.0044	33.1309	17.0022	23.0029
ANKRD18A	3	3	1	10	1	0	5	4	7	3	5	1
ANKRD20A4-ANKRD20A20P	0	1	0	1.04596	1	0	8	4	5	6	1	6
ANKRD22	8	7	6	12	7	8	26.8164	33	25.8788	25.84	18	30
ANKRD23	5	7	7	10	8	12	14	9	5	14	13	17
ANKRD24	2	2	2	1	1	2	1	0	0	0	1	2
ANKRD26	41	30	31	99	66	54	45	32	23.1499	42.2425	52	63
ANKRD27	764	533	554	1017	724	651	647	605	486	562	498	595
ANKRD28	847.536	723.522	682.032	1198.3	931.581	756.193	335.525	296.376	247.713	304.041	264.507	277.555
ANKRD29	7.63e-09	0.991457	3.8317	5.1976	4.1672	3.53107	5.18616	1.23979	9.58e-08	0.991457	4.77543	3.58339
ANKRD33	7	8	5	6	1	11	9	3	0	10	4	5
ANKRD33B	1489.01	1103	896.998	1004	704.998	734.999	1341	919.004	1016.01	613.002	530	607.001
ANKRD34A	1	3	1	4	5	3	1	3	3	2	3	0
ANKRD34B	0	2	2	3	0	0	3	0	2	3	2	3
ANKRD34C-AS1	8	4	5	3	1	2	32	6	13	17	2	12
ANKRD36	8.48265	8.68643	7.40384	7.28379	4.73934	4.68068	2.8527	4.73392	7	13.1152	8.93308	11.1379
ANKRD36B	2.64565	3.99956	0.307362	3.99956	0.999848	0.99971	2.99956	4.99975	0.618827	7.99913	3.90599	6.10255
ANKRD36C	4	0	5	11	6	6	6	10	1	4	7	4
ANKRD37	23.3396	21.9738	29.2214	41.1586	34.334	35.0295	37.4876	33.4449	35.1453	19.6129	25.1244	28.923
ANKRD39	20	17	24	34	25	28	23	32	20	42	26	25
ANKRD40	509.998	425.001	361.001	932.004	695.997	624	404	395	341.001	492	456	461.001
ANKRD42	276.779	229.558	225.209	309.034	274.153	245.126	473.038	435.555	409.419	345.018	352.56	372.95
ANKRD42-DT	79.8045	68.03	52.6592	143.445	87.5818	90.8759	72.9292	73.6324	64.9992	102.155	78.1873	77.5716
ANKRD44	538.565	379.362	386.538	749.2	517.884	574.058	314.218	311.342	287.294	267.04	225.706	269.664
ANKRD44-AS1	0	0	0	8.7e-23	8.7e-23	0	5	0	2	2	0	1.54952
ANKRD44-DT	1	1	1.02e-29	1.02e-29	1.02e-29	5.66e-23	5	0	1	1	0	1
ANKRD44-IT1	38	26	24	45.9465	28	33	32	21.4437	8.16903	19	16	34
ANKRD46	72	38	41	86	71	60	47	45	45	86	64	77
ANKRD49	132	112	106	245.999	181	186	181	143	112	156	136	175
ANKRD50	273	215	221	438	318	352.001	341	298	291	335.001	328	296
ANKRD52	1305	1039	839.001	1614.01	1128	1174	1360	1162	1132.99	1182.99	1003	1259
ANKRD53	2.01753	6.31e-30	3.90734	6.26966	1.67055	4.13558	1.67529	2.57706	2.61393	1.06735	3.5e-08	1.90651
ANKRD54	287.452	161.135	161.596	291.615	239.887	223.837	257.146	256.406	219.558	202.682	219.588	244
ANKRD55	2.97692	5.03437	4	6.98085	4	4.99131	4	1	1	0	1	5.86e-34
ANKRD6	98.4044	78.7819	75.9234	129.981	82.0897	66.9633	124.889	102.238	95.6716	76.7614	72.1765	80.863
ANKRD61	3	4	0	4	2	2	4	2	8	6	2	4
ANKRD66	2	2	1	2	2	3	5	4	5	4	4	4
ANKRD9	341.101	236.324	286.209	375.538	285.789	275.237	283.743	314.418	251.305	194.287	202.08	226.512
ANKS1A	754.998	598.999	512.001	854.997	618	584.001	835.003	717	657	704.998	642	669
ANKS1B	7.41578	6.03546	7.61189	10.6246	4.05025	10.5238	17.0604	5.84215	13.5278	5.51363	4.99579	8.4379
ANKS3	23.1063	26.3523	23.0194	61.2464	41.5978	37.5487	1.73983	39.1483	20.3163	40.2806	35.2247	49.6148
ANKS6	17.4041	19.4217	25.9991	26.038	15.3541	17.5518	17.2084	12.8222	11.011	15.3072	8	15.9423
ANKZF1	55.1707	57.369	20.4164	59.9152	35.6136	44.2494	70.8454	44.0546	93.9913	38.8377	52.6782	18.6047
ANLN	3	2	3	7	7	8	16	12	14	15	12	13
ANO10	165.95	79.0936	77.324	278.235	180.869	162.578	280.491	259.009	213.058	336.15	192.776	265.127
ANO2	1	0	2	0	5	1	5	0	3	1	1	0
ANO5	7	5	5	12	7	9	27	28	17	24	18	23
ANO6	3901.55	3170.86	2864.87	4594.43	3156.72	3264.56	4647.84	3841.79	3894.8	4517.1	3735.61	4270.45
ANO7	11	10	9	11	13	12	8	8	6	10	10	12
ANO8	113.931	82.7065	128.582	144.007	107.042	90.4527	158.422	176.599	141.61	100.397	62.9225	120.58
ANO9	2.10368	0.696296	0.450012	3.27967	3.98038	0.643979	5.35e-19	8.74199	3.2489	3.24e-12	2.42157	0.471197
ANOS1	2	0	1	2	0	0	0	2	0	3	3	5
ANP32A	1260	1006	922	1388	1049	923	1340	1463	1071	1018	839	984
ANP32A-IT1	4.5	6	5	6	4	5	8	4	4	4	8.5	9.5
ANP32B	772	612	539	1274	1062	894	777	933	650	878	752	874
ANP32D	8	4	3	2	3	2	4	6	5	5	1	4
ANP32E	566.999	436	440.999	694.998	502	470	479.999	507	420	386	315	375.001
ANPEP	42702.6	33976.3	27041.1	55229.4	39079.1	40677	32447.6	31098.3	27001.2	34552.9	30594.4	36327
ANTKMT	48.0341	36.5964	43.1033	100.411	86.0951	48.6546	44.8556	55.3464	43.9617	73.9902	72.4408	71.0474
ANTXR2	17646.4	14063.4	12938.4	13190.5	9545.8	9772.41	21764.4	19656.2	19040.7	14538.5	12626.9	13419.7
ANXA1	6292.94	5028.26	5012.92	13959	9600.41	7602.48	8237.59	8758.42	6978.91	12054.4	9118.54	10321.5
ANXA11	1646.01	1308	1148	2139	1507.99	1494	1498	1589	1254	1207	1162	1306
ANXA2	6181.08	4971.94	4759.99	9595.54	6883.22	6101.92	6496.12	7338.97	5939.07	7188.21	5995.12	6855.98
ANXA2R	3.92616	1.15483	6.23042	2.51894	0.0842831	7.27266	0.496491	2.92831	1.68836	0.404588	1.17945	2.37456
ANXA3	37.9999	34	33	60	59	46	259.477	243.407	197.725	295.41	254	264.226
ANXA4	102.176	49.5017	64.5694	154.322	116.924	76.2086	47.9769	98.4961	77.0056	140.473	52.6375	108.489
ANXA5	52125.1	41995.2	41253.8	67113.2	48408.3	45958.5	51716.7	54616.6	43469.5	50155.1	40972.3	44979.7
ANXA6	5929.36	4663.04	4458.88	4224.04	3078.01	2740.01	5469.03	5573.89	4945.2	3317.09	2623.02	2975.97
ANXA7	2108.02	1640.99	1616.99	3106.99	2311.95	2148.98	1786.99	1833.02	1403.98	2019.01	1662.01	1831.97
ANXA9	11	7	12	28	7	11	8	1	9	8	4	14
AOAH	52	27	43	84	59	50	114	102	72	84	67	83
AOC1	13.8667	7.82607	1.86955	31.5523	23.7225	12.7814	0.521531	0	1.6956	0	0	0
AOC2	26	14	12	13	17	8	25	15	12	14	7	24
AOC3	3.53187	11.2582	6.51794	5.79508	4.36601	9.83774	10.125	13	11.3185	12.767	4.74653	8.93131
AOPEP	15.2504	13.3791	7.297	18.0447	16.6537	19.096	10.686	6.37886	10.9395	24.1451	11.4337	7.73596
AOX1	2	1	1	83	49	65	0	2	0	31	18	36
AP1AR	145.296	126.925	122.538	270.09	183.537	191.744	184.425	160.82	130.302	179.672	142.921	177.268
AP1B1	1575	1174.01	1097.01	1570	1160	1149.01	1457	1429.99	1298	1136	971.002	1199
AP1G1	2504	2025.98	1816.99	3354.03	2288.99	2377	2398.03	2160.01	2055.03	2523.99	2029.01	2231.01
AP1G2	182.845	119.321	149.342	187.875	148.694	163.545	199.911	250.863	179.608	191.953	191.975	224.607
AP1G2-AS1	102.965	128.242	61.5831	236.331	160.536	128.211	183.501	148.731	156.038	194.238	144.956	172.839
AP1M1	767.995	625.002	592.997	1147	824.998	799.993	896.992	847.995	743.998	842.992	769.005	807.997
AP1M2	0	2	1	0	5	1	4	3	4	0	4	3
AP1S1	278	257	243	572	416	343	334	366	289	414	332	384
AP1S2	1039.14	839.261	855.26	2911.02	2009.57	1904.61	896.05	958.569	819.766	2049.02	1723.97	1856.43
AP1S3	85.5726	72.5443	47.8108	43.6482	31.7102	52.7411	32.2404	26.0768	5.62479	31.9602	2.72167	20.0145
AP2A1	1105.74	917.18	820.636	1479.63	1070.71	1100.53	1388.32	1366.83	1230.85	1183.64	1044.61	1260.92
AP2A2	21.7445	11.9728	12.1412	34.4255	19.7492	22.93	24.9951	18.9294	17.9379	35.1781	24.2825	31.3827
AP2B1	1659	1324	1134	2545.01	1852	1754	1618.01	1436	1314	1823.01	1555	1672
AP2M1	3688.95	2847	2658.95	4959.03	3733.09	3360.93	3619.99	3639.08	3133.03	3472.93	2997	3513.95
AP2S1	1037	742.999	759.999	1550	1114	990.001	1417.01	1591.01	1328	1356.99	1103.01	1217.01
AP3B1	1285	1041	990.999	1547	1116	1104	1325	1101.99	1001	1284.99	1101	1206
AP3B2	1.90801	0	1	2.35439	1.78481	0.796395	0.0117409	1.72243	3.4833	5.87554	2	1.28738
AP3D1	6521.18	5055.95	4585.93	7661.18	5373.98	5401.89	5990.07	5603.74	4961.88	5149.02	4467.01	4818.02
AP3M1	341.103	250.806	211.097	635.538	569.851	515.207	376.413	263.432	242.416	517.189	461.713	473.289
AP3M2	18.1416	53.2653	51.8253	51.3201	22.8139	42.7064	35.8866	31.8891	28.3939	35.849	16.8657	7.49996
AP3S1	136.634	62.1056	103.421	230.161	177.646	193.405	176.142	144.897	124.77	192.669	150.378	177.684
AP3S2	226.299	177.372	119.961	294.149	130.882	166.979	317.598	302.915	259.701	200.386	139.282	259.492
AP4B1	74.4123	48.2045	55.7141	122.064	122.654	72.3298	101.818	73.2735	77.6547	118.633	112.262	99.2425
AP4B1-AS1	102.566	72.7424	97.028	199.264	153.154	110.932	177.483	119.287	131.822	173.757	111.357	159.66
AP4E1	108.997	54.9965	61.8541	221.712	96.9162	165.879	192.711	235.707	129.087	210.556	214.449	279.372
AP4M1	102.222	95.907	78.6969	170.686	114.614	121.27	110.644	128.794	134.971	165.372	110.629	130.219
AP4S1	154	101	91	252	163	151	127	117	94	162	134	153
AP5B1	1301	1022	936	2476	1845	1758	1756	1699	1584	1909	1703	1966
AP5M1	419.97	401.986	364.988	877.138	589.001	552.967	591.992	524.978	486.99	693.977	556.952	624.861
AP5S1	34	37	24	98	72	66	39	38	31	73	64	68
AP5Z1	966.562	603.575	652.016	1101.31	807.174	790.348	728.365	775.125	702.406	693.546	659.073	637.184
APAF1	560.905	399.007	380.952	632.796	410.965	411.544	673.541	705.751	650.62	587.153	623.008	605.151
APBA3	423.001	325	333.001	666	550.002	488.001	349.999	394	307	356	336	395
APBB1	77.0977	55.4114	52.3908	82.934	58.0781	58.8443	68.9516	95.9693	73.9668	60.973	50.9468	47.5509
APBB1IP	97	78.0001	62	392.999	264	247	81.9999	104	61	161	150	147
APBB2	10.562	9	6.99998	4	9	7	10.9982	1.99916	3.28717	5.68925	4	10.9999
APBB3	1133	928	785.999	2643.99	1874	1504.99	1576.01	1485.99	1293.01	2389	2033.99	2262.01
APC	564.999	467	492	1071	681	710	702.002	517.001	572	798.002	783.002	791
APC2	25	12	13	25	14	14	25	16	15	13	17	10
APCDD1	6	4	7	2	3	2	29	25	27	12	10	19
APCDD1L	124	93	90	342.891	274.711	313.001	7	10	10.9998	52	36	58.2185
APCDD1L-DT	22.4502	17.3479	19.174	56.9799	44.7224	40.718	16	3.0614	12.2456	25.5116	13	23.4707
APEH	461.999	377	341	711.001	499	492	467	465	392.999	509.999	480	540
APEX1	198.699	134.987	165.363	391.952	248	222.774	155.322	161.569	117.302	163.731	128.321	140.327
APEX2	194	164	144	320.999	241	168	203	204	183	208	198	203
APH1A	1486.04	1134.1	1080.25	2358.59	1738.35	1549.85	1416.96	1568.74	1256.9	1471.95	1362.14	1380.71
APH1B	184	177	143	316	223	198	206	186	163	203	219	210
API5	1539.99	1278.76	1238.26	2503.54	1832.37	1715.12	1625.27	1464.17	1326.02	1729.63	1543.65	1631.81
APIP	285	263	268	497	345	295	271	282	232	261.999	237	264
APLF	14	13	12	32	24	22	14	18	10	33	19	13
APLP1	4	6	7.57716	2	2	2	4	3	4	2	0	0
APLP2	17976.7	14104.1	13364.5	26990.5	19287.5	18005.4	18159.5	17230	16035.3	19825	16706.7	19065.3
APMAP	1154.99	887.007	846.004	1752.01	1329.01	1215	1469	1535.01	1196.01	1322.99	1122.99	1264.99
APOA1	13.587	4.56573	4.45417	10.0103	8.84673	6.40474	7.71494	9.43831	4.34005	5.96886	2.40629	2.74301
APOA1-AS	283.63	251.17	231.001	287.868	157.349	157.82	258.972	215.149	182.77	199.382	156.736	171.779
APOA2	1	3	2	10	1	2	6	3	9	5	1	3
APOBEC2	0	3	1	3	3	0	3.14915	1	1.07837	0	2	3
APOBEC3A	32	27	32	22	10	13	19	20	13	2	6	5
APOBEC3B	0	0	0	2.91877	3	2	3	1	1	4	5	6
APOBEC3C	101.379	75.7495	79.8006	221.313	146.987	156.222	41.1023	48.631	45.4547	70.9472	62.0272	50.9746
APOBEC3D	14	3.91101	14	8.24543	11.9948	0.154019	9.88767	7.99768	0.0508709	2.99913	3.99997	11
APOBEC3F	33.5183	19.249	19.1917	46.685	35.2004	41.8252	15.8635	23.369	6.87451	20.8842	15.9709	2.77007
APOBEC3G	252.531	192.358	182.513	507.539	374.283	360.574	78.5978	97.3846	54.262	95.1584	67.7852	124.406
APOBR	1988	1632	1193	2639	1855	1996	2119	2486	1663	2604	2353	2341
APOC1	2	2	3	3	3	2	0	0	1	2	1	0
APOC2	0	0	0	0	4.91502	5.52659	0	0	0	1.23e-07	1	0.00590678
APOC4-APOC2	0	0	1	1	1.18456	1.21111	5	2	9	1.22471	0	3.99876
APOE	9	11	10	37	23	29	3	6	4	8	4	4
APOL1	188.271	138.76	106.095	77.7095	68.8604	66.8462	46.2296	52.4968	20.8634	18.8341	28.7893	23.9605
APOL2	251	181	177	193	158	155	146	160	120	103	77	94
APOL3	179	143	141	154	92	94	135	160	113	73	58	59
APOL4	1	4	1	1	0	2	0	0	1	0	0	0
APOL6	242	171	163	233.001	189	190	189	203	158	158	110	133
APOLD1	16	16	22	26	12	16	48	60	45	10	14	15
APOO	32.8479	20.9759	19.6228	60.933	52.6282	40	17.5819	23.9996	17.9898	13.7703	11.9992	17
APOOL	50	31	24	101	88	43	41	41	33	66	52	51
APP	2315	1855	1622.99	2382.99	1749	1618	3199.98	2914	2571.01	2173	1781	2009.01
APPBP2	639.3	602.65	534.185	994.866	806.048	792.026	763.582	766.92	624.633	826.193	723.178	850.156
APPBP2-DT	0	5.07163	5.07163	3	6	4.0573	15	7	4	12	9	7
APPL1	166.987	153.829	130.566	411.49	300.559	239.721	221.476	210.781	247.568	259.412	215.698	259.637
APPL2	245.977	188.535	189.426	339.852	230.301	202.361	276.082	285.896	239.451	286.482	192.039	295.631
APRG1	21.877	29.8628	21.3117	26.3557	15.6202	20.5763	57.3965	30.3205	30.9682	32.0143	17.0083	17.6958
APRT	151	135	131	318	219	168	146	198	129	170	109	134
APTR	56.5171	39.8978	60.3151	107.542	71.0652	78.0945	65.0642	40.3799	50.338	62.2733	58.2589	62.7359
APTX	185.043	134.491	89.2582	199.59	159.265	138.181	125.211	240.244	121.378	97.2031	111.158	183.688
AQP10	7	2	4	1	4	8	2	0	3	1	1	1
AQP11	0	2	0	2	1	2	1	1	2	1	3	0
AQP3	31.3659	13.7355	14.9994	294.835	222.626	235.36	0	2.99988	0	8	3.92028	4.9998
AQP4-AS1	0	1	0	0	1	1	5.94996	1	3	5	0	2.38321
AQP9	28796.8	23108.4	22072.1	30436.6	22463.9	21460.3	31852	30768	26267.1	24911	20561.8	22138.2
AQR	666	560	499	1179	838	797	712	591	557	900	764	819
AR	3	0	1	2	0	0	10	1	2	3	3	1
ARAF	1364.01	1080.01	985.993	1881.99	1441.99	1324.99	1317.98	1291	1148.99	1143.99	970.005	1179
ARAP1	11351.4	9003.71	7690.04	11696.1	8442.66	8887.6	11147.8	10938	9797.73	8558.34	7891.2	8749.3
ARAP1-AS2	325.18	264.046	239.696	356.075	214.358	228.367	324.236	258.425	262.62	224.95	233.494	232.52
ARAP2	179.817	148.611	143.483	765.711	538.208	615.096	110.647	91.7153	97.394	152.954	216.474	227.343
ARAP3	1303.98	1042.99	810	2602.99	1843	1946.26	1738.34	1653.03	1471.99	2084.52	1872.9	2160.21
ARC	16	7	10	18	26	23	0	3	3	1	2	6
ARCN1	5569.01	4615.82	4177.97	7579.23	5550.04	5339.06	5498.96	4580.01	4393	5491	4857.94	4916.95
AREG	503	411	446	553	429	445	185	223	246	131	123	116
AREL1	1604.59	1303	1188.26	2104.04	1567.95	1551.38	1784.97	1482.66	1426.91	1752.59	1575.86	1642.71
ARF1	16307.8	12537.6	12194.9	19604.8	14304.4	13851.1	14109.9	14685.1	11805.5	12353.7	10837.9	12190.8
ARF3	6224.28	4795.98	4395.93	7883.77	5687.02	5356.13	5895.87	5804.1	5030.07	5513.08	4625.9	5240.97
ARF4	4936	4129	3911	6330	4610	4389	5471	5762	4622	5440	4496	4787
ARF4-AS1	1	9	3.48718	2.42553	4.56693	2.32479	6	2.32479	1.16239	3.48718	2.32479	5.81204
ARF5	1045	842	841	1782.84	1253.82	1120	1091.46	1219	930.683	1157.46	980.821	1191.82
ARF6	4311	3282	3244	6224	4526	4081	4478	4375	3683	4097	3642	4037
ARFGAP1	886.496	783.943	637.373	1255.84	917.54	830.205	962.272	1094.51	873.022	734.252	711.343	652.655
ARFGAP2	1083.98	915.991	788.99	1589.99	1184.97	1110	921.998	915.995	739.998	972.979	812.003	952
ARFGAP3	9394.98	7464.92	7304.02	11306.6	8552.61	8805.52	8029.3	8176.17	6703.73	7067.27	6062.79	6558.2
ARFGEF1	1120.96	884.196	831.831	2049.66	1324.75	1379.22	1403.01	1082.25	1173.7	1510.82	1362.47	1456.23
ARFGEF1-DT	31.4334	18.1963	22.3076	54	35.4893	35.3817	93.9854	45.6291	47.6571	62.0601	18.2516	55.3605
ARFGEF2	1283.01	1051.99	899.007	1770.01	1304	1328.98	1204.01	1018.99	1059	1262	1143.99	1274.99
ARFGEF3	0	3.99071	3	2	0	6.29e-05	9.99906	2.99997	8	0.000314667	5.99995	4
ARFIP1	650.002	502	483	845.001	659.002	617.999	723	652.002	584.002	778	653.998	686
ARFIP2	580.453	449.177	391.878	781.895	537.578	527.195	603.956	598.349	440.57	526.894	464.247	487.177
ARFRP1	796.699	703.443	657.575	1169.53	909.426	808.61	729.177	795.059	584.056	734.689	592.097	619.919
ARG1	17.7529	20.5517	14.3862	32.075	17.9992	16.0574	293.602	261.262	203.762	188.273	150.227	183.806
ARG2	409.724	339.63	316.571	535.152	350.359	349.401	550.603	537.336	458.724	598.462	500.555	454.386
ARGLU1	115.299	63.6651	58.6428	133.459	109.625	90.3734	96.8424	98.8961	76.0101	97.3999	96.635	84.4711
ARHGAP1	290.001	219	208	399.001	281	269	344.999	299	246	305.999	329.001	311
ARHGAP10	102.272	63.0052	60.3791	393.339	337.683	340.576	62.8048	53.7444	49.7072	108.428	110.442	102.703
ARHGAP12	275.479	254.237	219.644	438.164	324.143	284.018	312.068	301.844	229	381.513	324.872	314.106
ARHGAP15	37.7524	32.9945	28.781	59.7943	28.6392	31.2295	47	45.9875	28.9845	40.0812	36.99	34.9857
ARHGAP15-AS1	13.9129	13.8117	17.1312	21.6995	9.07896	9.08831	37.8571	11.0125	16.0155	17.1809	7.00998	12.7591
ARHGAP18	172	159	151	543	414	316	375	345	283	527	514	532
ARHGAP19	242.51	190.712	178.207	397.593	263.631	239.349	383.783	366.543	359.153	401.996	398.854	400.238
ARHGAP19-SLIT1	26.3407	13.0811	17.8581	32.1813	22.6587	23.3707	68.1207	38.3593	45.3464	40.4916	22.7507	60.8233
ARHGAP20	2	0	0	16	12	14	1	0	1	1	4	1
ARHGAP21	580.969	440.419	391.852	1064.66	840.302	856.146	481.255	309.632	315.366	575.091	469.36	568.028
ARHGAP22	607.715	451.746	424.229	644.583	443.381	413.831	416.454	388.076	293.205	313.708	284.55	328.541
ARHGAP22-IT1	2.8502	2.92052	2	2	2	1.21e-09	1.21e-09	2	1.21e-09	3	2.41e-09	1.21e-09
ARHGAP23	1	1	1	4	1	0	2	2	0	0	4	3
ARHGAP24	20	20	25	40	34	45	64	24	29	44	37	36
ARHGAP25	185	147	135	226	193	161	65	68	46	72	50	44
ARHGAP26	1174.45	945.317	907.162	2275.45	1615.19	1414.95	1961.12	1606.27	1716.29	2451.95	2053.67	2255.25
ARHGAP26-AS1	2.23484	0	2	0	2	5	16	6	2	7	2	4
ARHGAP26-IT1	3.91009	1.30336	3.90781	3	9.5e-32	4	2.60672	2	1.30336	2	4.99991	1.30336
ARHGAP29-AS1	1	1.34021	1.34021	0	2.68042	1	19	4	7	8.04126	1.34021	10.7148
ARHGAP30	4379.98	3578.02	3040.99	6644.06	4736.97	4453.99	5900	5899.14	4934.98	6181.95	5445	6052.92
ARHGAP31	2854.95	2078.03	1978.01	4463.98	3336	3401.98	3507.02	2779.02	3101.91	3381	3005.01	3495
ARHGAP31-AS1	58.9946	36.7047	40.9472	73	45	48.5798	38	47	37.7843	44.9979	43	43
ARHGAP32	78.9702	83	62	182	124.953	133.97	125.932	71	90	118	104.964	126.964
ARHGAP33	8	5.73159	8.99996	16	10	10	7	9	6.99975	6	8	6.27483
ARHGAP35	1269.26	986.628	839.867	1546.23	1074.34	1050.64	1504.4	1270.23	1350.65	1286.45	1146.37	1358.36
ARHGAP39	1	3	2	1	3	1	1	2	0	2	0	3
ARHGAP4	408.002	340	284	483.001	304.001	304.001	530.997	523.997	452.002	364.001	366	351
ARHGAP44-AS1	3	0	1	0	1	1	8	1	3	1	0	5
ARHGAP45	4954.98	3783.93	3678.95	7365.04	5299.97	5140.91	4080.93	4036.05	3369.97	3802.03	3413.07	3752.93
ARHGAP5	448	375	364	809.998	543.999	559.619	468	388.001	394.999	578.999	552.999	574.002
ARHGAP6	67	39	43	143	108	102	48	47.6991	55	79	90	79
ARHGAP9	585.517	478.674	462.021	906.839	660.202	595.312	1450.23	1489.83	1452.34	1497.31	1238.77	1471.44
ARHGDIA	8583.72	6810.08	6090.68	10048.5	7300.3	7487.94	7206.18	7153.3	5792.15	5984.75	5468.94	6195.31
ARHGDIB	1097.34	898.7	766.511	2096.76	1520.81	1265.38	1574.43	1681.65	1268.49	1995.15	1601.84	1867.92
ARHGEF1	1607.97	1291.36	1048.74	1972.66	1512.22	1363.63	1965.16	2051.65	1600.27	1752.99	1607.4	1769.32
ARHGEF10L	1681.85	1334.34	1114.39	2262.79	1572.86	1671.28	1477.92	1544.11	1149.89	1598.83	1329.64	1594.29
ARHGEF11	504.001	366.001	297	731	493	493.999	498	453.001	428	650	565.001	623.999
ARHGEF12	243	218	186	400	256	231	217	194	178	260	224	265
ARHGEF17	46	42	26.7273	58.8619	48.7413	28	81.4619	83.8727	97.0518	57	53.329	67.5632
ARHGEF18	804.999	641.999	549	1096	793.001	754	832.995	766.996	650.002	875.997	788.002	818.001
ARHGEF19	9	8	3.9803	19	12	12	10	5	5	11	10	6
ARHGEF2	5664.11	4438.25	3951.46	8075.44	5834.27	6144.95	4801.51	4667.67	4094.51	4719.27	4201.61	4992.54
ARHGEF2-AS1	22	31	17.7912	21.8333	13	22	45.6504	23.9319	33.8892	13.8837	25	16.8713
ARHGEF2-AS2	39.8241	26.036	25.7061	56.4265	35.4415	42.1075	25.4088	19.3342	27.2817	25.4968	22.4757	17.1872
ARHGEF25	0.995932	1	0.995932	0	0.923377	2.98726	0.995932	1.84675	1.84675	0	0	2
ARHGEF26-AS1	3	2	1	0	4	0	16.4412	5	4	5.13788	0	4
ARHGEF3	34	42	40	86	64	59	53	36	44	59	43	53
ARHGEF3-AS1	0	1	1	2	1	2	14	4	2	7	0	3
ARHGEF38	3	1	2	3	2	1	2	0	0	1	0	2
ARHGEF39	25.7231	4.4688	12.0857	13.1066	22.6902	18.0326	17.0628	11.9498	15.8155	11.7841	16.5021	13.4142
ARHGEF40	859.73	710.094	662.226	1308.1	922.829	949.009	1357.47	1305.68	1205.42	1418.82	1366.2	1469.22
ARHGEF6	167	128	104	243	176	145	114	83	80	95	85	116
ARHGEF7	793.047	664.537	562.61	1230.48	866.904	921.647	786.229	674.346	633.249	811.089	718.633	762.313
ARHGEF9	8	7	2	41	19	26	15	12	6	15	23	33
ARID1A	1230	994.008	843.003	2009.01	1346	1477	1239.99	975.005	1097.99	1369.01	1308.99	1367.01
ARID1B	411.604	333.26	252.882	538.54	358.523	348.697	320.349	228.738	260.346	323.162	266.251	358.71
ARID2	615.782	448.224	438.548	868.198	628.669	635.938	481.751	526.404	484.971	653.869	515.944	677.394
ARID3A	2838.04	2339.04	2167	2949.99	2119.03	2174.98	2885.99	2769.97	2407.99	2355.99	2124.01	2335
ARID3B	966	809.003	706.999	1289.99	920.006	906	1263.01	1132	1117	1101.99	922.001	1142
ARID4A	1046.64	838.978	782.316	1446.01	996.279	1011.87	1241.98	1241.18	1065.38	1247.04	1052.38	1150.64
ARID4B	2143.3	1698.53	1666.35	2739.55	1989.05	1775.77	1943.57	2227.08	1666.08	1944.13	1591.95	1664.94
ARID5A	4413.06	3392.02	3298.96	4274	3098	3191.97	4668.07	4785	4209	3322.02	2925.99	3510.99
ARID5B	3236.01	2577.02	2253	3383.97	2537.06	2500.02	3188.04	2661	2587.05	2114	1866.03	1986.99
ARIH1	2006	1648	1545	2393	1683	1705	2051	1739	1620	1686	1413	1483
ARIH2	1742.55	1330.27	1326.53	2521.12	1806.23	1742.26	1698.3	1633.76	1455.46	1624.24	1386.63	1555.68
ARIH2OS	2.17799	4.77832	2.19662	5.87493	3.81492	2.70392	2.71529	1.05679	0.545594	3.76926	3.7512	1.61186
ARL1	467.001	336	328.999	808.995	585.997	554.997	461.002	516.997	386.999	660	580	623.998
ARL10	95	64	56	135	75	92	56	27	40	45	36	42
ARL11	58	46	47	141	85	73	67	112	69	95	88.9999	101
ARL13B	275.968	232.531	251.98	427.817	341.76	310.615	283.985	249.738	241.893	328.24	279.969	313.219
ARL14EP	184	153	115	345	262	198	141	147	132	204	186	205
ARL14EP-DT	3	2	14	7	6	2	51	8	29	27	1	20
ARL15	111	84	61	240	149	154	98.0001	104	79	113	103	86
ARL16	272.98	251.568	240.582	327.543	276.212	238.668	519.577	522.287	399.689	388.106	313.817	333.058
ARL17B	0	0	0	0	0	0	6.65101	9	10.4465	17.3614	14	16
ARL2	46.4511	42.6423	30.1223	110.576	61.5462	42.0733	61.7488	54.0576	20.6311	64.5359	54.3359	74.4245
ARL2-SNX15	64.4269	31.5625	34.0308	96.1569	64.6091	56.8073	51.348	43.4037	44.5641	88.9041	59.9394	70.156
ARL2BP	153	124	118	323	222	220	121	113	85	219	219	199
ARL3	178	124	149	250	171	134	197	261.001	206.001	205	177	209
ARL4A	342	259	311	697.001	531.002	520	365	380.999	319	561	458	481.999
ARL4C	2436.95	1955.97	1735.02	3993.85	2669.06	2414.05	1060.99	1181	931.992	1241	1146.99	1284
ARL4D	50	44	30	32	22	18	49	37	57	18	16	18
ARL5A	334.001	236.999	242	568	371.999	372.999	351.999	347.001	275	342	351	357.001
ARL5B	6447.21	4924.11	4903.92	3534.88	2308.05	2538.04	5174.09	4469.08	3992.96	2427	2062	2094.01
ARL6	4.81919	3.65873	0.104343	13.7344	7.46482	13.6275	15.2731	5.96074	9.66539	14.0886	4.16454	4.932
ARL6IP1	6101.26	4785.99	4901.76	8970.35	6175.3	5785.14	6252.85	6440.79	5322.75	6552.8	5474.22	5975.16
ARL6IP4	809.843	606.338	695.999	1386.93	987.997	840.988	748.954	1012.21	735.946	849.117	731.13	831.385
ARL6IP5	1606	1295	1337	2659	1944	1796	1594	1716	1549	1510	1221	1345
ARL6IP6	386.221	296.836	293.461	691.544	479.428	428.047	261.557	307.076	281.981	332.315	357.76	337.958
ARL8A	2256.88	1701.94	1600.98	3081.83	2222.97	2207.85	1984.99	2196.87	1687.96	2067.94	1809.91	1961.91
ARL8B	7160	5735	5696	9106	6747	6732	5862	5921	5076	5258	4543	4689
ARL9	1	0	0	2	1	2	1.74732	2	1	2	1	1
ARLNC1	2	2.0723	1	3.10845	2	0	15.5424	4	7	4	0	7
ARMC1	105	82.9999	89.0001	204	166	132	102	88	85	194	163	145
ARMC10	10	12.7618	9.9345	39.9435	22.9705	27.951	7	13	12	19.9316	14	28.9516
ARMC12	5.27527	1.42233	5.00031	4.80735	0	1	2.22999	3.22962	0	3.76742	1.0023	1
ARMC2	3.97157	0.178181	0	2.14355	0.0649749	2	2	1.68194	0.0649749	3.68594	0.0324875	2.56137
ARMC2-AS1	0	2	0	1	1	0	9	0	2	5	2	5
ARMC3	2.96859	3	0.946989	2.98517	3.9626	1	2.8645	1	3	5	4.99535	3.85973
ARMC5	173	147	118	270	200	207	147	125	102	151	148	168
ARMC6	49.4845	38.8425	29.9643	143.356	76.0712	72.0434	45.8277	50.0383	32.9722	67.3754	74.7283	58.3074
ARMC7	71.6586	56.6499	50.9026	141.329	115.343	86.9553	92.3024	91.5153	87.9231	89.7802	95.3393	100.98
ARMC8	638.968	515.24	535.269	946.544	656.194	641.457	763.61	714.81	671.321	741.969	629.937	719.812
ARMC9	954.964	663.893	643.569	1467.35	1078.64	1158.85	883.755	789.885	830.94	857.392	786.152	992.884
ARMCX1	158	162	130	261	158	168	116	126	93	152	104	105
ARMCX2	146	109	95	79	66	54	164	140	126	106	86	72
ARMCX3	1285	1025	969.997	1648.99	1210	1117	1290.01	1307	1151.01	1292	1095.99	1164.01
ARMCX4	19	7.66446	7.39045	54.5658	42.6976	58.3288	11.3323	6	1.52687	10	6	19.2373
ARMCX5	49.6714	39.3284	22.1237	98.8289	84.2671	53.5725	30.4295	41.9902	31.5272	50.456	44.5302	55.4417
ARMCX5-GPRASP2	1.97702	3.25705	3.30827	9.10004	7.75486	8.28847	6.313	0.129302	4.54517	7.76232	1.50645	4.69694
ARMCX6	94.5938	75.7105	62.3788	110.214	103.153	79.7336	83.4164	84.8881	89.7809	110.933	65.1325	89.1293
ARMH1	14.8944	1.00035	4.18242	11.7682	4.82659	15.5656	2.14466	17.8838	10.1046	1.27923	7.69736	14.7126
ARMH3	276.359	269.806	231.438	533.439	381.192	405.378	348.323	318.801	266.746	451.442	392.042	400.479
ARMT1	390	334	296	688.996	528	454.002	410	401.001	359	593.997	510.999	537.997
ARNT	746	611.001	534	1172	853.998	817	892.998	802.001	756	941.999	800.001	985.003
ARNT2	83	62	66	147	100	157	48	25	25	58	45	61
ARNTL	358.465	257.852	268.028	454.874	426.009	331.963	395.722	299.996	392.45	490.632	405.171	393.502
ARNTL2	289.596	215.935	246.66	583.908	367.258	409.684	278.387	277.531	266.867	341.843	282.616	312.672
ARNTL2-AS1	30.845	25.065	37.8824	70.0653	44.3764	46.316	43.2316	28.8825	25.1329	36.6809	29.3839	37.8695
ARPC1A	772.005	586.998	633.996	1129.01	819.005	743.001	866.997	849.995	704	732.004	675	718.997
ARPC1B	5333.69	4043.13	4070.46	8289.92	6253.52	5643	5172.84	5587.46	4504.39	5655.57	5008.66	5930.08
ARPC2	10861.8	8751.73	8669.54	16431.2	12248.7	10930.8	11033.6	11555.3	9578.04	11095.4	9019.26	10290.1
ARPC3	2301.03	1824.04	1907.02	4186.96	3058.04	2704.96	2437.05	2820.96	2134	3181.96	2635.03	2973.98
ARPC4	2351.59	1852.32	1718.11	4078.62	3042.03	2675	2209.6	2380.01	1735.55	2769.9	2286.56	2663.43
ARPC4-TTLL3	83.9115	32.8986	81.9488	163.23	102.238	85.3182	59.6901	57.5174	86.3008	107.279	68.8849	77.6502
ARPC5	7483.98	5843.99	5841.99	11378.1	8087.01	7676.01	6829	7155.98	5830.98	7304	6225.02	6885.01
ARPC5L	1057.11	781.62	814.159	1050.37	774.408	684.948	1052.29	1153.61	936.104	744.865	611.048	685.77
ARPIN	32.9224	23.3879	21.22	31.2374	21.6883	30.5221	23.901	20.8727	16.6699	13.3203	13.5146	14.5896
ARPIN-AP3S2	23.012	60.6443	45.0331	28.6671	28.3262	52.8693	42.3581	10.0001	35.1778	21.8814	25.2787	47.9668
ARPP19	1591.99	1270.99	1168	2350	1609.01	1608.01	1542.99	1460.99	1283	1444.99	1269.99	1320
ARRB1	744.999	585	513.999	1795	1213.99	1201.99	716.002	670	589.001	1119.99	865.999	1026.99
ARRB2	2186.91	1847.98	1675.98	3564.89	2766.56	2513.53	2685.06	2788.55	2142.92	2720.66	2396.54	2509.23
ARRDC1	355	308	264	414.001	299	299	411	430	390.999	280	256	315
ARRDC1-AS1	107.416	70.164	91.4616	162.884	88.0054	89.0448	136.393	94.8856	98.2243	92.4509	91.0436	82.7523
ARRDC2	1689	1429.99	1311	2451.03	1791	1783	1818.98	1849	1503.99	1714.98	1476.99	1640.99
ARRDC3	651.301	483.13	403.863	635.318	417.052	390.172	1103.17	843.163	943.957	646.643	454.427	501.462
ARRDC3-AS1	9.68395	10.7813	11.396	9.7433	10.7874	5.37379	21.5554	13.89	18.336	7.48067	5.40062	8.61699
ARRDC4	1625	1317	1351	3082	2382	2518	1315	1204	1123	1418	1282	1411
ARRDC5	11	2.00051	5	6	9	8	9	10	10	7	4	4
ARSA	411	304	321	588.001	384	404.999	404.999	440	377	445	413	423
ARSB	296.736	232.357	230.132	668.203	439.898	444.372	249.832	247.088	201.889	394.354	332.787	361.853
ARSD	156	132	116.998	330.091	218.999	199.575	191	214.618	159.488	253.65	238.786	283
ARSD-AS1	0.00034087	1.15e-13	0.00175845	0.89423	0.00146093	1.62929	2.74e-08	8.35461	0.511716	6.32396	0.213788	3.72e-05
ARSG	142.078	118.32	91.636	382.872	259.468	225.408	115.45	109.091	95.3433	201.036	211.459	196.368
ARSJ	1	0	0	0	0	0	4.69137	0	4.15975	2	0	1.38884
ARSK	16	13	11	23	22	12	14	15	13	18	21	21
ARTN	1	2	4	0	2	6	1	5	1	2	1	0
ARV1	14.9561	9.97012	6.97909	32.9818	22.4949	19.9754	26.0888	14	5.92063	31.9995	18.6393	38.9983
ARVCF	12	5.44166	6	15.909	11	11.6434	15.8567	12.9758	9.99613	20	10.9834	17.9051
AS-PTPRE	184.838	173.549	137.901	320.166	212.283	209.389	203.124	132.325	209.379	226.341	220.107	218.129
AS3MT	2.27917	0.2488	4.93825	0.886048	2.43794	3.89774	0.420353	0.0200864	0.152992	1.26716	1.1581	0.00197651
ASAH1	3086.94	2491	2439.02	6197.1	4513.92	4167.98	2189.86	2286.01	1975.93	3306.91	2950.93	3304.97
ASAH1-AS1	4.92039	2	2.44086	5	2.55068	3.66129	10.1515	9	8.05724	18	3	4.04016
ASAP1	3723.03	2968.99	2510.01	5633.01	3876	4444.02	2862.01	2413.01	2293.99	2900	2525.97	2782.98
ASAP1-IT2	5	4	6.5	7.5	7.5	7	2.5	7.5	3	3	2.5	2
ASAP2	39.0464	31.6789	26.1611	49.1131	27.546	33.9942	20.0099	12.2057	11.6304	8.69527	6	13.4866
ASB1	218	196	152	420.001	309	316	289	288.001	262	310	259.627	357.612
ASB13	9.04706	11.4747	7.14789	37.7708	36.0346	14.3447	0.338759	1.29858	7.14789	25.6489	16.7501	22.6521
ASB14	4.65513	5.08367	2	12.1941	7	5.1113	7.98433	5	6.70926	10.8942	9.86713	8.12259
ASB15	0	0	2	0	0	0	2	0	0	4	0	3
ASB16	1.5196	0.0245075	0.0676849	9.24252	2.82997	3.64765	3.14978	0.0719666	0.047109	4.16645	2.294	14.8508
ASB16-AS1	69.5712	55.2883	53.5257	95.4217	65.9547	66.8217	68.865	54.368	42.9989	48.3702	72.2737	51.9283
ASB3	245.991	117.769	173.141	268.788	220.578	232.448	248.83	282.656	200.735	225.523	218.996	203.965
ASB6	868.739	721.656	651.809	1211.66	834.107	800.862	841.972	849.247	720.728	752.996	661.183	741.171
ASB7	467.099	352.574	369.889	691.468	449.782	452.101	512.405	462.399	440.409	494.291	407.379	469.637
ASB8	146	125	122	302	197	181	153	185	112	228	187	190
ASCC1	242.928	195.514	180.919	357.428	255.581	220.619	234.216	280.497	188.786	265.335	248.349	225.077
ASCC2	706	552	464	863	696	702.001	660.999	602.999	534	667.001	552	661
ASCC3	107	98	69	196	154.623	134	152.536	103	98	142.18	126	147.773
ASCL2	42	31	34	77	66	58	35	53	34	38	27	47
ASDURF	16.1116	14.1259	5.31201	33.1724	6.13939	23.2601	7.37e-05	7.82937	2.11e-05	8.39301	7.15856	14.8963
ASF1A	115.076	69.3022	66.5062	170.228	123.576	106.236	57.6696	53.697	41.8642	52.4127	66.0383	61.1395
ASGR1	26	19	13	17	17	24	23	24	18	17	11	10
ASGR2	6	6	3	14	7	9	13	14	11	10	13	14
ASH1L	2606.57	2034.01	1788.53	3333.56	2255.13	2463.06	2390.73	1699.06	1964.49	2264.76	1969.56	2182.53
ASH1L-AS1	0.00467205	0.000822116	5.98081	5.28362	0.011665	0.0986872	6.6616	5.02595	7.5038	0.000513629	0.000543713	10.7092
ASH2L	248	204	196	510.998	339	300	253	271	224	371.001	302	361.001
ASIC3	6.29488	8.97609	5.38718	8.09341	4.05721	8.99793	6.80692	15	14	5.38718	5.99995	10.9922
ASIC4-AS1	144.216	117.571	114.713	184.54	127.179	140.508	168.643	127.911	124.142	161.212	130.586	152.522
ASL	127	83	80	151	110	92	90	86	82	98	81	104
ASNS	21.3628	29.5858	21.4822	35.0667	21.3943	20.7817	22.5071	21.2878	14.0627	18.9301	22.4186	18.1083
ASNSD1	284.888	249.874	271.688	614.828	404.86	342.74	264	245.171	183	296.607	248.841	267.104
ASPDH	5	1	0	2	1	2	2	3	3	0	0	2
ASPH	8076.7	6137.79	6484	8082.02	5679.87	5904.01	4510.62	4308.99	4100.87	3779	3240.87	3390.89
ASPHD1	1.9097	1.30162	1	22.887	20.1198	11.0179	3.34923	2.33e-16	1	9.06286	1.0001	6.09629
ASPHD2	162.796	129.858	126.227	247.997	147.86	159.915	373.992	362	323.456	241.838	227.544	237.393
ASPM	4	2	7	8	7	5	16	9	7	20	14	16
ASPRV1	24.9669	16.8784	11.9713	1.04e-35	6.13e-14	1.17e-09	15.8648	14.5746	8.80376	1.98e-13	1.21e-17	1.06787
ASPSCR1	15.5421	35.3123	19.4616	70.6362	82.4438	40.1206	31.6423	26.7713	21.8667	58.7461	55.9791	62.3481
ASRGL1	41.5187	24.2372	30.6596	34.0358	33.8874	30.6813	27.0949	32.0181	31.2665	22.4667	18.2381	16.2314
ASTE1	43.4444	29.7451	32.8213	66.8765	31.036	53.6748	26.8085	47.4213	30.6308	43.0986	29.6265	45.5694
ASTL	88	81	65	57	41	39	86	90	72	17	34	28
ASTN2-AS1	2	0	2	0	1	0	12	3	2	4	1	7
ASXL1	1733.01	1350.99	1155	1863	1351	1384	1427	1267	1192	1119	943.999	1104
ASXL2	1123.99	928	767.996	1906	1313	1421	1247.99	902.995	980.997	1351	1206.01	1375.01
ASXL3	1	0	3	0	1	0	5	1	5	3	0	5
ATAD1	134.127	124.607	111.804	251.225	183.95	173.936	174.809	159.651	130.955	201.666	171.448	193.787
ATAD2	132.264	125.967	57.5598	160.326	112.21	130.037	220.109	191.893	231.785	198.187	218.736	188.139
ATAD2B	261.143	275.163	245.867	627.962	407.319	477.877	339.886	295.006	250.046	381.681	326.251	369.483
ATAD3A	261.676	147.007	196.057	372.747	242.419	205.04	190.027	180.998	132.649	164.205	159.325	164.218
ATAD3B	61.2431	28.6552	17.2275	41.8713	44.9526	18.6152	24.6863	86.5483	26.201	20.3946	16.6318	38.2893
ATAD3C	0	0	1	0	0	0	3	1	2	1	1	2
ATAD5	13	14.3232	17.9992	33	12.0523	14	35	24.9981	31	28.8185	25	22
ATE1	148.527	115.02	125.857	298.007	200.644	204.775	158.989	152.944	135.984	182.785	170.973	174.482
ATE1-AS1	4.06605	4.16771	5.12063	9.44876	5.09459	7.04111	15	2.05203	10	7.15879	0	7.0793
ATF1	488.999	363.999	352.999	838.001	569.998	611.002	509.001	511.001	407.001	570.999	501.001	553.999
ATF2	882.453	740.964	729.775	1186.43	839.21	686.756	948.102	881.239	717.378	989.046	861.43	848.236
ATF3	993.772	772.634	847.041	1408.47	1074.38	1142.7	347.417	355.976	305.161	221.207	185.882	224.51
ATF4	9121.15	7163.16	6884.14	9983.46	7420.18	6878.03	6140.71	6716.37	5517.62	5054.43	4362.89	5076.06
ATF5	463.165	390.685	342.394	924.608	698.987	624.757	189.351	204.057	166.645	354.225	332.755	411.371
ATF6	888.003	720.001	722.001	1457.01	979	1024.01	954.998	865.002	819.998	1064.01	882	948
ATF7	365.799	224.741	268.221	533.898	365.269	402.522	396.327	303.027	326.536	418.899	354.314	387.698
ATF7IP	1200.64	916.705	846.459	905.921	554.211	612.992	1084.43	931.969	798.365	583.982	531.149	571.968
ATF7IP2	17.5012	2.38286	20.2141	34.4854	5.29888	12.9894	4.96515	1.84291	8.994	4.47345	13.2819	14.3258
ATG10	1	1	4	6	5	4	3	4	4	4	3	2
ATG101	1280.99	999.011	962.993	1471.01	1070.99	1019	1048	1136.01	865.995	893.005	771.999	745.003
ATG12	482.404	397.109	444.345	760.86	586.458	612.685	566.478	562.671	438.093	609.958	438.574	407.943
ATG13	1194.07	945.952	863.183	1776.17	1273.78	1322.02	1154.26	1190.04	982.019	1323.31	1153.91	1297.31
ATG14	281	190	215	412	301.001	255	225	217	175	260	226	248
ATG16L2	1009.32	876.966	741.08	1235.32	854.895	865.832	1150.01	1196.05	1126.7	1015.31	926.404	1033.51
ATG2A	4154.7	3310.3	2664.14	3993.55	2843.57	3368.51	3545.16	3275.77	3128.42	2506.58	2274.53	2645.07
ATG2B	419	339	332	647	458	457	504	358	365	543	475	503
ATG3	1022.67	834.779	794.786	1429.66	1005.07	904.448	1023.58	1064.93	885.841	982.42	784.254	957.03
ATG4A	79.1573	64.3257	62.6277	147.526	94.7803	106.052	65.3097	104.361	76.0209	131.806	115.041	134.192
ATG4B	1701.01	1386	1302.01	2275.02	1686	1660	1914.02	2068.98	1734	1612	1391	1755
ATG4C	52	41	34	88.9999	79	56	58	60	34	63	48	54
ATG4D	295.285	244.97	196.075	457.577	245.96	218.547	294.701	354.955	307.636	294.328	291.183	300.414
ATG5	503.32	427.521	410.379	741.369	544.311	525.378	438.096	455.415	387.064	542.143	462.29	464.174
ATG7	1188.74	973.697	899.59	1613.15	1122.77	1053.72	1447.07	1459.5	1149.01	1429.89	1347.62	1355.19
ATG9A	737.34	682.46	646.408	1208.88	878.181	871.115	879.515	902.13	751.734	796.132	640.785	857.406
ATIC	5	2	3	26	15	12	3	4	1	14	5	12
ATL1	13	4	7	12	11	8	5	8	6	3	7	5
ATL2	671.999	490.001	456	884.999	634	636.001	592	506	481.999	569	431.001	510.999
ATL3	333.032	277.569	269.249	702.683	502.771	459.353	378.381	324.048	240.987	429.478	384.3	413.671
ATM	373.922	298	299	674.014	416.989	411.917	557.907	435.687	435.934	601.979	504.09	575.087
ATMIN	612.708	470.657	444.672	909.032	683.722	669.851	716.345	692.751	538.516	806.697	650.648	679.407
ATN1	788.002	655.996	518.998	1315.01	904.992	1098	659.998	583	540	705.002	648.998	746
ATOH8	0	0.000152784	0.953439	0.000152784	0.262237	1.32764	1.32733	0.911034	1.90688	2.6525	0.9118	3.66e-05
ATOX1	223	175	168	299	261	237	165	157	127	193	169	182
ATOX1-AS1	12.6255	8.41698	7.01415	14.0283	12.6255	10	13	7.01415	9.81981	8.41698	12.6255	8.41698
ATP10A	113.227	93.6328	85.7436	100.496	101.485	81.2239	54.4415	52.9987	56.7912	51.121	51.9022	51.5152
ATP10A-DT	0	0	0	0	1	0	4	0	2	2	0	1
ATP10B	30	25	22	13	7	9	19	15	18	11	6	9
ATP10D	79	78	40	182	139	106	104	56	68	113	87	129
ATP11A	2291	1849	1487	2862	1931.99	1982.01	2718.01	1883.01	2295	2294.01	2102.02	2459
ATP11A-AS1	5.26446	5.12095	1.28024	5.26446	4.47e-31	1.84883	2.63235	0	1	1.31618	3.69767	5.26471
ATP11AUN	2.12728	0	1	3	1	0	3.19092	1	7.44549	9.57277	1	5
ATP11B	2010.57	1491.78	1367.77	2856.53	1802.86	1884.23	1922.71	1579.39	1581.16	1843.53	1556.7	1675.76
ATP11B-DT	2	1	0	1.26492	3.88e-34	0	6	1.26492	2.52985	3.88e-34	0	0
ATP11C	358.192	301.234	268.115	534.656	382.701	362.713	414.421	315.528	262.941	370.738	323.593	325.048
ATP13A1	839	700	608	1063	830	776	691	631	630	679	598	754
ATP13A2	620.999	507	424	573.001	439	454	790.998	793	740.001	546.999	516	570
ATP13A3	71567.2	55492.1	52446.4	86043.8	57926.7	60142.5	75951.2	62410.6	59710.5	66524.4	58072.6	62108.6
ATP13A3-DT	550.984	343.778	386.688	416.063	222.764	318.959	313.84	253.378	261.007	208.52	140.873	160.745
ATP13A4	0	2	1	2.99423	0.995688	0.14556	5	1	3	1	0	0
ATP1A1	24809.2	18699.9	17480.6	35853.4	26675.4	26319.4	20777.5	19304.8	18077.4	20891.2	17102.1	19732.9
ATP1A1-AS1	1983.57	1576.86	1506.99	2947.41	2216.26	2223.05	1743.53	1643.14	1505.86	1709.14	1394.53	1643.92
ATP1A3	3	4	6	3	5	6	8	4	1	0	2	5
ATP1B1	2005.98	1541.57	1487.89	1902.02	1402.65	1635.42	985.833	1014.11	948.644	455.931	338.886	380.149
ATP1B2	11	4	5	7	2	6	3	5	3	6	3	3
ATP1B3	9693	7572	7388	14610	10303	10620	9463	10056	8302	9639	8140	8891
ATP1B4	0	0	2	4	7	11	1	0	2	1	0	0
ATP2A1	20	14	16	10	14	7	13	7	11	10	9	12
ATP2A2	2975.78	2569.14	2168.41	4226.35	3218.52	3132.92	2316.61	1741.68	1907.44	2438.38	2340.73	2548.53
ATP2A3	4781.03	3683.02	3278.02	9169.96	6860.76	6706.08	3228.96	3342.03	3022.97	4247	4019.97	4698.04
ATP2B1	48581.3	38118.5	36130.4	53519.6	38210.8	38065.3	47849.2	41685.9	36672.6	39431	32904.6	35278.6
ATP2B1-AS1	919.931	643.904	699.109	527.549	410.296	384.934	524.356	477.016	401.421	286.887	237.53	265.901
ATP2B4	69.5485	46	38	68.9012	60	46.6487	114.711	88.9793	121.439	87.35	74.4784	77.5696
ATP2C1	1988.6	1594.1	1428.95	2166.06	1711.26	1711.46	1467.78	1417.77	1134.27	1263.72	1108.35	1186.95
ATP2C2	2.47151	4.6908	3.56473	9.10549	6.04701	2.92903	12.7254	15.5797	10.9365	10.7805	9.94802	9.3791
ATP2C2-AS1	2.85318	4.3092	6.43527	5.88945	2.95085	6.07142	6.37639	11.8486	5.52321	7.21226	5.2787	15.1901
ATP5F1A	1245.99	1021.01	910.001	2258.98	1687.02	1506	1177.99	1199.01	977.01	1418	1121	1407.99
ATP5F1B	5806	4611	4462	7892	5701	5168	5100	5305	4276	4903	4008	4443
ATP5F1C	810.874	709.723	697.271	1388.89	966.757	887.38	854.417	922.355	742.254	942.631	825.661	909.561
ATP5F1D	516	436	405.001	778.999	563	544	466	519.001	350	413	343	382
ATP5F1E	311.781	270.252	260.85	522.984	377.875	325.766	348.665	390.879	268.388	343.499	330.595	366.603
ATP5MC1	122.303	98.5162	84.3087	214.966	164.434	148.295	57.4678	68.7143	44.6257	73.0587	71.5839	81.5401
ATP5MC2	192.445	109.047	135.938	381.923	278.776	245.409	151.445	232.922	170.852	260.589	192.898	235.569
ATP5MC3	909.998	730.001	696.997	1536.99	1131.99	967.002	739.998	814.002	659.001	860.003	690.998	738.998
ATP5ME	339.185	242.822	235.082	436.36	342.932	305.659	276.599	344.564	270.301	313.636	257.563	254.208
ATP5MF	566.253	484.788	533.15	1239.25	913.08	849.917	479.06	615.406	456.801	707.799	573.044	708.63
ATP5MF-PTCD1	51.8644	78.0707	93.3547	110.79	106.221	59.761	56.5319	76.5488	75.4839	110.479	49.7206	74.0185
ATP5MG	985.933	751.105	808.983	1465.11	1176.93	939.097	940.871	1114.51	812.939	940.952	697.571	930.876
ATP5MGL	5	3	6	5	3	7	5	5	1	4	0	1
ATP5MJ	435	307	310	592.997	467.002	425.001	391	485.001	342	445.001	366	408.999
ATP5MK	569	455.86	498.724	942.559	726.998	619.999	456.125	548.998	433.001	587.949	489.585	492.638
ATP5PB	581.987	482.993	441.991	1038.99	769.996	630.983	567.942	589.985	449.971	668.988	527.986	570.977
ATP5PD	624.004	525.998	519.002	1114.99	818.002	691.997	547	704.004	530.003	714.997	554.999	657.002
ATP5PF	438.868	326.682	370.091	651.639	480.467	415.392	413.557	422.46	355.5	448.653	392.169	439.432
ATP5PO	376	293	317	823	601	511	294	355	265	467	358	403
ATP6	44869	36461	32647	58294	42971	42632	29674	33360	26219	29702	24299	26983
ATP6AP1	3932.87	3254.96	2924.96	5998.08	4534.16	4276.15	4114.91	4258.94	3374.08	3925.19	3427.08	4027.09
ATP6AP2	4819	3708	3553	6446	4637	4400	4021	4134	3288	3927	3271	3513
ATP6V0A1	607.834	468.259	337.806	1014.59	762.998	886.972	588.682	548.989	331.933	613.474	567.243	530.294
ATP6V0A2	286.96	225.968	220.904	540.91	378.939	366.868	174.915	158.966	126.918	239.9	187	206.984
ATP6V0B	5130.9	4129.07	4309.96	8751.84	6256.78	5658.19	4860.15	5498.15	4119.08	5226.9	4575.13	5217.11
ATP6V0C	7572.41	5803.05	5303.04	10586	7429.5	7521.52	6080.04	6691.11	5220.26	5970.91	5386.72	6148.02
ATP6V0D1	4427.8	3423.11	3274.98	5401.02	3957.09	3699.89	4232.04	4685.03	3767.9	3806.1	3186.04	3680.92
ATP6V0D1-DT	11	7.256	15.7191	13.8846	9.2147	9	23.989	14.2199	17.6217	11.4023	9.79614	19
ATP6V0D2	2	0	1	6	3	2	0	0	0	1	0	0
ATP6V0E1	3069	2402	2324	4874	3744	3093	2925	3191	2424	3264	2673	3026
ATP6V0E2	3	1	0	2	4.54535	1.01335	0	1.19767	1	1	2.00028	2.00028
ATP6V0E2-AS1	1.95733	4	1.95733	1.62293	3.9802	2.75e-15	1.39e-15	6.46e-15	4.16e-15	3.97997	5.55e-15	5.55e-15
ATP6V1A	5454	4257	4420	8246	5828	5936	4636	4522	4070	4887	4246	4579
ATP6V1B2	11436.8	9425.89	8667.02	14439	10576.9	10438.1	9651.81	9522.08	8610.9	8740.89	7513.91	8288.29
ATP6V1C1	3575	2839	2823	5433	4019	3563	3365	3165	2630	3887	3228	3547
ATP6V1C2	242.773	172.723	128.168	275.633	193.04	191.077	177.211	182.583	147.908	193.03	158.452	178.375
ATP6V1D	1000	747	819	1454	1032	966	947	963	786	1106	863	931
ATP6V1E1	2965.89	2332.94	2249.8	4029.67	2917.92	2676.87	2616.79	2886.72	2278.81	2696.9	2190.92	2577.9
ATP6V1E2	40	36	27.1679	58.2396	35	35.6368	25.0696	26.0876	20.1518	16.0577	18	25.1829
ATP6V1F	2831.07	2264.04	2161.03	5364.15	4272.07	3615.98	2129.03	2406.93	1849.04	2876.96	2355.98	3061.93
ATP6V1FNB	13	14	10	26	21	20	21	18	18	12	12	20
ATP6V1G1	2141	1767	1794	3559	2591	2396	2350	2578	1967	2654	2158	2378
ATP6V1H	1723.99	1302.01	1319	2110	1557.99	1508.01	992.995	1045	871	1104	940.002	977.001
ATP7A	224.54	185.997	160.372	343.653	219.64	225.15	283.028	186.712	217.827	324.427	304.699	334.985
ATP7B	8.97915	6.98437	12	21.9949	0.248012	19.9898	34.1354	34	11.5044	15.5033	17.4153	17.1925
ATP8	14323	11514	9772	18118	13300	13479	9451	10528	8775	10052	7925	8772
ATP8A1	66.572	44.4325	57.6284	59.2057	35.8016	45.8855	130.29	118.376	63.6657	109.366	93.1485	104.95
ATP8A2	1	2	0	0	0	0	4	1	1	2	0	1
ATP8B1	4.95599	0	2	1.05227	2	4.48187	3.55539	2.82e-07	0	1.02139	3.12419	1
ATP8B2	1639	1281.01	1084	1569.01	1115	1117	1252	1153.99	1124	755.004	705	771.002
ATP8B3	0.0727229	7.17428	9.99092	7.96681	6.99944	0.041254	4.95024	0.00201268	6.38575	1.8245	0.00201268	6.37345
ATP8B4	1100.41	843.929	722.717	2048.31	1549.81	1328.66	1244.09	821.079	933.172	1319.1	1129.81	1276.12
ATP9A	119	68	81	484	339	329	43	57	37	170	148	165
ATP9B	381.58	381.563	278.496	824.454	586.646	487.102	357.625	284.649	261.106	369.347	353.658	454.502
ATPAF1	59	49	46	96	89	80	53	55	53	85	77	64
ATPAF2	104.811	95.2237	85.5928	187.397	140.529	158.23	134.498	106.15	100.498	169.922	154.64	154.66
ATPSCKMT	60.085	58.8856	35.4248	117.37	66.5714	78.1135	47.5174	40.4124	39.9359	106.378	67.723	62.8974
ATR	138.255	99.2413	63.2177	110.726	120.139	96.2528	107.634	93.3829	55.7596	124.864	92.1516	49.7056
ATRAID	103.41	76.6641	81.1671	209.508	175.615	116.951	94.437	104.314	69.1894	132.893	127.072	141.359
ATRIP	83.9199	69.0757	51.938	109.656	79.9479	77.499	49.3667	73.7979	51.06	74.8144	53.728	77.1822
ATRIP-TREX1	21.1526	10.0152	21.1286	32.9416	20.1129	20.8959	29.0061	30.9421	19.733	30.3054	21.7902	22.0983
ATRN	959.002	789.001	604	1696.98	1154	1190.99	1076.01	841.999	937.997	1300	1118	1227
ATRX	1502.11	1169.49	1140.14	2073.52	1305.08	1469	1750.35	1491.63	1397.01	1531.02	1331.76	1626.48
ATXN1	2797.15	2209.63	1961.35	3839.14	2627.22	2694.49	2896.15	2338.44	2519.93	2122.4	1754.35	2168.61
ATXN1-AS1	238.495	150.632	195.306	448.492	283.397	262.931	168.337	141.613	151.266	152.007	126.824	217.443
ATXN10	201	163	188	505.999	330	333.999	171	188	125	253	200	234.999
ATXN1L	1748	1354	1202	2159	1438	1587	1777	1536	1449	1437	1276	1446
ATXN2	518.046	408.954	352.635	581.132	407.906	433.53	411.403	412.827	384.829	415.036	315.938	412.474
ATXN2-AS	2.76643	2	2.84e-10	2.74259	7.99999	2.74259	8.53e-10	4	1	2.84e-10	5	2
ATXN2L	2227.84	2033.72	1548.14	3255.89	2209.22	2423.54	2303.81	1964.64	1866.96	2022.6	1800.2	2107.35
ATXN3	188.467	200.966	210.178	285.688	288.201	309.751	236.663	216.802	216.778	253.879	169.826	248.69
ATXN7	717.844	590.742	496.451	1071.39	708	718.944	660.679	526.563	507.001	734.001	579.415	696.974
ATXN7L1	57	43	33	66	40	44	33	17	19	29	18	29
ATXN7L2	65	71	48	125	115	93	74	62	54	83	66	77
ATXN7L3	2420.42	1897.51	1662.14	3327.57	2360.14	2173.95	2484.09	2538.21	2117.99	2450.57	2124.18	2421.35
ATXN7L3-AS1	122.859	108.333	73.3862	161.265	100.728	125.46	121.997	128.829	97.5405	165.154	117.097	162.034
ATXN7L3B	889	701	668	1317	935	911	937	883	712	829	740	801
ATXN8OS	0	0	1	0	1	1	10	1	1	4	0	0
AUH	131	76.995	97	158.986	94.9965	95.5203	85.8303	93.9997	88.9607	72.9964	53.9924	71.9999
AUNIP	4.00094	4	7.00002	5	5	8.01931	11.2578	7	2.00425	5.19019	10	8.00723
AUP1	1005.22	536.714	533.318	1429.36	980.723	771	638.828	796.766	573.902	799.52	727.255	753.536
AURKA	118	77	61	115	69	66	30	49	44	39	28	46
AURKAIP1	1048	823.003	827.996	1446	1055	909.002	945.003	1121	844.999	934.999	824.997	922.995
AURKB	3.05648	0.0921612	3	6	2	0.000128946	9	14	4	0.0582674	5.98643	11.9982
AURKC	3	4	3	8	4	3	4	7	0.570277	3	0	4
AUTS2	21	28	18	41	26	25	23	22	10	11	11	12
AVEN	15.4127	12.6287	4.6311	33.2708	14.1933	19.0919	12.3914	12.4795	7.68282	21.2023	11.5145	21.4816
AVIL	172.47	103.153	122.55	123.96	76.9834	86.6867	124.514	105.484	97.3674	71.619	52.1564	73.0832
AVL9	952.202	822.898	742.051	1627.1	1203.05	1129.95	1202.03	1104.49	969.665	1343.75	1171.89	1315.93
AVP	2	1	3	4	2	0	0	0	0	0	1	0
AVPI1	72	76	73	376	327	235	44	38	31	100	89	117
AVPR1A	3	2	2	9	0	2	4	0	3	1	4	1
AVPR2	4	6.58e-20	4	1.91e-13	1	0	1.4269	2.99998	6.58e-20	2.99998	0.000198854	5
AXIN1	765.054	585.983	508.945	1141.63	735.959	770.875	615.141	665.852	551.972	611.893	561.749	613.803
AXIN2	2	1	1	7	1	1	1	0	2	2	0	1
AXL	41	29	27	79	63	65	13	25	3	12	11	18
AZI2	1489.71	1258.89	1214.82	2133.88	1468.9	1348.85	1939.25	1883.72	1532.34	2205.88	1682.28	1890.2
AZIN1	5742.96	4627.99	4392.96	6051.11	4430.94	4211.96	5266.04	5037.95	4124.02	4904.91	4064.03	4223.99
AZIN2	10.9996	5	10.7806	6.99278	3.9688	2.77288	9.98366	4	6.99848	3.44833	3.81599	8.98909
B2M	5488.88	4228.9	4488.72	8010.8	5689.91	5155.95	5384.71	5584.16	4376.9	4948.37	4120.17	4610.88
B3GALNT1	4	1.23867	3	7	7	4	1	2	0	4	4	7
B3GALT1-AS1	4	2	5.2427	2	9	3	43	9	14.6796	17	2	30
B3GALT2	0	1	0	3	3	1	1	2	0	1	3	0
B3GALT6	833	654	608	1297	1017	979	484	537	380	651	520	589
B3GAT1-DT	2	2	0	1	5	1	13	5	3	4	2	5
B3GAT2	49.8117	63.3274	32.2595	81.3164	52.8582	49.5965	59.8586	53.461	31.5149	72.163	72.4973	52.0957
B3GAT3	291.366	213.412	187.987	327.717	233.551	214.577	248.946	273.006	210.997	206.497	178.573	237.384
B3GLCT	27	27.6685	19.9371	72.3124	57	46.944	29	34	23.9571	49	41	54
B3GNT2	1480.01	1174.02	1211.99	1892.98	1274.01	1324.99	1582.03	1526.02	1334.01	1658.02	1458.99	1611.99
B3GNT4	12.353	15.0063	9.30009	18.2169	10.3503	18.1307	22.4445	15.166	11.0631	20.6247	11.9134	13.7454
B3GNT5	3274.54	2624.12	2510.92	3656.69	2705.46	2731.73	2137.21	1974.15	1817.22	1963.81	1748.01	1849.09
B3GNT7	326	279	229.999	116	79	109	153	152	111	52	44	53
B3GNT8	138	94.9999	111	228	140	157	108	119	108	133	105	105
B3GNT9	29.6288	29.711	20.5121	51.4333	21.4468	18.1384	55.4746	32.9045	34.612	27.2492	27.394	23.8425
B3GNTL1	4.25113	5.79949	8.78955	9.26133	9	9.63399	12.0984	12.0947	9.71698	7.70836	5.52318	8.60526
B4GALNT1	0	2	1.15e-13	4.9999	0	3	0	0	0.99246	0	0	1
B4GALNT3	0	1	1	1	0	0	1	0	0	7	4	4
B4GALT1	6502.4	5024.61	4648.58	7419.97	5355.76	5660.64	6052.76	5864.79	4868.83	4795.87	4114.86	4672.76
B4GALT1-AS1	11.8008	10.9146	12.4084	11.9839	4.35488	5.41483	9.84074	8.70037	8.41527	3.24113	6.78433	8.73663
B4GALT2	60	62	43	54	49	50	53	48	44	40	20	39
B4GALT3	589.796	436.377	395.439	834.804	630.444	559.53	497.744	592.061	469.116	501.425	442.811	508.278
B4GALT4	95.2953	68.6103	30.1953	150.426	117.023	69.8132	115.621	122.303	81.7936	163.473	139.733	134.117
B4GALT4-AS1	12.1133	5.04528	8.08121	22.2613	16.2738	8.16536	35.6024	10.223	15.2035	27.46	13.1597	10.2074
B4GALT5	5234	4149	3591	8424	5825	5693	4357	3950	3403	5195	4234	4898
B4GALT6	28	19	22	38	28	26	18	15	9	12	12	14
B4GALT7	207	145	160	313	215	224	200	202	143	226	225	228
B4GAT1	0	2	1	5	1	4	0	0	1	1	1	2
B9D1	2	3.47e-20	5.21e-22	1	1	2.39e-15	2	1	2.58e-12	1	9.52e-26	2
B9D2	65.9744	44.9263	42.2787	130.187	110.473	68.68	51.7175	73.7574	44.6442	72.4193	54.5674	95.2179
BAALC	291.706	238.543	231.702	327.606	190.268	222.131	88.4497	126.358	56.9213	55.0775	62.885	95.2177
BAALC-AS1	25	22	23.1072	29	11	21.9959	9	4	2	8.40263	9.45296	10
BAALC-AS2	1015.15	907.13	740.45	1276.71	869.09	968.276	434.978	454.3	337.598	451.624	388.934	435.719
BABAM1	519	439	396	663	512.999	450.001	591.998	625.998	473	478.999	420	508.998
BABAM2	116.879	108.088	109.316	202.069	149.753	144.04	166.788	148.946	109.526	101.24	92.1271	102.92
BABAM2-AS1	654.158	492.049	452.986	242.279	195.787	202.436	548.353	651.39	516.747	128.239	118.051	120.81
BACE1	47.7164	28.9883	35.1065	51.6979	28.1852	41.7987	55.8485	44.8052	45.925	57.6154	38.4897	44.4156
BACE1-AS	3.5	2.5	0	1.5	3.5	3.25365	1.5	0.5	2.71501	2.5	2.5	0
BACE2	13	22	13	23	17	8	5	2	3	1	0	1
BACH1	16594.3	12902.3	12614.7	15464.8	10494.9	10364.6	16232.3	13683.2	13428.1	10175.4	8638.44	9456.59
BACH1-IT2	4.36578	4.36578	3.75316	10.8938	4.36578	3.58328	10.9145	3.1141	8.73157	2.18289	6.54867	3.66e-13
BACH1-IT3	4	12	4	9.92642	5	8	21.7791	11.032	13	9.74089	5	7
BACH2	6	8	4	13	9	11	2	2	3	2	0	4
BAD	280	209	232	375.999	283	206	337	353	234.999	285	244.999	267
BAG1	900	660	727	1321	997	814	758	855	657	724	669	717
BAG2	25.6328	14.5855	23.0915	37.378	17.055	28.8862	27.3947	21	23.2728	20.1095	19.806	20.2772
BAG3	681.997	516.002	486	845	617.004	649.005	575	609.998	522	520	475.003	574.999
BAG4	237	172	195	354	276	248	328.999	306	264	277	257	264.999
BAG5	1124.01	913.005	865.996	1340.01	986.997	972.004	1058.99	1001.99	966.007	868.003	782.003	806.003
BAGE2	0	0	3	0	2	1	18	6	9	11	1	10.3897
BAHCC1	29	28	19.173	38.579	36.4511	44.4783	31.5317	28.8404	26.7604	31.8843	24	17.0523
BAHD1	612.842	479.568	477.019	811.672	570.186	561.678	652.044	608.484	506.696	577.712	540.022	625.079
BAIAP2	230.655	187.513	163.992	500.538	348.672	413.594	182.594	196.167	206.183	217.646	224.706	237.513
BAIAP2-DT	13.2906	0.00149307	9.58562	9.24291	13.0059	23.0365	18.3648	9.30589	18.3039	13.3895	22.3772	31.8449
BAIAP2L1	71.9501	67.6829	41.9514	68.0848	45.6679	58.5112	43.4282	28.807	43.403	47.6029	42.1483	45.5833
BAIAP3	12.4898	7.29093	10.2282	12.418	8.338	5.13556	5.17993	6.19139	3.09782	5.19699	8.24005	3.08315
BAK1	485.999	340.001	352.999	438.999	355	310.001	498.001	453.999	352	286.999	268	287.001
BAMBI	13	6	6	10	8	7	5	3	3	2	3	5
BANF1	314.134	259.284	238	663.54	516.607	461.461	225.689	272.355	204.274	315.004	274.027	296.86
BANK1	7	5	4	11	3	8	9	5	7	7	9	3
BANP	1998.24	1561.34	1452.81	1892.11	1293.94	1437.79	1167.39	1174.84	1047.68	926.596	758.849	952.906
BAP1	1436.01	1169.01	1079.99	2243.03	1584	1492.99	1527.02	1455.01	1147	1491.99	1297	1432
BARD1	15.7218	0.302195	6.75283	19.266	2.89606	2.69306	12.1099	4.33442	14.148	10.7709	5.33512	9.35385
BASP1	33247.7	26385.1	24859.3	28223.4	21162.5	20896.3	23653.9	24842.5	19805.4	14891.5	12910.7	13907.5
BASP1-AS1	124.733	85.0405	77.8608	85.3269	64.4452	55.0899	101.606	63.0672	64.2277	59.5552	28.7978	59.248
BATF	343	275	288	478	368	280	319	377	262	376	307	357
BATF2	1	0	0	0	2	0	1	0	1	5	3	1
BATF3	70.7541	41.7406	43.4116	63.0313	40.337	68.6551	20.9656	33.7108	20.0312	24.4514	26.6813	21.3682
BAX	1001.45	777.407	684.071	1565.43	1137.65	1023.24	849.011	1027	756.648	965.26	790.371	915.99
BAZ1A	5800.47	4569.69	4366.22	6048.57	4252.59	4355.7	5224.79	4875.12	4292.42	4374.33	3795.11	4064.04
BAZ1A-AS1	80.475	48.8971	51.8935	72.6156	47.8813	52.4321	54.4125	58.1335	48.5166	50.4083	39.8888	46.1143
BAZ1B	1456.19	1157.65	1093.6	2383.66	1710.32	1671.6	1478.26	1309.97	1233.67	1683.77	1470.14	1551.95
BAZ2A	4155.39	3109.53	2601.46	4173.43	2898.75	3095.75	3977.52	3320.75	3568.91	2984.82	2617.85	3005.76
BAZ2B	640.05	540.487	484.348	1187.62	733.544	768.922	502.132	447.516	512.929	763.643	663.956	634.832
BAZ2B-AS1	17.8874	9.37516	19.7933	47.4823	16.515	13.0947	13.0693	5.3517	12.819	7.66496	7.18586	5.60967
BBC3	162	129	105	225	178	152	163	192	160	124	122	160
BBIP1	175.65	126.578	142.822	253.609	214.396	201.568	194.623	218.559	181.221	215.77	170.544	187.861
BBLN	67	52	76	137	75	77	89	100	84	83	77	78
BBOF1	3.59e-32	7	3.64941	4.20049	7.05e-24	6.58153	2	7.28095	1.00393	4.07572	4.64788	6.85737
BBOX1-AS1	8	6	9	0	6	0	71	11	16	32	3	23
BBS1	57	47	30	89.211	48.8079	63.8723	73	67.9439	61.8826	66	72	75
BBS10	96	72	85	90	88	83	73	72	57	50	38	32
BBS12	69	50	48	101	92.0001	79.0001	95	93	80	135	102	89.0001
BBS2	14.4388	11.7018	17.2332	44.9512	0.190918	13.5024	40.2996	15.3127	29.5754	15.4735	18.367	35.4198
BBS4	44.6002	40.0609	40.9489	84.9044	65.1794	56.6929	56.208	77.6974	56.5545	75.3633	73.2465	84.6201
BBS7	103	102	97	183	108	98	126	106	102	148	128	124
BBS9	9.22011	6.06585	1.03561	4.60632	12.7165	9.84253	12.518	8.86884	7.90186	18.2445	14.196	8.46631
BBX	298	241	244	428	269	241	360	329	320	297	258	342
BCAM	0	0	0	2	1	2	0	1	1	3	2	2
BCAP29	1	2	1	9	7	6	5	5	4	7	5	8
BCAP31	3848.93	3001.94	2991.32	6346.84	4701.95	4550.39	3107.66	3306.84	2540.29	3110.84	2745.03	3071.01
BCAR3	60.8646	44.9036	54	150.96	119.845	114.956	14	22	14.8635	26.8588	16.9587	37
BCAR3-AS1	3.7208	1.24026	3	7.44162	4.96108	6.0438	4.96108	5.99991	1.24027	2.53e-35	2.04125	3.72081
BCAR4	3.32787	1	0	0	1	0	0	0	1	2	0	3
BCAS1	260	213	161	192	132	120	249	185	192	123	89	119
BCAS2	465	395	391	738	557	467	400	434	337	488	333	443
BCAS3	22	18	24	31	10	7	21	20	13	25	24	15
BCAS4	2	2	0	1	0	1	0	2	2	1	0	2
BCAT1	9607.08	7708.55	7308.73	10274.8	7159.68	7443.64	6841.7	6082.58	5240.15	6174.28	5663.77	5838.95
BCAT2	10	12	8	14	9	8	7	7	5.52901	9.64836	4.79397	8
BCCIP	433.099	326.965	371.476	816.057	628.015	598.094	355.271	386.939	272.594	442.059	364.243	460.916
BCDIN3D	66.7299	49.748	67.6531	83.4772	65.0845	61.7487	85.0874	93.373	59.5143	85.4255	67.0798	56.2936
BCDIN3D-AS1	4.37e-21	1.63252	1.59353	6.35831	1.62672	4.67651	3.11458	4.83e-20	1.58348	3.17087	4.74894	1.62474
BCKDHA	408.999	278	286	553.002	392.001	357	380.001	379.999	342	361	259.999	343
BCKDHB	6.98888	5.887	6.44733	10.9254	5.83065	8.72652	4.85432	0	0.967396	1	0	1.95141
BCKDK	1891	1547.99	1509.99	2869.01	2160.99	1992.02	1791	1741.01	1481.99	1756	1536.01	1727.02
BCL10	1087.96	847.177	861.367	1380.02	1014.55	986.141	1101.72	1101.73	989.701	1012.23	805.114	911.245
BCL10-AS1	2.0532	2.0531	3.52e-14	1.88168	5.51062	1.05e-13	4.95562	2.05323	4.10647	4.1065	7.75e-18	2.05314
BCL11A	174	107	119	83	80	82	83	88	70	33	39	45
BCL11B	6	6	2	4	0	4	8	3	2	6	3	6
BCL2	313.958	214.098	237.954	452.183	276.163	317.567	52.3863	59	43.8012	50.8106	45.1675	59.3169
BCL2A1	18296.3	14480	15188.3	14246.7	10572.6	10692.6	15249.4	17382.6	13577.4	9409.08	7702.82	8820.67
BCL2L1	548.571	460.381	398.711	914.176	639.107	646.163	358.724	357.368	257.186	425.7	366.759	445.11
BCL2L1-AS1	33	18	22	53	32.6537	28	30.6128	18	21	28.572	27	26
BCL2L11	1012.06	704.656	669.435	949.952	608.364	657.077	382.005	342.061	299.258	214.149	188.072	187.031
BCL2L12	88.9313	59.1219	64.4651	158.864	121.844	110.358	116.199	118.706	114.982	121.003	83.183	135.122
BCL2L13	582.195	466.577	455.423	1072.51	758.35	697.867	503.916	549.574	435.387	540.001	451.499	513.334
BCL2L15	2.20769	6.52183	7.52047	8.13117	3.64e-12	0.0368146	36.5263	27.9858	32.0206	52.375	36.7112	44.3897
BCL2L2	632.43	559.776	435.239	993.601	674.343	684.565	665.1	660.712	536.377	818.923	694.222	824.461
BCL2L2-PABPN1	72.8214	76.0803	33.8608	37.4622	24.2815	34.5773	74.9305	46.9006	102.864	48.6067	77.8826	54.332
BCL3	3542.96	2804.04	2328	3529.93	2517.01	2716.03	3320.99	3576.03	2890	2332.02	2071.99	2615.99
BCL6	5573.79	4439.06	3734.51	4684.66	3311.9	3764.72	4858.58	3903.61	3908.64	2569.57	2202.24	2563.23
BCL6B	18	6	6	10	9	5	6	4	3	2	2	1
BCL7A	12	9	10	24	22	12	3	8	10	10	11	5
BCL7B	575.399	445.49	431.832	1086.34	852.014	800.027	540.154	573.98	463.878	651.206	608.179	743.086
BCL7C	130.757	92.8862	79.2708	247.205	179.741	138.933	114.363	159.221	124.064	162.152	133.065	138.332
BCL9	161	105	97	196	144	152	205	149	163	140	153	157
BCL9L	1960.21	1433.68	1136.12	1884.76	1293	1469.62	2037.88	1605.94	1667.09	1508.56	1468.2	1663.06
BCLAF1	900.175	737.233	844.99	1700.8	1106.74	1089.87	1008.19	1068.73	731.312	1242.93	1008	1105.12
BCLAF3	109.798	59.3049	87.4294	179.007	144.925	92.5232	115.208	160.344	106.47	185.532	129.834	188.354
BCO2	10	9	7	11	7	9	11	10	9	5	5	8
BCOR	512.001	395	323	591.998	366	447	431.999	355.001	353.001	303	284	307
BCORL1	471	335	270	448	315	329	483	469	480.001	348	350	324
BCR	639.647	493.593	489.789	638.312	433.814	444.546	682.397	630.504	625.26	468.868	419.755	470.537
BCS1L	22.4573	15.9993	18.5603	42.3194	15.5228	31.3663	16.4607	13.9999	11	29.8625	8.42137	17.1143
BDH2	7	7	5	12	6	2	4	3	4	8	4	3
BDKRB2	29	29	23	15	4	9	6	4	2	4	1	2
BDNF-AS	18	32.6483	26.5356	45.303	26.253	29	49.3671	28	26.5264	45.303	16	35
BECN1	765.917	607.05	620.082	1475.3	1076.76	964.523	922.554	940.406	762.28	1151.7	936.794	1025.04
BEGAIN	1	3.99998	2.6028	3.98586	0.996464	3.98586	9.96464	8.54318	6.99998	6.99998	2.98939	1.99293
BEND2	24	22	21	46	20	23	27	27	22	36	23	20
BEND3	100	69	67	95	69	81	83	83	64	42	58	48
BEND4	12	10	6	10	11	8	7	7	3	2	2	6
BEND6	4	1.57984	1.99036	5.99996	3.99999	9.99986	4	1.99518	1	6.99999	2	0
BEND7	2.6165	0.0929698	4.5996	0.0819659	1.23969	1	0.000138356	2.83199	0.430976	5.99988	0.0527921	0.118186
BEST1	3609.77	2959.93	2741.11	4078.29	2795.09	2863.04	3675.62	4216.55	3161.47	3042.91	2484.56	2844.64
BEST4	7	2	1	7	1	7	5	5	9	6	2	6
BET1	201.752	159.776	169.295	396.41	310.25	277.089	199.869	222.684	157.556	298.625	243.532	275.001
BET1-AS1	25.4908	26	29.34	45.2298	26	30.2151	55.2862	33.3789	35.5707	47.2069	35.5569	35
BET1L	765.004	657	571	1197.01	880.994	815.996	1008.01	963.003	828	906.001	793.998	877.996
BEX1	9	7	11	14	10	9	45	72	45	55	50	60
BEX2	20	7	7	18	9	19	7	11	5	9	6	5
BEX3	138	103	111	125	88	123	148	173	134	94.9999	98	103
BEX4	695.995	567.003	572.997	864.006	656	589.003	660.002	706.002	572	619.003	479.003	590.002
BFSP1	0	0	0	3	0	0	4	2	0	1	0	1
BFSP2-AS1	2	2	1	2	4	3	22	2.0488	10	14	0	14
BHLHA15	1	3	1.24816	1.23429	2.51308	2	1	0	1	1.2399	1.25232	0
BHLHB9	1.97691	0.0464689	0.00399458	3.94048	3.97925	8.01e-05	3.21e-05	2	5	2.63497	3.94555	8.99928
BHLHE40	5304.53	4051.72	3564.76	8350.34	6167.59	6801.89	3876.54	3751.77	3226.67	3928.73	3286.84	3868.8
BHLHE40-AS1	113.8	70.1317	70.1451	98.0006	89.9826	80.4229	102.411	66.9884	80.4092	71.1712	50.5332	83.5562
BHLHE41	27	15	15.9998	142.736	118.996	126.998	1	2	1	13	18	20
BICC1	4	4	0	4	1	6	7	5	8	9	9	11
BICD1	13.4813	16.5264	6.16001	61.625	35.5531	40.4671	21.4505	18.6512	12.9312	33.9125	27.9601	44.2054
BICD2	1886.01	1433	1328	2326.04	1634.02	1683.01	1915.02	1672.99	1626.02	1587.01	1439	1526
BICDL1	5.59e-09	3.46971	6.33058	8.1259	2.34e-07	6.38659	4.97064	1.99962	3.5792	1.99469	4.99573	0.011575
BICDL2	6	4.03103	2.00466	5	4	3	0	0	0	1	0	0
BICRA	312	248	225	369.001	217	265.999	329	297.001	281	245	259	302
BICRAL	154.994	127.475	104.993	262.828	193.512	202.331	210.682	161	161.997	223.984	185.944	231.698
BID	4722.85	3636.07	3959.02	8904.47	6594.24	6262.67	4023.91	4341.92	3380.01	4599.95	4031.12	4636.82
BIK	12	8	6	13	10	9	8	10	4	6	10	8
BIN1	643.999	534.001	490.999	1250	845.998	696.999	773.001	749	617.001	806.998	701.999	910.998
BIN2	504.201	361.931	417.973	814.755	702.454	600.09	654.604	702.998	625.299	857.626	666.003	808.646
BIN3	741.845	544.296	515.62	990.616	729.929	615.633	718.764	726.287	626.829	689.321	574.762	652.22
BIN3-IT1	2.5	3	1.5	7	1	1.5	3	4	2.5	3	2	4.5
BIRC2	2948.04	2390	2364.97	2826.02	2036.99	2063	2915.98	2965.93	2406.03	2226.99	1783.99	1945.97
BIRC3	13345	10441.7	10098.8	20172.6	13965.1	14045.9	5711.95	4893.96	4312.01	5609.06	4647.02	4861.08
BIRC5	1.71437	1.28578	0.428594	3.99999	0.857187	1.28578	3.42875	1.24e-11	2.14297	0.493775	0.626538	0.703295
BIRC6	2874.24	2163.14	1850.59	3962.38	2322.27	2692.46	2772.49	1856.33	2206.37	2604.09	2546.44	2435.22
BIRC6-AS2	9.31723	11.3877	13	20	6	13	22	8	15.5287	16	12	14
BISPR	26.7748	18.7872	7.31324	24.0176	16.1736	23.5441	26.1572	15.2751	10.0783	8.82121	20.9892	21.2456
BIVM	14.4086	9.78596	14.1359	27.8387	14.6147	9.33432	4.08369	9.12444	5.47385	6.734	4.93276	7.97809
BIVM-ERCC5	12.6918	14.8413	6.8096	4.44389	29.8364	30.6953	6.83652	7.2312	9.15903	8.36696	7.14008	24.8002
BLACE	253.453	186.636	132.117	11	6.44337	15.4799	167.765	152.795	164.24	20.0472	12.4205	25.483
BLCAP	836.996	651.002	622.571	974.407	717.001	691.998	921.002	949.385	785	784.997	731.005	813.999
BLM	17	12	9	20	17	21	8	10	8	10	4	8
BLMH	162	139	156	405	312	266	184	185	149	246	198	217
BLNK	0.815243	3.26097	0.241062	1.68087	1.63049	0	4.07622	1.63049	0.815243	1.63049	1.63049	0.847621
BLOC1S1	379.314	381.123	324.401	644.563	474.35	403.593	380.899	466.966	367.216	399.332	325.276	433.846
BLOC1S1-RDH5	197.792	177.966	160.403	261.175	180.757	137.187	164.341	154.536	165.34	151.166	145.39	154.979
BLOC1S2	804	612	671.997	1536	1278	1149.99	688.998	704	606.001	938.999	832.998	845.996
BLOC1S3	377.624	303.743	269.752	596.193	434.468	429.85	411.653	439.594	355.185	453.97	382.167	441.734
BLOC1S4	260	205	218	428	319	277	248	298	217	233	193	237
BLOC1S5	31.981	16.5362	28.758	66.7069	14.9879	73.1872	28.6036	30.7708	19.0034	73.1391	22.8474	56.2663
BLOC1S5-TXNDC5	250.745	187.873	179.689	269.404	192.856	200.814	337.937	227.533	261.985	280.509	235.538	259.549
BLOC1S6	542.457	417.856	458.869	776.871	580.304	573.726	556.063	467.932	488.58	562.743	472.598	582.914
BLVRA	336.146	232.372	275.486	440.036	304.412	238.254	367.669	426.995	325.047	272.204	247.434	251.487
BLVRB	126	71	85	234	149	143	122	160	100	128	123	131
BLZF1	464	394.999	378.001	663.001	463.999	466.001	513	465	471.001	502	453	464.001
BMF	684	546.999	486.001	529.999	371	362	1011	1034	898.996	467.001	425.001	523.999
BMI1	340.903	306.366	240.77	582.918	297.285	345.386	413.151	296.987	212.282	297.551	264.727	287.322
BMP1	99.0748	41.0533	61.3333	311.634	151.549	130.361	49.1906	53.1052	26.425	89.5752	47.6473	121.801
BMP10	0	1	5	5	1	3	1	2	0	0	2	0
BMP2	3	8	3	5	5	3	5	9	5	5	7	4
BMP2K	713.308	528.316	526.501	1156.29	723.749	738.844	663.706	577.307	593.084	718.13	609.801	660.379
BMP6	2260.91	1709.48	1703.68	1345.01	1048.82	1239.95	2464.96	2322.07	2421.47	943.967	949.189	989.092
BMP8A	36.5608	23.5688	26.2556	52	27	40.5057	8.48542	7.37775	11.4895	14	13	17.4498
BMP8B	21	14.502	9	25	22	20	10	11	17	10	8	10
BMPR1A	5	9	9	9	11	2	4	6	9	4	9	5
BMPR2	497.998	384	364	949.993	606	682.005	561.001	510.998	487.002	578.998	524	657.003
BMS1	343.07	243.208	299.005	536.02	403.346	402.337	333.474	234.309	183.823	251.615	231.53	331.521
BMT2	792	620	635	744	558	596	740	685	695	586	472	542
BMX	2	1	0	0	1	1	24	20	20	17	16	22
BNC2	1	0	1	3	0	1	6	1	0	1	0	2
BNIP1	47	49	39	78	52	38	27	48	20	34	46	31
BNIP2	3035.99	2379.99	2418.01	4039.05	2785.98	2797	3433.05	3322.98	2781.98	3209.96	2743.98	2802.97
BNIP3	40.2664	28.4609	28.311	64.3685	35.0582	45.9928	69.4498	63.9545	32.7144	71.0477	48.3951	58.8906
BNIP3L	4521.94	3440.96	3316.91	4450.96	3074.95	3054.92	4047.12	4379.06	3634.05	3383.9	2794	3133.94
BNIPL	6	3	3.99987	1.58877	1.99921	7	2.62711	5	5.45776	3	4	7
BOD1	69.2057	103.938	69.2151	127.118	137.817	110.569	52.3986	81.8604	67.8094	112.119	99.483	76.7386
BOD1L1	3057.98	2502.02	2281.99	4282.97	2872.97	2936.03	3241.97	2620.02	2714	3386.07	3019.94	3182.01
BOK	1	1.59429	3.66441	9.47103	2.72748	7.18349	0.865631	2.43e-09	0.00124767	1.654	2.69704	0
BOK-AS1	0	1	0	2.07565	1.28953	3.26e-32	1.63e-32	1.28953	0	2.57907	2.06379	4.12758
BOLA1	14	13	20	35	28	21	21	20	19	23	20	25
BOLA2-SMG1P6	15	13	16	27	20	19	9	17	16	13	12	11
BOLA3	0	7	5	13	10	6	4	3	5	2	5	6
BOLA3-DT	0.0146861	0.0594083	11.0927	1.17185	11.4833	1.28667	12.3396	0.178225	0.178225	10.0795	0.118817	0.606435
BOP1	54	41	48	112	67	81	56	31	25	49	48	52
BORA	38.6706	30.9972	38.9345	86.4679	63.3227	63.3453	58.1371	42.7669	48.157	81.0492	81.4592	63.8555
BORCS6	282	201	193	347	277	238	347	317	281	263	235	287
BORCS7	281.091	226.144	269.441	684.424	447.765	457.299	239.806	269.777	190.841	372.066	342.134	346.652
BORCS7-ASMT	80.9046	63.1377	60.7447	130.335	89.245	87.3814	82.6429	61.7382	69.5878	73.8631	72.2159	84.0311
BORCS8	281.495	228.415	201.813	401.333	330.436	268.304	253.871	255.089	213.411	293.182	249.778	285.785
BORCS8-MEF2B	15.1444	30.5425	12.7942	35.548	24.0659	12.7833	30.3335	24.6996	32.1589	30.5585	9.22844	29.7693
BPGM	141	91.0001	101	264	183	162	152	153	133	224	181	194
BPHL	8.25026	9.64242	8.20857	20.5269	15.3839	16.0458	9.60773	4.09913	11.6923	9.9899	6.46496	4.10919
BPI	70	69	72	130	103	60	475.999	458	347	369	342	382
BPNT1	60	45	48	106	87	66	60	57	61	100	66	100
BPNT2	980.732	707.025	668.41	1390.52	1046.78	1071.79	881.079	781.302	645.186	1045.78	802.607	836.252
BPTF	632.68	506.907	438.584	1205.59	698.789	823.355	630.581	465.996	425.277	622.065	608.923	675.809
BRAF	1107.6	801.451	812.805	1458.35	987.6	1085.76	1177.27	939.924	932.741	1096.4	951.31	1101.32
BRAP	558.999	440.001	407.999	835.003	636.999	561.001	540	510	443	578.998	504	536
BRAT1	567.035	406.934	451.474	994.656	634.411	616.724	428.809	548.888	393.811	530.707	434.701	517.474
BRCA1	6.29506	6.64782	8.59259	26.9834	16.6198	14.8997	15.6818	13.5023	18.4417	32.3385	28.4888	35.1126
BRCA2	46	44	31	149	77	73	54	43	42	60	59	72
BRCC3	163	143	126	287	199	163	159	126	133	171	161	198
BRD1	835.45	660.67	485.934	1264.1	906.759	951.466	836.31	794.945	787.405	755.862	676.257	846.528
BRD3	586.179	444.379	430.907	871.344	613.704	568.328	748.017	690.803	607.947	695.238	707.565	752.316
BRD3OS	117.52	72.2424	71.0139	132.917	98.0961	94.6519	110.733	132.155	95.6553	131.594	120.909	152.609
BRD4	3346.01	2687.99	2237	4371.05	3018	3100	2995.99	2741	2576.98	2733.01	2451.99	2902.01
BRD7	387.442	341.984	301.531	649.703	442.564	440.9	405.763	451.367	322.323	412.98	398.536	443.547
BRD8	473.002	357	312	621.999	488	472.999	544.001	513	461	514.002	381.999	470
BRD9	427.575	393.116	420.429	794.089	540.28	509.081	423.845	480.122	343.625	501.131	404.638	539.071
BRF1	179.518	150.871	151.193	352.466	241.959	229.109	171.959	194.189	142.988	215.96	195.045	217.681
BRF2	130.924	114.321	83.8184	182.652	118.85	104.852	89.7118	116.357	83.0354	100.032	94.5922	96.1127
BRI3	2470.06	2010.31	1878.05	3681.89	2682.31	2467.48	1998.57	2466.19	1841.59	2164.4	1861.86	2309.4
BRI3BP	67.9054	35	41.166	75.1906	58.9998	29.81	67.9991	58	39.9696	44.8064	26.971	42.9429
BRICD5	23.3914	10.1012	12.4288	25.611	13.4161	14.5776	26.3934	35.7392	20.2658	17.5327	7.48301	19.3786
BRIP1	4	3	4	8	2	4	15	8	10	12	9	10
BRIX1	92	69	63	218	152	116	66	63	41	101	69	71
BRK1	3089	2499	2634	4259	3174	2781	3492	3787	2956	3192	2591	3026
BRMS1	634.819	489.025	481.601	909.063	733.22	657.173	647.446	661.415	520.724	663.969	613.505	648.622
BRMS1L	97.0001	77	58	124	94	81	84	93	71	96.9999	87	84
BROX	761.039	549.537	507.075	1095.84	848.27	735.662	956.43	938.495	805.206	961.576	808.516	820.537
BRPF1	763.769	612.888	491.805	1038.09	869.35	826.579	586.517	542.731	544.231	611.042	494.582	599.391
BRPF3	493.436	444.712	289.954	1176.11	879.377	970.809	406.496	423.672	365.508	781.645	781.519	902.761
BRPF3-AS1	14.5404	9	5.19301	4.06595	4.05821	2.07719	18.6948	10	12	8.11638	4.05821	10
BRSK1	0.999951	0	0.999951	4.97955	2.99985	0.999951	2.99985	1.9999	1.9999	0.999951	0.999951	2.99985
BRSK2	0.0947496	9.61e-07	6.07e-13	2.15841	6	0.925857	0.0947496	0.0947496	1.33857	0.189499	2.70859	0.0599927
BRWD1	1794.97	1470	1282.01	2115.97	1407	1518.99	2014.99	1634	1712	1602	1434	1562.98
BRWD1-AS1	0	0	1	0	1	0	3.30391	4.40522	2	2	1	2
BRWD1-AS2	1.5	0	0.5	0.5	1	1	1.5	2	3.5	4.5	2.5	2
BRWD3	2401.22	1887.12	1661.36	2737.5	1779.74	1840.36	2629.72	2078.72	2195.45	2142.86	1748.49	1952.69
BSCL2	1.30831	2.75129	2.02e-20	6.97088	2.46982	5.74e-20	1.38363	2.90372	1.42127	3.79324	4.52337	6.07037
BSDC1	1561.31	1392.76	1240.07	2064.42	1475.95	1312.88	1609.11	1619.16	1364.87	1372.59	1192.94	1359.94
BSG	5026.93	3922.74	3760.95	8062.83	6095.96	5614.99	3979.87	4178.87	3353.64	4136.08	3906.36	4151.08
BSG-AS1	2.18303	2.18725	0	0	1.04129	1	0	1.08459	1.13645	0	1.15629	3
BSN	3	5	2	7	7	7	5	5	8	2	4	2
BSPRY	4	4	2	5	6	5	9	2	5	2	4	4
BST1	85	60	64	163	123	87	299	306	238	352	320.999	333
BST2	553	500	472	710	549	432	485	547	467	473	441	486
BTAF1	1564.26	1311.03	1159.21	2025.55	1174.66	1181.97	1572.27	1384.42	1353.12	1437.79	1136.12	1189.07
BTBD1	667.877	428.045	566.544	1255.03	877.312	853.702	719.449	654.7	638.919	830.986	674.708	754.192
BTBD10	274.951	217.881	230.34	450.432	311.417	346.03	251.238	235.658	212.189	293.688	235.561	246.948
BTBD11	133	95	118	101	74	76	134	139	124	90.9999	76	72
BTBD19	437.647	401.293	366.985	356.644	274.033	345.836	327.658	372.392	326.867	268.235	243.234	277.374
BTBD2	178	122	127	256	163	160	180	194	140	173	154	180
BTBD3	222	206	180	485.001	326	351.999	310	303	259	334	328	326
BTBD6	179.906	166.937	146.807	489.854	310.778	325.757	190.903	201.767	138	290.914	206	264.997
BTBD8	5	3	5	10	8	6	10	9	6	11	15	17
BTBD9	371.686	322.63	251.694	606.545	403.594	412.851	414.691	332.33	337.516	522.795	428.798	506.297
BTD	149.595	132.6	110.358	217.81	151.461	135.318	137.435	86.0236	112.66	122.489	86.2698	108.432
BTF3	3476.98	2743.02	2758.98	5109.05	3711.92	3489.9	3062.07	3325.92	2445.04	2886.99	2341.97	2532.03
BTF3L4	343	310.999	307	646.002	433.998	390.999	356.999	380.001	297	401.999	354	358
BTG1	21915.7	17325.9	17052.8	23104.8	17160.8	17206.8	26228.8	27595.9	22286.8	19086.9	16640.9	17849.9
BTG1-DT	23.2474	20.017	21.337	23.1757	18.4124	13.2382	34.6022	32.592	9.91675	21.1511	19.6849	19.7335
BTG2	9005	7066	6852	15368	11276	12026	7112	7210	5620	6289	5570	6040
BTG2-DT	6.29122	8.58114	1.63917	11.2306	4.96225	12.0322	5.85373	4.13753	5.14868	3.2785	0	2.99994
BTG3	1230.54	999.026	991.418	1499.37	1093.44	1119.82	972.172	1019.74	745.242	970.415	792.114	818.223
BTK	207	149	165	400.001	286	247	145	132	134	176	162	180
BTLA	51	25	29	114	82	58	7	9	6	15	14	8
BTN2A1	1037.08	864.465	739.354	1613.69	1129.8	1132.64	1067.38	1033.17	877.477	1213.35	932.392	1071.38
BTN2A2	285	217	178	399	284	231	203	212	187	185	188	218
BTN3A1	34.0867	33.9707	14.9399	60.2318	40.9918	42.0566	9.69016	23.0154	33.9101	31.4079	25.3234	28.2447
BTN3A2	89	63	65	112	104	86	74	63	65	69	49	57
BTN3A3	38	28	28	51	30	25	31	27	36	33	27	28
BTNL8	3	5	3	14	6	8	2	1	0	2	0	7
BTRC	186.425	143.692	138.705	319.579	243.448	234.208	224.895	209.927	180.864	211.1	219.854	235.981
BUB1	1.08479	1.08479	0.813595	0.542397	0.58892	4	0.139464	2.59963	6	3.52557	2.36231	1.88894
BUB1B	5	3	0	8	1	2.94314	9.28205	6.93017	2.52005	19.5151	6.97651	9.51713
BUB3	1289	1068	1053.01	1872.97	1296.01	1230.99	1279.99	1330	1057	1244.01	1012	1045.01
BUD13	301.999	243	254	487.998	302.001	325	314	331.001	283	321	279	333.999
BUD23	160.397	116.919	104.224	347.985	250.289	153.992	126.861	150.855	89.6083	219.299	165.99	192.436
BUD31	909.199	697.749	737.499	1233.17	919.226	860.495	883.232	1037.07	824.437	901.038	762.234	855.635
BVES	2	2	0	1	2	1	1	0	2	0	1	0
BVES-AS1	1	0	0	0	0	0	2	1	2	2	0	2
BYSL	75	75	82	153	102	98	36	37	35	50	37	46
BZW1	2761.86	2146.98	2139.28	4211.59	2990.02	2884.76	2728.69	2783.63	2375.04	2814.32	2285.37	2546.93
BZW1-AS1	12.346	9.25866	15.4319	29.7816	21.9584	23.5599	36.0073	15.4308	19.5432	28.8113	9.25899	14.4024
BZW2	78	53	73	162	113	113	50	51	30	63	54	48
C10orf105	7.83891	6	7	19.3704	9.55357	10	4	5.34804	9	2	7	3
C10orf126	0	2.12891	2	0	2	0	14.9016	3	7	10	0	4
C10orf143	4	0	0.998738	4.07973	3.99495	0.54173	0.998738	2.7504	2.53924	2.99621	1.64751	2
C10orf55	74.9366	61.8533	56.9229	104.76	82.6406	94.155	83.5539	69.0932	67.905	105.479	97.8519	114.377
C10orf67	0.233967	0	0	1.56e-07	1.15915	1.56e-07	5.99999	1	0.233967	2	0	2
C10orf71	2	1	3	2	0	2	0	0	0	0	0	1
C10orf88	52.9934	42.9923	45.7672	89.272	80.8314	82.9078	60.6052	37.9561	52.5853	110.736	73.4868	89.7943
C10orf95-AS1	20.8775	17.2366	20.5081	25.9362	28.3647	14.5378	18.4218	28.7738	14.9178	20.4984	5.96457	15.9517
C11orf1	9	9	8	14	3	3	3	4	4	6	4	8
C11orf21	29.9368	17.525	6.17151	27.3544	16.8314	20.8741	77.6002	115	90.2457	69.3011	63.4896	60.9014
C11orf24	227	194	174	260	188	195	240	235	220	183	156	176
C11orf40	0	0	1	0	1	0	6	0	1	5	0	1.11386
C11orf42	11	9	11	25	12	15	12	16	14	16	20	16
C11orf49	29.9046	22.0058	12.0917	40.0565	31.9602	27.9999	22.9842	18	18.9975	37.2469	32.9856	23.9317
C11orf54	175	147	117	392	259	236	178	137	117	274	220	214
C11orf58	2380.02	1931.98	1870.99	3862.12	2848.03	2598	2557	2705.99	2162.95	2846.03	2414.96	2575.94
C11orf68	453	319.999	310	484	333.999	349	409	443	364.999	347.999	344.999	358
C11orf71	27	28	28	49	36	45	31	36	31	39	43	49
C11orf80	31	8	18	20	25.0297	24.0356	12.0433	6	11	10	11.022	10
C11orf86	4	2	2	11	6	5	1	1	2	0	3	2
C11orf91	16	12	15	16	6	16	7	9	9	14	6	5
C11orf96	624	517	516	303	203	314	417	469	327	202	193	206
C11orf98	220.945	177.624	140.74	419.328	355.17	249.126	225.646	199.66	158.67	300.99	217.404	230.182
C12orf29	16.6951	6	16.6042	45.9671	24.1113	37.0091	20.4939	27.7402	12.1367	24.1944	26.799	16.5916
C12orf4	52.8388	47.5622	70.3849	110.783	109.473	82.3638	55.7261	37.5193	43.876	87.3491	35.0283	77.2288
C12orf43	99.4867	116.255	73.9643	198.432	175.112	111.179	105.258	101.571	62.9214	106.693	76.9917	84.2668
C12orf57	150.117	143.337	122.358	306.486	197.139	177.248	149.647	176.663	134.191	127.515	117.048	146.258
C12orf60	0	1	3	1	0	2	2	3	3	2	2	1
C12orf73	60	59	48	78	65	50	39	41	43	46	25	49
C12orf75	32	38	31	66	46	38	12	20	16	16	16	17
C12orf75-AS1	0	0	3	3	3	0	9	2	7	4	0	6
C12orf76	18.5975	32.2235	27.3412	32.2509	36.8476	31.9974	32.9242	27.3412	30.9081	41.9883	22.6471	41.0114
C14orf119	645.216	442.427	516.312	1004.86	736.92	662.054	683.372	671.625	582.4	616.786	510.606	603.491
C14orf178	6.5059	5	2	6	6	5	9.759	3	3	4.33725	3	4.33725
C14orf28	43.4965	28.0229	21.4042	55.7267	42.0766	55.8717	46.0632	46.7795	28.0387	62.2783	40.6641	49.9712
C14orf93	16.0704	8.49417	11.1001	32.9965	20.9301	19.1651	13.0634	17.2868	17.5666	17.7465	10.5874	24.0366
C15orf39	2559	2053	1681	2197	1551	1812	2387	2363	2036	1412	1396	1574
C15orf40	154.866	127.827	118.741	225.045	147.969	144.807	135.091	134.763	107.224	165.272	119.1	125.214
C15orf48	20906.4	16263.9	17199.6	24553.6	17953	16503	18877	21759	15719	14882	12291.8	14626
C15orf61	12.693	8	9.72043	22.5593	12.8774	9.07451	8.50527	9.6615	7.72003	5.5581	7.73688	5.79844
C15orf62	17	9	16	42	14	24	19	22	17	20	24	22
C16orf46	28	20	15	38	18	27	28	14	21	31	30	33
C16orf54	51	62	39	141	97	108	111	119	87	153	148	153
C16orf72	2823.99	2253.01	2130.01	3461.01	2410.99	2377.99	2840	2852.99	2368.01	2239.01	1973	2125
C16orf74	0.000653544	0.000435696	0.000653544	0.00152494	0.000653544	1.12297	4.95133	1.12297	0.452202	9.9997	0.00152494	0.000871392
C16orf86	15.9084	16.6279	8.45759	9.2932	8.47146	10.4115	21.4199	19.9062	12.3478	6.62326	15.243	18.5599
C16orf87	196.23	179.743	141.312	236.183	218.511	144.727	275.204	219.7	196.962	206.79	177.012	178.458
C16orf90	9	10	11	8	7	13	14	12	9	4	10	8
C16orf91	103	83	98	145	136	91	110	104	59	82	65	69
C16orf95-DT	7.32e-07	0	0	2.9984	0	2	2	2	2	7.32e-07	7.32e-07	4
C17orf100	12	21	14	27	24	10	14	14	11	19	16	15
C17orf107	1776.93	1443.84	1282.72	1461.02	1039.78	1037.35	1204.23	1237.65	1078.47	844.842	690.905	767.047
C17orf113	3	2	1	0	1	1	6	2	0	0	0	0
C17orf49	570.396	467.398	456.792	775.973	523.884	473.735	502.721	542.525	396.816	462.86	421.965	504.358
C17orf58	9	8	8	21	20	21	4	6	4	10	12	14
C17orf67	107	98	81	198	174	119	91	116	96	125	111	100
C17orf75	9	7	8	16	9	8	9	11	10	16	12	9
C17orf80	150.849	131.569	132.761	305.814	226	191.802	212.771	185.99	139.716	258.952	237.938	255.082
C17orf99	3	2	3	12	2	6	1	1	0	2	2	2
C18orf21	161	126	127.987	222.948	156.942	131.991	277.936	251	211.885	186.917	186	207.842
C18orf25	589.999	475.001	470.002	740.005	574.002	566.998	641.002	536.998	492.002	545.998	489.001	530.001
C18orf32	93.1146	86.6805	89.6171	174.733	115.702	136.388	114.825	136.433	78.8767	117.551	97.9161	110.234
C18orf54	0	0	4.9577	9.99962	6.94075	4.9577	6.95934	5.39e-05	10.1733	2.0511	3.92523	3.71947
C18orf61	0	2	3	2	0	1	13	3	0	2	4	4
C19orf12	170.802	127.691	127.679	310.189	207.497	238.509	200.192	195.858	135.307	202.813	168.563	180.042
C19orf25	413.001	322	340.001	604.999	475.002	391.999	347	357.999	300.999	390.001	344.001	343.001
C19orf33	15.2652	8.5497	5.43414	12.1931	12.3079	17.5324	2.38e-27	2.58745	1.98695	2.21618	1.64053	1.42985
C19orf38	102	71	89.9999	130	97	78	163	174	163	112	102	120
C19orf44	50.5065	50.0799	35.3428	37.7314	28.7905	43.43	58.8531	57.6505	60.1797	34.5074	28.1672	34.1082
C19orf47	264.994	225.858	180.758	323.35	251.894	225.694	300.292	302.999	275.678	217.826	235.353	258.694
C19orf53	942	668	773	1450	1153	953	910	1041	740	860	695	883
C19orf54	23.9668	12.8627	7.99068	41.7368	27.7596	32.8709	39.7159	44.539	26.1444	34.2043	21.073	31.6942
C19orf71	85	70	76.0001	200	137	131	33	40	46	34	23	45
C1D	203	158	181	347	243	219	222	220	149	248	208	203
C1GALT1	154	109	123	213	156	148	161	133	129	167	153	149
C1QBP	158.353	152.455	131.205	344.944	293.423	239.241	113	152.476	84.1772	164.411	159.02	187
C1QL3	1	7	3	11	3	11	4	1	0	5	6	6
C1QTNF1	1907.03	1507.73	1411.79	893.545	687.321	748.209	1821.31	1823.46	1350.13	999.672	873.373	942.698
C1QTNF1-AS1	222.969	161.61	145.77	108.101	72.1647	82.6478	143.504	107.286	79.4169	70.1833	60.1702	83.2186
C1QTNF12	5	6	3	7	5	3	4	4	3	3	6	4
C1QTNF3-AMACR	9.35293	6.35451	6.23964	7.3729	2.0619	2.10639	22.7116	8.22033	15.7156	12.3182	2.05489	17.3973
C1QTNF6	2	3	0	1	3	2	2	1	5	0	3	6
C1QTNF7	8	3	3	1	1	2	2	0	0	0	0	0
C1QTNF7-AS1	68.0469	44.7056	59.9328	62.9569	64.0347	51.8023	152.421	50.7836	70.0652	87.058	46.7348	79.2713
C1S	1	0	4	6	3	4	1	3	6	1	0	5
C1orf100	57	40	34	94	72	66	4	9	5	13	20	21
C1orf105	0.787194	0	1.84325	0.761293	0.822155	0.837367	0	2.13219	0	2.81899	2.74212	2.77881
C1orf109	61	58	43	143	102	99	41	45	43	47	50	41
C1orf112	1.47115	16.488	7.79908	40.6913	37.7169	38.928	31.4689	5.95198	9.16388	48.2507	28.9628	29.4716
C1orf115	13	24	15	26	22	20	28	31	14	27	38	32
C1orf116	3	4	3	5	2	3	5	0	1	1	1	1
C1orf122	3071.61	2517.11	2524.62	3428.02	2608.15	2237	2543.15	2990.22	2136.51	2344.69	2054.66	2243.96
C1orf131	52	24	48	123	83	86	53	71	52	90	81	72
C1orf147	108.089	68.2168	61.527	222.74	132.835	146.517	105.393	99.1462	75.9101	130.134	107.44	140.562
C1orf159	147	145	123	299	158	165	151	142	124	159	152	188
C1orf162	129.013	65.007	74.0086	173.011	124.004	95.017	89.0584	83.0148	77.0287	115.012	108.014	113.023
C1orf174	197	179	170	404	253	237	259	239	209	247	203	249
C1orf198	41	34	30	82.0001	52	49	34	23	23	35	31	30
C1orf21	258.193	197.325	192.799	158.541	121.437	143.048	414.632	366.952	312.641	152.028	118.071	118.129
C1orf216	226	180	200	470.001	389.999	388.001	185	169	153	240	208	238
C1orf220	0	0	0	0	2	4.83e-19	7	4	3	2	0	4
C1orf35	420.482	332.984	347.058	516.091	364.59	292.449	412.071	455.961	378.769	299.922	260.288	294.992
C1orf43	2430	1876.99	1908.98	4454.96	3276.02	2988.04	2159.02	2202.01	1777.01	2664.01	2279.01	2530.02
C1orf50	43.4357	25.458	33.1881	92.5338	69.7464	30.2397	47.3824	52.6692	40.6749	59.7299	79.522	62.7138
C1orf52	624.367	437.309	420.481	578.523	422.97	462.88	602.536	628.557	529.406	495.885	421.975	427.544
C1orf54	17	25	22	39	23	23	9	18	10	16	8	10
C1orf56	42.1227	23.824	31.303	48.8559	23.5832	29.1748	41.0498	37.7454	30.2614	39.8681	26.884	33.3546
C1orf74	45.8517	52.284	47.7718	76.3925	36.4425	41.0108	61.2304	57.3092	48.0164	43.6132	38.2398	33.4846
C20orf202	1	1	0	1	1	0	3	0	2	0	0	1
C20orf204	4	8	4	3	1	4	4	1	0	0	3	2
C20orf27	22.9816	12.9896	14.991	29.9974	19.999	7.99393	52.9986	55.9649	42.998	42.9937	31.9743	57.9821
C20orf96	10	5	14	14	9	7	11	19	14	12	3	18
C21orf58	6	4	3	1	4	2	12	7.99363	8.92451	13.9996	9	22
C21orf91	542.987	387.153	379.834	518.167	376.405	381.607	303.732	278.74	280.457	319.608	239.305	287.536
C21orf91-OT1	45.0118	29.8467	35.1523	35.8274	40.595	39.3924	24.9827	17.2601	13.9422	17.3924	12.695	13.4635
C22orf23	107	76	69	132	93	97	103	143	92	111	104	124
C22orf39	137	128	110	288	207	194	148	126	115	155	150	168
C22orf42	0	2	0	0	2	2	2	5	1	1	1	1
C2CD2	33	39	27	79	54	62	30	37	33	66	51	67
C2CD2L	671.503	537.226	439.41	830.81	597.47	607.264	655.51	681.311	594.468	509.082	461.669	502.29
C2CD3	309.999	284.001	223	481.001	362.999	370.001	342.001	259	295	402.001	360	362
C2CD4A	133	94	75	17	7	10	126	128	72	13	15	13
C2CD4B	269	213	206	35	20	29	272	309	212	30	31	36
C2CD5	146.859	121.74	101.782	354.38	237.362	234.417	148.257	146.775	117.884	284.081	238.347	246.06
C2CD5-AS1	0	0	0.427437	0	1	0	5.2438	2	0	1.93356	1	6.42e-14
C2orf15	2	2	2	2	0	2	4	2	3	2	2	4
C2orf16	11	4	6	10	12	8	3	2	1	11	8	5
C2orf27A	2	1.02792	1	5.08186	2.05581	3.09634	3.08376	1	1.02792	5.11102	3.04044	5.13953
C2orf42	41.2239	56.4784	12.0114	86.1103	84.3732	103.978	108.761	53.1515	48.6213	61.0071	59.0344	32.0561
C2orf49	499.765	337.582	358.739	595.578	430.882	398.708	520.556	474.613	427.76	394.704	334.878	412.926
C2orf49-DT	15.1689	25.4119	23.5261	46.4718	25.9431	31.3361	17.1072	44.3435	11.2966	39.5873	8.70083	38.3233
C2orf50	0	1	0	0	0	0	5	0	1	1	0	4
C2orf68	334.356	291.022	263.232	609.143	394.542	363.749	438.489	502.624	354.311	441.307	348.47	389.121
C2orf69	117	78	92	250	162	186	148	135	113	168	149	124
C2orf74	4	5	3	15	8	11.9122	7	6	1	9	9	7
C2orf74-DT	1.74e-05	4.95e-10	6.53e-06	9.41e-07	4.09206	4.09214	4.09211	1.31e-05	3.26e-06	4.09206	1.96e-05	4.09209
C2orf76	39.1976	30.0755	38.1355	77.8493	53.733	59.9275	40.2736	36.3502	31.8677	42.2752	33.3327	46.7987
C2orf81	4	4	4	2	5	2	6	6	1	3	4	1
C2orf88	112	89	76	171	103	94	141	146	131	140	118	126
C2orf92	9.21961	10.8083	10.814	12.7897	11.3246	22.4114	6.26242	6.20766	9.05074	6.06566	6.13176	7.77047
C3	11542	8672	7691	15123	10969	12088	7169	5974	5812	7630	7019	7778
C3AR1	4269.95	3232.03	3096.93	6841.67	4936.9	3923.95	3785.94	3746.03	3200.92	4556.86	3672.92	4107.18
C3orf14	3	1	3	4	4	3	4	1	2	1	5	2
C3orf18	14	10.0645	4	13.1007	13.0002	13.3353	8	13	5.00031	15.1006	10.0188	14
C3orf20	20	16	24	29	26	13	23	17	11	28	18	19
C3orf33	9	4	7	10	5	5	12	10	12	8	3	9
C3orf38	379.001	328	289.001	640.001	463	391	399.999	416.002	352.001	474	365.001	391
C3orf52	0.725588	0	0.725588	4	2	0.451176	0.725588	0	1	0	0	1
C3orf62	456.424	379.629	352.22	717.404	517.028	516.652	541.442	568.963	477.226	578.71	467.447	523.286
C3orf80	12	5.76192	8.50447	27.4536	20.4428	29.6807	2.36159	9.41091	1	6	14.3172	15.7172
C4orf19	5.36659	4	1	1.11575	2.08944	1.05906	5.77569	4.46539	3.11867	1.11741	3.21089	2.09132
C4orf3	743.002	539.003	539.997	1272	915.001	785	823	899.001	635.999	1002.01	832	812.007
C4orf33	38.7889	36	33	48.6055	26	30	33	28.8589	21	29	19	26.9999
C4orf36	0	1	1	1	1	0	5	1	0	3	0	5
C4orf46	56.4044	36	34.2103	58.9315	38.1954	35.9904	34.9933	32.5971	21.1013	37.9999	32.4681	27.0949
C4orf47	2	2	0	4	2	2	5	3	4	2	0	3
C4orf48	72	48	60	142	90	88	82	82	65	78	86	100
C5	4	4	1	6	4	0	5.29683	4	4.96091	5.82418	2	5
C5-OT1	2.73e-37	7	0	0	0	1	3.65584	0	4.87175	1.1758	2	1
C5AR1	3608.99	2843.01	2461	11689.1	8370.15	7484.98	4352.08	4381.06	3564	7478.97	6538	7310.01
C5AR2	223	175	152	876.002	685	519.001	297	276	245	568	460	513.999
C5orf15	922	745	695	1355	924	908	918	945	709	833	708	761
C5orf22	220.904	186.968	183.315	360.135	245.631	211.354	309.742	283.609	206.807	302.566	255.336	269.869
C5orf24	498.001	394	350	922.001	639.998	602	560	500.999	435	669.002	620.001	584
C5orf34	4.59e-14	0	0.241142	3.58227	2.79e-06	0.229406	1.70118	0.282064	0.0591785	0.404484	5.72221	1.12533
C5orf34-AS1	26.1391	18.1769	33.7592	37.3062	36.3327	31.6972	18.9978	39.1753	20.3593	24.2954	26.2778	31.6653
C5orf52	5	4	3	2	3	3	1	4	3	4	1	5
C5orf58	2.99999	0.121644	3.04102	2.39557	4.90982	0.999998	6.08e-05	1.5208	2	2.05551	3.12661	4.90316
C5orf64	1.60861	1.60861	3.21721	3.21721	1.60861	2.99969	11.8355	4.81587	5.07232	6.76306	1.60861	8.3407
C5orf67	2	2	3.75306	1.0353	1.25102	0	19.3461	3	6	9.9553	1	10.0082
C6orf120	532.608	453.747	422.999	867.904	670.437	610.134	600.4	613.28	498.028	727.124	599.344	683.214
C6orf163	2	0	0	2	1	0	2	5	1	1	1	4
C6orf223	114.393	88.176	101.631	186.109	72.0366	82.3809	135.062	53.8135	79.105	108.783	65.6587	106.932
C6orf226	36	33	28	57	25	28	32	32	33	34	32	32
C6orf62	3452.28	2669.09	2662.66	4480.32	3183.44	3259.87	3157.2	3246.54	2612.77	2805.04	2497.97	2730.43
C6orf89	680.999	533.999	443	1134	870.004	769.002	708.996	618.998	543.001	905.004	751.996	797.001
C7orf25	137	132	124	228	168	142	121	130	108	119	110	142
C7orf26	360.485	261.665	223.463	584.759	447.37	370.534	372.401	397.717	326.764	397.475	339.021	376.911
C7orf31	30	31	33	55	45	56	32	49	28	34	40	31
C7orf50	10.4428	9.27643	7.47e-05	30.1199	27.606	8.0715	15.7571	0.705262	8.27037	5.33527	1.01346	19.2256
C7orf61	9.03111	3.24929	3.30999	5.63692	2.85241	8.9248	3.3919	8.65532	2.65e-17	9.1503	1.46e-16	2.26e-14
C8orf33	208	182	161	421.998	290	276	180	184	136	224	211	213
C8orf34-AS1	0	0	2	2	0	0	2.09186	1	0	2	1	4
C8orf44	114.456	91.1724	80.3291	147.234	105.161	128.46	110.361	92.8596	122.464	122.835	108.105	106.877
C8orf44-SGK3	72.0367	49.9726	40.6731	115.642	44.6488	41.0602	115.815	48.1825	109.134	54.6665	43.5108	32.6024
C8orf58	77.6407	67.2305	61.2086	124.154	77.4102	75.0163	84.0155	82.0975	74.8939	103.379	76.3029	92.3159
C8orf76	472.099	356.53	373.758	680.971	471.467	513.837	355.068	468.936	374.805	432.614	354.778	382.222
C8orf82	210	169	164	303	245	214	201	232	182	239	230	244
C8orf86	2	2	2	0	1	0	5	1	2	2	0	2
C8orf88	13.4096	8.33666	10	28.4585	22.9999	12.2867	15.5584	13.81	5.67588	15.0867	22.9999	10.4597
C9orf116	2	1	0	1	1	1	1	1	2	2	0	0
C9orf131	7	14	5	22	7	22	12	8	7	8	6	13
C9orf152	13	7	8	7	4	3	13	6	4	2	4	3
C9orf24	3	0	2	2	1	2	1	1	1	0	0	3
C9orf40	31	29	29	44	31	32	31	31	22	30	32	32
C9orf64	98.9999	86	74	193	137	118	131	123	105	149	133	143
C9orf72	2131.99	1796.99	1755.99	2614.99	1801	1724.01	2335.97	2209.04	1970.01	2315.01	1877.99	2083.02
C9orf78	622.002	506.003	458.002	1171	809.996	766.994	605.997	670.996	477.999	703.996	590.999	678.002
C9orf85	67.511	40.6685	56.2156	85.1327	72.473	81.3704	68.6906	72.0041	62.0056	66.9649	64.9346	66.406
C9orf92	1	0	2	0	1	0	18	4	3	6	0	7
CA11	0.36099	8	4.81118	12.7075	4.31e-06	3.35322	0.000744633	4.35275	4.09374	0.36099	2.63626	6.35234
CA12	8.99672	8.99672	6.2977	28.7895	11.3995	15.2944	1.79934	1.79934	4.49836	3.59869	8.09704	2.69902
CA13	98.8805	71.9366	52.9759	104.966	70.9629	65	86.8273	70.982	87	92.8457	60.9733	59.9235
CA14	16.487	3.34865	2.24925	7.79034	5.59266	7.90449	6.67879	10.2146	16.697	5.5681	5.58322	11.2519
CA2	387.922	302.968	302.992	548.943	439.956	411.941	314.948	324.959	301.967	329.965	274.947	339.966
CA3-AS1	21.1726	16.4658	6.32885	22.2911	16.0442	21.5885	18.5389	18.041	12.3351	10.1599	18.0529	13.0335
CA5B	51.6731	24.9596	0.748445	27.6784	13.3061	34.9117	47.2331	45.0784	58.6964	4.3544	34.9848	29.286
CA5BP1-CA5B	616.918	526.69	445.898	698.298	445.754	517.696	813.227	598.506	617.791	629.301	483.697	561.22
CA8	3	1	0	2	2	2	6	3.66829	5.77376	2	2	5
CAAP1	120.248	120.196	124.689	299.485	239.268	181.528	130.236	140.732	101.943	195.378	144.514	170.648
CAB39	2980.01	2523.99	2227.99	3847.96	2737	2667	3666.95	3499.08	3133.08	2997.98	2656.98	2751.96
CAB39L	95.0989	89.9953	75.5466	124.892	88.7903	53.0392	83.0384	63.0521	66.0007	85.5579	63.9236	55.001
CABIN1	261	184	157	369	300	280	215	185	201	230	190	262
CABLES1	57	46.9703	34.9534	166.68	120.707	105.558	26.5853	21.793	20.867	58	56	63.9999
CABLES2	206	176	131	208	176	179	313	278	234	229	169	205
CABP1	2	2	1	0	1	1	1	0	0	2	0	1
CABP1-DT	1	1	0	0	0	0	4	1	0	2	0	1
CABP4	1	1	1	2.70166	1.99971	0	1	1	0.242441	4	0	0
CABP5	14.0181	10	15	10	10.9993	14.1842	13.2571	14.1269	11.0932	12.0029	5.03113	14.3674
CABP7	5.3767	5.37811	7.68258	10.8079	8.98133	7.59986	3.2796	9.88876	6.52188	5.37926	7.6489	4.42278
CABYR	7	7	3	6	1	3	2	6	1	4	3	3
CACHD1	6	10	4	16	10	10	2	1	0	4	3	3
CACNA1A	4	3	4	6	6	2	3	2	2	0	1	4
CACNA1D	1	3	3	0	2	2	1	0	0	3.2572	1.11e-36	1
CACNA1F	4	0	1	5	2	1	1	2	1	1	0	3
CACNA1G	9.48334	7.52541	7.39344	18.8228	8.89158	15.1335	3.08051	10.0119	4.10567	8.47139	3.85064	12.3599
CACNA2D2	0	2	0	2	4	2	6	2	2	0	2.40961	3
CACNA2D3-AS1	0	0	0	0	3	0	6.50739	1	4	4	0	3
CACNB1	58.5725	59.2344	62.4795	89.8473	79.6305	64.2549	77.4335	69.8935	63.749	47.5409	54.632	56.0386
CACNB2	54.2085	33.4415	42.2485	11.0939	14.3262	13.8419	34.085	17.7619	20.2006	9.16828	10.5074	13.1221
CACNB3	84.7186	92.7812	56.0855	138.918	108.14	110.847	58.3231	30.0836	26.8979	41.623	46.9924	44.8666
CACNB4	3.84571	1.46e-18	3.99999	6.46317	3	1.32948	9.5484	1.72022	5	1.65075	4.016	1
CACNG2-DT	53.1357	49.1578	34.3755	75.8792	39.4589	53.1558	75.2011	42.1811	57.115	68.2429	49.0928	72.4227
CACNG6	6.99999	4.60359	1	13.9367	9.29219	3.09946	0	0	0	0	0	0
CACNG7	1	0	2	3	0	1	2	2	0	0	1	0
CACNG8	92	57	40	97	59	61.6337	5	3	4	5	3	2
CACTIN	474.389	362.16	312.025	756.772	506.481	480.898	403.561	361.219	291.496	403.425	341.608	369.058
CACTIN-AS1	19.8688	7.80931	3.73269	19.1831	15.2841	11.959	13.6658	9.71967	14.6118	13.771	9.28992	15.6323
CACUL1	938	756	623	1166	845	769	1060	951	832	865	758	759
CACYBP	685.999	518.999	520.002	1068	845.005	778.003	589.997	615.002	493	632.001	576.001	588
CAD	22	28	15	46	46	40	27	21	17	40	36	34
CADM1	60	42	52	87	56	48	14	9	13	8	5	7
CADM2-AS2	0	0	0	0	0	0	6	1	0	2	0	1
CADM4	165.327	145.648	132.822	138.859	122.055	82.6215	257.034	265.868	247.691	146.726	139.627	136.611
CAHM	12	7	9.5	15	12.5	11.5	7.5	10	8	12.5	11.5	9.5
CALCOCO1	1188.95	957.096	900.797	1546.46	1087.56	1054.27	1014.49	945.53	914.013	806.849	754.856	802.836
CALCOCO2	1510.01	1195.99	1119.01	1940.03	1405	1336	1708	1732.98	1417.02	1468.01	1226.99	1353.99
CALCRL	738.799	595.195	563.513	1740.83	1252.06	1085.99	335.056	275.69	251.727	490.722	433.442	421.014
CALCRL-AS1	225.33	200.043	177.078	450.1	280.649	281.794	135.125	89.1802	90.0353	158.084	111.642	144.264
CALD1	8.57528	4.76904	7.22139	13.5123	9.20227	8.68457	11.0415	12.7174	3.91524	5.65807	4.76904	7.83597
CALHM2	42.4191	41.5142	30.8591	120.468	96.8428	86.6068	87.9835	86.7241	82.4926	105.613	79.3057	87.3979
CALHM5	2	1	3	1	3	0	2	3	1	1	0	0
CALHM6	30	16	33	25	23	21	49	36	36	16	11	21
CALM1	2471	1950.97	1937.02	2986	2242.95	2054.96	2450.05	2632.98	2090	1999.03	1777.02	1951.04
CALM2	1408.99	1155.01	1164.99	2592.05	1918.03	1701.02	1520.03	1652.01	1240.99	1702.99	1455.01	1611.01
CALM3	2301.43	1746.33	1628.75	2845.37	2092.27	1782.84	2206.45	2321.23	1908.95	2052.86	1721.54	2176.23
CALML4	139.514	122.781	77.3063	169.36	105.977	128.633	156.21	161.37	161.836	152.317	151.446	148.715
CALN1	11	3	0	5	3	4	5	4	1	1	0	3
CALR	30529	24488	22086	42392	30613	27694	25386	26904	21278	25667	21249	23935
CALU	5543.92	4402.77	4088.79	6967.97	5165.47	5013.42	4506.65	4280.98	3616.93	4664.73	3847.78	4147.98
CAMK1	82.537	58.2792	71.4954	227.711	163.474	185.696	21.0145	30.8762	32.5416	40.2727	37.912	36.3955
CAMK1D	143	126	102	244	163	168	57	47	51	87	46	76
CAMK1G	15	15	9	19	12	11	9	8	12	4	5	8
CAMK2A	0	0	0	0	0	0	5	2	1	2	0	2
CAMK2D	48	37	28	64	34	37	44	31	46	26	18	22
CAMK2G	161.216	93.1404	108.644	125.574	125.963	69.0069	170.556	236.113	254.097	172.479	162.087	193.874
CAMK2N1	3	0	2	2	2	1	1	2	5	1	0	0
CAMK2N2	4	5	1	5	1	4	0	1	0	2	1	1
CAMK4	8.1041	8.60598	11.7956	18.8444	11.8892	14.6598	11.4947	7.5733	4.3961	4.62509	6.7604	1.25e-10
CAMKK1	55	36	34	173	134	145	54	66	42	81	102	98.0001
CAMKK2	921.634	715.398	650.802	1160.91	796.562	786.449	1090.5	973.825	886.223	1110.89	980.366	1103.43
CAMKMT	5.82414	5.98134	2	20.9839	17.8775	12.0272	17.9108	7.86338	15.2858	15.5008	6.12054	14.5938
CAMLG	356	310	362	649	404	402	425	437	318	412	343	373
CAMP	17	20	21	53	30	38	216	301	208	347	276	318
CAMSAP1	1611	1339.99	1096	1847.01	1231	1309	1739.99	1425	1550	1251	1147	1174
CAMSAP1-DT	100.535	64.1117	53.7881	90.6945	57.8568	57.8568	65.6752	50.0383	60.9841	54.7293	56.2773	51.4612
CAMSAP2	529	414.001	398.999	1432.99	944.001	1012	501.001	403	428.001	768.001	700.999	776.001
CAMSAP3	4	2	1	4	3	2	2	1	1	0	2	0
CAMTA1	253.396	168.367	219.375	396.818	315.196	200.297	286.67	338.184	199.364	273.047	196.355	264.236
CAMTA1-DT	4	0	0	6	1.97375	5	1	1	2	1	0	2
CAMTA2	1055.96	904.372	650.183	1518.85	1106.8	1119.92	966.658	991.006	893.06	1054.28	928.684	1036.68
CAMTA2-AS1	5.161	0.141205	18.8447	5.02936	4.01991	3.40934	0.128642	2.05154	2.53804	0.128318	0.00136128	2.57068
CAND1	1412.99	1104	1099.99	2441.97	1715.98	1722.98	1589.98	1353	1253	1729.98	1482.98	1555.98
CAND1.11	13	6	9	8	9.07558	4	46	10	23.1931	12	5	23
CANT1	2850.74	2152.49	2059.38	3120.1	2252.94	2152.39	2855	2851.09	2418.18	2269.11	2037.03	2427.66
CANX	2.70423	0.999701	0.902786	0	0	0.901411	255.409	226.109	208.498	263.528	219.671	267.11
CAP1	9532.15	7818.74	7201.56	12598.3	9169.09	8314.77	10148.4	9938.34	8567.09	9623.44	8041.42	8734.49
CAPG	1240.01	1046.99	1034.99	2177.99	1541.01	1387	850.995	1024	747.999	1044	874.999	1098
CAPN1	853.442	615.745	527.259	1544.12	1041.76	940.785	899.948	928.218	839.418	1338.82	1214.85	1385
CAPN10	635.001	555.002	493.999	883.002	592	584.002	716.005	720.002	572.998	644.998	633.998	659
CAPN10-DT	52	35	34.5	52.5	33.5	36.5	39.5	48.5	46.5	30.5	36	41.5
CAPN15	2648.97	2127.99	1889.99	3118	2272	2298.99	2547	2424.96	2078	2120.99	2087.01	2305
CAPN2	6297.1	5100.9	4569.79	5866.08	4155.69	3813.33	7703.42	7560.78	6207.16	5274.09	4373.51	4800.42
CAPN3	18	6	11	19	18	11	38	21	19	30	28	32
CAPN5	2	1	4	6	7	4	6	5	9	6	2	6
CAPN7	162.98	120.803	172.725	251.959	189.043	157.389	214.522	175.804	187.286	156.14	172.252	156.839
CAPNS1	1348	1077	1020	2115.97	1566.01	1417.02	1235.99	1391.99	1026	1329.99	1135	1331.99
CAPNS2	9	4	14	7	12	11	5	6	11	11	5	7
CAPRIN1	629.479	555.067	438.454	842.85	698.275	526.749	618.542	573.243	481.72	560.853	494.741	521.219
CAPRIN2	33.1986	35.5069	24.8168	63.68	37.5535	51.727	28.1002	19.5724	17.3375	36.8487	49.8543	23.2925
CAPS	5	7	7	16	11	5	11	14	13	15	7	17
CAPS2-AS1	0	1	1	0	5	0	4.13726	1.05873	1	1	0	1
CAPSL	1	2	1	2	0	1	2	3	1	1	0	0
CAPZA1	5718.88	4589.93	4486.12	9548.63	6901.04	6390	5939.79	6100.13	5023.02	6787.57	5761.07	5900.71
CAPZA2	2110	1609	1756	3709	2635	2356	2333	2226	1905	2644	2157	2424
CAPZB	4389.04	3512.99	3395.94	6484.89	4794.05	4378.97	4628.05	4744.91	3944.07	4675.93	3936.97	4571.11
CARD10	3	5	2	20	24	20	0	4	0	3	1	4
CARD11	23	4	7	10	8	8	4	1	3	4	2	4
CARD14	8.02961	12.6514	8.02096	5.24516	7.18807	10.0398	12.0382	6.05211	5.06735	6.08e-05	9.60604	5.44978
CARD16	2135.01	1720.01	1627.01	2068.02	1513.99	1280	3134.99	3289.99	2428.02	2222.04	1868.99	1941.98
CARD19	862.927	602.819	585.735	1133.32	667.838	601.575	548.41	805.195	587.425	474.461	422.421	414.669
CARD6	945.994	767.001	704.002	1785.98	1250.99	1303.99	1221	1044	1135.99	1497	1194.99	1338.99
CARD8	1663.41	1299.18	1347.86	2452.91	1646.84	1530.88	2844.74	2687.87	2553.47	2828.51	2476.74	2675.27
CARD8-AS1	5.44503	4.36003	8.56037	22.244	9.25291	7.6668	8.57124	24.6945	7.99102	17.25	5.22262	21.0273
CARD9	29	11	17	38	27	17	9	24	18	12	13	18
CARF	13.962	5.53872	1.97107	7.71081	20.8291	11.4835	10.3965	6.66201	5	9.6358	14.9819	17.988
CARHSP1	116.469	77.0501	82.2561	145.241	89.3499	74.5094	108.994	127.863	106.305	100.639	101.141	111.464
CARM1	450.607	339.327	289.075	646.572	466.018	488.814	450.443	448.874	371.622	366.86	345.52	411.229
CARMAL	3	3	1	1	1	0	20	7	11.9883	6	1	11
CARMIL1	5	5	6	18	11	11	7	7	3	5	8	7
CARMIL2	9	6.98548	6.98548	14.9817	9.78978	7.9552	12	7.95521	0.270927	13.9996	3	3
CARMN	0	0	0	2	0	0	10	1	6	7	1	4
CARNMT1	19.7156	49.047	53.9079	98.1596	41.4055	31.424	66.8467	51.642	55.6675	81.5659	81.4108	59.4336
CARNMT1-AS1	17.9129	5.60075	7.48556	10.7544	11.7329	13.8277	37.2841	6.42495	14	23.4528	16.1954	24.4588
CARNS1	1	0	2	2	1	2	1	1	1	2	1	1
CARS1	14.7178	23.2987	17.7475	28.0224	15.8794	20.5498	25.993	20.5498	14.7677	19.7342	9.98836	17.9652
CARS2	28.5672	25.3555	36.5205	52.5022	59.4426	32.8467	58.2647	42.2125	37.0086	23.2704	28.1969	40.2281
CASC11	1	3	2	1.02684	3	1	15	1	5	9	1	9
CASC15	20.1275	19.4629	31.1755	27.1721	37.3343	12.0925	225.36	36.0868	80	102	9.05737	92.5864
CASC16	1	2	3	0	4.61669	1	24.4458	1.52e-40	6.11145	13.2415	1.01858	10
CASC17	0	1	3	2	8	1	23.4634	2	6	13.2619	1	7
CASC18	0	1	1.08913	0	0	1	7.29209	0	2	4.35651	0	5.17213
CASC2	0	4	5	3	4.05955	1	26	2	10	11	0	6
CASC20	1	3	7	0	3	1	23	1	8	7.10923	0	5
CASC21	4.30109	1.59412	6.18593	0.999997	0.742853	0.999997	25.81	3.75547	9.27394	12.6027	1.59674	7.72906
CASC3	1126.61	772.375	709.131	1483.54	1037.88	1042.72	918.357	967.051	751.612	1119.51	958.805	886.065
CASC6	1	0	1	0	2	0	19.5111	2	7	1	0	4
CASC8	1.69891	1.41628	2.81407	2.56e-06	4.25715	2.56e-06	37.8504	6.24453	13.7261	13.3973	1.40326	19.4135
CASC9	1	0	2	1	2	1	8.20245	4	6	5	2	1
CASD1	65.1213	55.4231	54.4688	122.14	84.7276	60.2758	60.8608	56.5137	58.0358	87.7807	72.1644	77.4891
CASK	163	88	83	168	118	115	137	147	147	123	75	117
CASKIN2	12	16.1506	6.06155	13.148	15	9	15.1484	9	12.1002	22.1948	17.1743	13.0996
CASP1	8236.81	6760.02	6359.99	8336.15	6198.95	5302.99	8658.1	8845.09	6696.12	6260.05	5166.98	5107
CASP10	177.182	135.439	132	155.081	133.639	112.219	181.22	187.963	145.829	149	104.794	107.807
CASP2	194	166	138	382.001	276.999	260	238	244	218	240	245	225
CASP3	647.001	549.998	524.001	1400.99	934.004	927.998	583.998	606.999	523	889.005	829.001	823.004
CASP4	4804.13	4042.95	3750.05	4768.96	3483.98	3191	5126.15	4988.18	4132.98	3539.97	2843.99	3116.01
CASP5	36.2056	54.1754	49.9715	18.4105	28.8284	25	67.6945	62.548	40.7927	13.4202	23.6266	15.0718
CASP6	8.99989	7.96159	0.772762	32.9968	1.86398	15.2543	9.99351	1.12238	1.86398	21.3682	13.5947	14.8728
CASP7	367	258	311	559	386	359	448	459.999	324	455.001	405.001	406
CASP8	148.922	133.933	133.13	269.48	218.319	168.563	126.51	117.392	164.178	159.044	149.29	122.496
CASP8AP2	2	0	0	5	1	3	2	1	4	3	3	5
CASP9	177.112	146.517	165.406	401.785	367.262	280.52	179.6	146.7	179.099	261.801	225.662	244.749
CASR	4	4	2	0	1	2	2	1	1	4	1	1
CASS4	312	182	156	938.998	634	675	16	6	11	87	60	84
CAST	441.98	376.201	348.591	848.572	559.82	572.293	526.572	481.815	479.228	674.705	528.166	583.236
CASTOR1	490	402	365	740	499	413	483	545	488	536	414	576
CASTOR2	112.707	85	74.9999	128.999	110	102	161	135	132	95.9924	82.9999	97
CASZ1	159	137	100	176	97	125	117	114	109	63	81	73
CAT	531	421	382	741	512	411	313	293	252	277	241	236
CATIP	202.033	138.597	150.804	208.903	143.175	158.519	155.384	187.062	133.34	109.745	112.751	149.283
CATIP-AS1	81.5533	63.4027	60.3584	100.501	42.3786	41.4201	83.0276	87.1727	58.0705	57.897	55.4324	49.2924
CATIP-AS2	540.825	452.44	373.231	784.619	448.696	524.354	579.534	547.91	499.869	533.905	455.231	575.004
CATSPER1	6.66344	0.0558043	0.000624737	2.73335	1.61e-05	1.91213	0.772231	6.4076	5.04229	1.46958	5.67e-07	3.51148
CATSPER2	4.29587	1.6316	0.000362867	5.96192	1.63105	7.39315	5.20649	4.48287	0.000417126	1.6316	0.000729126	6.55473
CATSPER3	2	2	1	3	2	8	1	2	0	2	4	4
CATSPERD	2	3	1	1	1	2	1	0	0	1	0	1
CATSPERE	5.95256	11.1997	8.88729	23.6295	12.3288	27.5206	4.80478	3.88816	4.71303	10.7105	10.1597	11.4432
CATSPERG	3	2	3	5	3	4	25	8	14	17	16	20
CAV1	19	18	16	37	38	38	24	25	20	38	30	33
CAV2	10.9937	3	11	11	8	6	9	12	1	8	11	10
CAVIN1	164	133	114	183	156	139	92	94	71	38	36	41
CAVIN2	510	380	445	753	508	487	703	770	613	713	628	672
CAVIN3	13.9666	25.967	12.8807	34.8663	39.9385	25.9339	9.74783	17.9017	8.88822	15.7104	8.96529	21.8825
CAVIN4	115	94	75	135	100	78	85	78	98	81	64	74
CBARP	92.2195	63.7118	81.1059	295.315	228.109	257.292	44.1215	55.0451	32.7851	37.1155	42.0761	35.0635
CBFA2T2	240	206	183	345.999	240	233	289	291	271.999	277.999	250.001	325.999
CBFA2T3	64.9421	48.9504	40.0378	59.1548	21.9719	43.3648	6.32118	26.4878	16.8908	14.7606	14.7456	12.0314
CBFB	1317	1063	976.997	2054.99	1433.99	1429	1453	1455	1112	1557.99	1382.99	1378.99
CBL	4227.07	3203	2919.27	5998.41	3970.62	4175	4939.56	3745.69	4078.17	4437.03	4153.18	4589.24
CBLB	41.37	34.1449	24.9291	74.5753	54.232	46.3445	23.2069	14.703	28.6992	28.1449	24.1341	33.599
CBLL1	556.088	384.11	366.888	614.667	439.84	473.809	529.81	445.938	413.46	405.941	314.381	415.675
CBLL1-AS1	2.61341	11.9747	7.54406	6.32818	3.11618	10.3133	3.28209	1.0492	1.95237	5.51123	2.17428	7.73314
CBLN3	7	10	5	14	7	6	5	12	8	14.6625	10	8
CBR1	51.3827	42.9809	43.4814	117.518	93.8794	86.8787	20.4931	31.8446	20.5922	39.7335	35.2444	39.39
CBR1-AS1	6.1991	1.01908	6.29578	5.24377	6.68464	6.38285	26.5058	5.15537	11.4309	15.2666	1.0497	19.61
CBR3	7.45652	5.61107	10.79	28.5801	20.6381	20.5924	3.17712	1.78226	0	4.68722	0.657679	0
CBR3-AS1	13.3647	6.58653	3.53389	11.1012	5.57699	10.0228	29.5297	5.67282	8.52315	9.77758	8.88788	9.58871
CBR4	33.001	38.8029	37.3696	102.802	64.2504	64.2301	47.2999	67.2473	37.8628	80.4422	68.8586	76.3576
CBWD1	56.9473	44.4764	31.161	60.7607	51.0674	31.6551	58.3729	56.9226	56.4769	33.8462	29.5144	40.071
CBWD2	12.8409	20.6867	21.2435	40.3949	20.1445	25.0719	33.9807	23.8428	13.2097	17.5136	19.017	13.4351
CBWD5	6.59426	3.9034	7.04085	7.04311	3.98765	3.43617	5.1906	9.4892	2.27586	1.30445	2.10113	7.90625
CBWD6	2	5	5	0.0133039	5	8	3	4	2	6	0	2
CBX1	467	350.999	310.001	661.999	446.999	437.001	570.003	530.997	450.998	537	466.998	488.999
CBX2	10	15	9	16	7	13	7	13	10	11	7	13
CBX3	1136.99	1032.01	974.003	1819.98	1335.01	1145	1294.99	1413.01	1018	1296.01	1060	1224
CBX4	1197	998.009	833.995	1137.01	814.007	837.004	1074.99	1205	968.995	877.006	789.003	896.995
CBX5	488.001	410	342.999	536.997	375	407.001	620	552.002	560.997	483.999	370	425.998
CBX6	1256	965.991	850.999	1715.03	1253.02	1255.01	999.992	1084	874.995	857.999	805.005	887.996
CBX7	56	52	37	86	60	64	66	48	45	48	51	62
CBX8	59	44	35	84	67	57	34	39	43	60	28	44
CBY1	13	20	10	20	14	15	12	15	11	33	28	26
CC2D1B	867.997	741.002	667.005	1215.99	815.996	790.998	897.992	858.005	724	871.998	756.998	809.998
CC2D2A	2	1	1.99998	3.99999	2	0.00106254	0.00106254	0.00035418	0.444037	2.61256	0	0.0360758
CC2D2B	13.5008	3.57164	11.2343	31.5648	19.7007	11.9734	11.4928	5.64413	3.5733	9.70964	1.75685	8.85884
CCAR1	807.274	581.749	559.406	1431.95	1034.34	953.211	817.081	752.62	721.773	995.792	787.294	819.962
CCAR2	1534.86	1209.9	1115.89	2195.41	1706.02	1610.71	1592.93	1487.54	1246.7	1615.3	1503.62	1538.87
CCDC102A	7	9	12	21	4	6	4	5	1	3	4	4
CCDC103	32	19	22	51	21	40	35	44	29	43.4763	42	48.9999
CCDC106	31	30	28	65	35	41	17	23	23	20	19	31
CCDC107	106.539	69.1922	74.0283	212.937	137.57	133.863	75.0506	104.312	85.2606	110.885	94.9899	100.029
CCDC112	14.7654	9	8.16681	24.4578	19	9.23573	8.61531	8.30763	5.60308	12.1952	13.2832	8.92786
CCDC115	109.299	102.009	107.774	204.603	155.348	120.434	108.703	135.117	98.3829	146.661	151.794	144.928
CCDC116	3	0	4	2	5	1	0	3	1	4	1	4
CCDC117	1345	941	939.007	1655	1166	1152	1289	1219	952	1213	1032	1130
CCDC12	263	219.528	198.411	442.006	339	288.036	222.622	265.999	169.344	214.554	203.998	232.999
CCDC120	79	56	52	95	60	77	53	45	48	52	54	50
CCDC121	1.02309	1.02607	2	7.94576	1	3	1	2	2	3	3	5.01458
CCDC122	2.00165	1	0	3.08027	6.19783	1.17147	9.00225	7.16667	4	10.3188	9.1812	8.00011
CCDC124	593.998	465.003	418.001	815	614	544	482.997	550.999	414.999	432.001	418	485.002
CCDC125	0	0	2	1	1	1	1	2	0	0	0	4
CCDC126	136	128	134	224	178	148	179	180	157	179	189	143
CCDC127	187	139	132	334	213	233	172	199	155	218	185	206
CCDC13	9	15	9	14.9182	7	4	27.6974	21.8174	29.5491	20.4152	18.8362	22.4481
CCDC13-AS1	0	0	0	1.08184	1	0	7.28415	2.18259	3.45086	1.1456	1.16371	4.26031
CCDC13-AS2	14	8.53032	9.95205	14.2172	14.2172	12.7955	17	8.53032	12.7954	9.95205	7.1086	13.21
CCDC134	361.7	257.942	250.876	740.913	588.236	565.44	519.851	405.998	430.172	575.12	552.131	638.999
CCDC136	9	4	4	12	8	6	6	3	6	6	10	9
CCDC137	356.999	273.001	236	508.001	418	316	281.999	315	264.999	257	261	291.001
CCDC138	7.02332	6.59322	4.83753	16.6523	5.74871	2.44548	20.7673	6.79646	17.9994	10.6358	16.9966	8.16363
CCDC14	85.1813	56.9995	55.9986	125.512	61.3328	72.8105	91.5713	69.8968	65.5533	118.785	112.715	114.866
CCDC142	248	201	175	405	265.001	247	264.999	282	246.001	272	229	271
CCDC144A	62.4891	57.9951	45.9988	72.8935	45.3761	64.9689	4.71564	3.71564	3.78717	7.90288	5.99586	7.54266
CCDC144NL-AS1	8.46381	7.40584	8.46381	10.5798	14.8117	6.34786	19.0436	5	3	11	4.23191	10.5798
CCDC146	15.857	23.8192	18.8834	39.7671	18.8102	19.846	30.5742	57.7144	44.4675	32.5981	32.6267	24.5611
CCDC148-AS1	1	2	2	1	2	0	6	0	4	2.08637	0	4
CCDC149	41	42	33	108	90	66	103	98	103	233	195	197
CCDC15	0	1	0	2	2	2	3	1	3	1	3	3
CCDC152	1.99995	0	3.23e-12	9.72244	2.26448	7.35085	1	3.23e-12	3.23e-12	1.81181	3.23e-12	2
CCDC153	1	0	1	2	1	1	2	0	0	1	0	2
CCDC154	30	28	23	46	45	36	20	33	23	19	9	24
CCDC157	102.526	75.005	79.6749	118.266	78.7884	112.709	107.942	104.015	82.2592	105.543	95.7002	101.938
CCDC159	57	43	36	82	57	44	53	47	52	50	57	85
CCDC163	4.84321	6.00987	5.94142	6.99719	13.475	11.9974	10.3795	12.4407	0.0821941	11.6947	12.9315	5.95768
CCDC167	37	24	30	64	44	45	18	24	14	49	28	44
CCDC168	24	22	18	25	14	20	26	17	17	21	16	17
CCDC169	1	0	0	4	1	0	1	1	1	2	0	1
CCDC17	70.0193	41.1954	60.8419	60.7612	39.85	48.6036	42.9038	66.195	46.4987	40.3297	49.8382	38.2155
CCDC170	5	8	8	13	18.8795	11.9325	10	4	5	4	2	4
CCDC174	380.672	301.12	291.805	654.355	460.721	421.551	421.18	473.572	363.849	530.668	412.055	501.776
CCDC175	0	3.01086	3	2.00003	2.00137	1	2	0	0	0	1	2.00929
CCDC18	237.782	189.986	170.225	315.7	203.617	263.377	192.992	127.174	153.54	236.2	190.983	190.788
CCDC18-AS1	38.3297	41.0559	20.1307	43.4951	24.8789	43.1368	41.3268	36.075	36.075	35.7321	34.6182	33.3119
CCDC181	3	2	3	6	3	2	8	0	3	1	1	1
CCDC183	1	2.21e-27	1.29198	8.45e-34	2.24e-37	1.76e-38	1.33e-20	0	1.27201	3.32791	3.74884	1.16082
CCDC183-AS1	10.3087	10.0827	8.986	26.8124	15.3998	16.6117	14.393	9.22469	8.44923	19.5671	18.0423	17.3742
CCDC184	18	12	13	11	8	6	22	16	28	11	7	11
CCDC186	380.605	328.43	318.196	669.526	494.496	446.686	515.1	421.944	341.218	629.735	541.435	561.597
CCDC188	1	6	0	5	2	1	2	0	1	2	2	2
CCDC191	3.72382	7.29416	10.4485	12.1214	3.22664	12.6741	10.9067	11.3428	5.36383	10.202	8.51198	20.7395
CCDC194	3	2	0	1	1	0	6	2	2	3	1	2
CCDC200	13	8	3.21558	6.20697	3.21558	4.10335	15.2069	6.20697	4.10335	0.0114182	0.780543	12
CCDC22	211.265	172.769	181.493	294.738	246.761	235.701	233.386	266.607	188.979	223.207	232.792	140.214
CCDC24	12	0.108096	8.98398	12.9089	8.97953	4.39343	11.5232	7.11625	5.99891	12.8667	8	7.99998
CCDC25	91.7999	68.1638	46.4279	131.282	123.365	117.721	132.376	114.415	102.608	142.735	111.807	127.935
CCDC26	1	3	6	5.02289	9	1	53	16	22	29	4	23
CCDC28A	258	225	212	360	271	214	388	424	310	374	306	352
CCDC28A-AS1	3	2	5.22624	1	2	0	25	6	5.22624	13	4	7
CCDC28B	85.1313	87.7846	67.4868	110.36	71.862	81.1285	57.576	77.8787	58.8427	32.5969	37.9921	42.5617
CCDC30	7.07425	1.99821	1.2628	7.08195	7	7.02843	7.41139	6.04962	9.57929	6.19136	11.2238	4.48021
CCDC32	329.727	263.295	264.894	500.377	456.729	342.579	406.554	428.385	337.665	432.896	341.712	419
CCDC34	1	3	0	7	1	1	3	7	4	1	2	2
CCDC39	14	9	12	28	21	18	21	19	12	29	27	32
CCDC40	1	1	3	0	3	0	2	0	2	4	0	0
CCDC43	120.896	92.8386	88.9751	241.554	170.735	167.541	123.579	119.444	78.7342	190.628	151.67	154.491
CCDC47	3153.98	2491	2322.97	4417	3232.95	2991.99	2978.99	2774.01	2361.98	2957.98	2445.98	2565.98
CCDC50	636.999	524.999	454	551.002	404.999	366.001	389.001	376.001	294	253	242.999	247
CCDC51	35	15	10	28	22	22	21	21	18	25	21	25
CCDC57	330.871	246.474	264.401	616.438	409.359	346.797	218.41	104.027	250.382	190.177	260.592	224.787
CCDC59	370.211	319.593	334.971	634.37	450.52	369.767	349.17	358.681	304.555	394.04	276.279	342.751
CCDC6	234	148	141	283	217	194	160	138	165	169	158	158
CCDC61	69	44	43	80	60	53	57	56	69	54	45	63
CCDC62	4.99906	2.02162	14.9937	5.79068	9	1.95165	7.18988	6.86025	4.97854	2.58962	2.5895	7.72541
CCDC65	19	12	10	19	8	8	23	22	20	13	10	9
CCDC66	42.1874	18.2668	33.1886	78.918	36.5596	60.87	39.8203	32.109	47.2551	95.3322	49.0661	97.2359
CCDC68	0	2	0	3	0	1	1	1	1	3	1	2
CCDC69	1386.48	1139.72	978.276	2788.98	2009.79	1816.91	1824.76	1715.89	1643.83	2245.81	2012.04	2285.23
CCDC71	315	228	245	398	294	260	222	253	192	214	223	274
CCDC71L	3790.76	2866.36	2966.48	6523.2	4871.2	4397.19	3512.62	3920.25	3176.16	4421.84	4075.76	4527.73
CCDC73	2.05558	0	0	1.0098	1	2	0	0	1.02557	2.14902	1	0
CCDC77	61	55	46	128	110	88	72	77	68	102	72	95.0001
CCDC78	3	0	2	0	2.99999	1	2	2.99984	0.00590562	1	3	0
CCDC80	2	6	2	2	2	1	2	3	2	3	1	0
CCDC81	1	0	2	1	1	4	3	0	0	3	0	2
CCDC82	1653	1320	1361	1686.01	1197	1192	1589	1553	1386	1439	1246	1262
CCDC85B	122	90	98	88	63	54	83	107	87	51	58	75
CCDC85C	289.148	217.776	178.718	273.407	194.068	201.877	255.509	189.867	240.853	218.134	167.531	174.447
CCDC86	190.244	133.076	143.32	268.516	210.047	202.048	105.994	94.98	86.9705	106	84.9777	90
CCDC87	1	0	0	0	1	1	0	1	1	3	4	1
CCDC88A	1135	900.997	885.002	2302.02	1464.99	1480	1159	1040	962	1121	1029	1146
CCDC88B	413.54	315.441	272.652	707.985	473.931	420.251	534.795	661.4	520.93	604.386	540.444	458.208
CCDC88C	65.886	66.9973	53.7537	74.8565	42.9971	51.8111	89.715	89.2051	83.783	75	69.4628	79.5132
CCDC88C-DT	0	0	1	2.1644	1	0	9	1	3	4	0	2
CCDC9	528	364	391.001	670.996	493.998	458.001	392.999	441.998	333.999	363	315.999	368
CCDC90B	255	205	215	461	308	300	228	252	152	266	250	285
CCDC91	275.784	191.853	206.961	311.649	232.653	215.874	278.823	247.843	201.921	247.741	233.776	234.82
CCDC92	15	19	13	29	15	17	12	12	16	14	19	22
CCDC93	3999.54	3301.46	2900.65	4234.51	2997.63	3132.47	4692.54	3796.65	3879.5	4033.55	3568.58	3987.63
CCDC96	6.83759	8.19254	4.79211	6.85731	10.8159	12.7751	21.644	15.3329	17.384	16.386	17.3632	15.3309
CCDC97	593.591	456.275	406.782	941.11	670.717	720.93	543.743	434.943	414.763	607.935	523.064	620.236
CCDC9B	20	14	11	25	19	10	18	32	16	36	20	29
CCIN	1	5	5	6	3	4	1	2	2	3	0	2
CCL1	90	65	84	209	163	241	5	2	3	5	3	7
CCL19	98	73	69	2	0	4	19	26	16	0	0	0
CCL2	36633	29338	28902	147305	105426	95330	12440	14308	9257	48866	39585	42527
CCL20	39883.4	30890.8	33049.2	30951.9	22790.9	24104.8	24957.5	26648.3	21727.6	22439.6	18300.9	19418.3
CCL22	9194	7156	6125	27693	19772	22089	1276	1365	1018	3990	3595	4139
CCL23	1.98777	0.987765	2	2	1.98777	5	1	0	0	0	0	0
CCL24	1253.99	775.998	1010	16752.7	12098.6	12847.1	97	93.0001	64	1268.01	1216.01	1555.02
CCL26	0	0	0	8	11	8	0	0	0	0	1	1
CCL28	0	2	0	1	2	1	3	0	0	2	0	0
CCL4L1	155	152	127	75	50	60	28	21	22	14	12	8
CCL7	593	508	506	3245	2420	1938	291	371	242	1330	1205	1172
CCL8	1	3	1	0	3	1	1	0	1	1	4	0
CCM2	887.719	687.179	646.634	997.1	736.709	685.996	860.929	890.629	836.808	649.239	540.191	647.503
CCM2L	122	96	97	57	30	38	234	228	167	62	70	77
CCN3	2	1	2	9	7	4	1	1	1	3	2	2
CCN4	0	1	0.899216	2.69765	0	0	2	0	0.899216	1	0	2
CCNA1	7	1	10	15	6	6	10	15	14	10	8	4
CCNA2	13.608	14.339	13.3575	15.2868	8.32457	8.3333	24.7799	17.6983	23.779	21.1626	26.2302	31.8607
CCNB1	8	7	9	18	11	6	3	16	6	10	6	9
CCNB1IP1	29	31	29	95	59	47	32	36	44	38	32	51
CCNB2	11	11	4	10	13	11	7	14	10	15	9	12
CCNB3	2	1	0	1	2	0	8	1	0	4	1	1
CCNC	407.088	300.733	332.934	624.819	450.265	401.529	397.319	450.524	340.316	485.426	386.618	403.54
CCND1	355	281	248	241	165	261	126	116	99	151	142	138
CCND2	1743.26	1378.32	1275.07	1145.76	801.396	821.395	1009.76	1044.8	1021.35	548.576	461.127	495.574
CCND2-AS1	36.7382	25.5979	15.6677	22.4062	13.3518	13.6056	25.2417	23.2033	12.6523	8.42392	17.8731	9.42599
CCND3	483	372	361.001	830.999	571.999	514.999	969.996	1125	939.004	831.996	691	858.996
CCNDBP1	357.747	217.079	222.633	505.737	410.247	320.243	302.321	357.744	262.418	424.021	335.81	376.246
CCNE1	10	3	7	8	9	2	9	12	13	19	9	4
CCNE2	128.371	121.333	107.633	125.014	105.259	79.1355	10.4335	6.0422	9.5325	9.88227	10.9976	10.4279
CCNF	103	70	72	152.022	65	98	63.7711	60	62.6659	75	64.9999	96.9999
CCNG1	317.752	250.268	235.925	458.676	343.058	269.202	317.057	397.034	274.203	384.126	298.538	321.851
CCNG2	603.676	479.454	459	733.775	487	437	728.603	720.186	619.999	632.737	518.997	587.002
CCNH	839.099	643.696	722.836	1060.36	749.957	781.73	834.811	798.784	694.683	741.658	622.084	652.846
CCNI	3111.02	2397	2294.99	4632.05	3389	3288.02	2929.99	2986.02	2413	3091.05	2639.01	2885.03
CCNJ	197.777	150.193	128.402	439.838	309.729	236.193	154.082	160.475	143.109	236.459	204.471	217.732
CCNJL	1.98441	3.97813	3.73935	4.96102	1.2253	2.99652	4.45833	1.99768	0.998841	0.998841	1.99706	3
CCNK	1442.86	1098.23	936.277	1548.59	1099.93	1207.13	1377.49	1205.12	1109.14	1064.86	962.47	1084.56
CCNL1	4028.12	3314.87	3340.18	5377.37	3691.25	3796.78	4117.87	3774.73	3313.67	3828.11	2871.96	3194.51
CCNL2	1186.65	1039.72	903.962	1591.27	1203.77	1067.29	1287.71	1484.19	1262.91	1220.97	1145.79	1104.41
CCNP	2	2	0.999904	0.999904	1.12e-11	0.0252805	1	3	1.12e-11	0	0.999904	3.99962
CCNQ	83.2469	78.2185	87.1158	163.053	102.983	100.853	90.9172	133.571	84.5411	110.907	83.2362	107.434
CCNT1	1505.99	1228.01	1103.01	2143.98	1542.01	1594.99	1374	1263.99	1143.99	1419.99	1214.99	1276
CCNT2	744.225	739.364	759.447	1485.64	775.721	893.568	1044.61	931.971	745.206	1178.06	934.27	1058.72
CCNT2-AS1	42.9761	29.7101	32.7783	40.8301	26.0817	27.5496	23.494	14.389	15.3234	27.2173	14.389	25.5838
CCNY	712	589.001	503.998	1205.01	845.003	764.998	682.004	698.999	546.003	703.001	612.001	664.001
CCNYL1	458.88	348.725	356.244	608.678	466.784	383.999	468.936	462.815	367.66	536.58	471.817	489.107
CCP110	299	257	255	438	282	307	473	403.001	404	425	423.001	445.001
CCPG1	412.528	319.275	316.471	747.416	585.837	479.49	395.526	383.35	277.84	467.182	402.274	483.668
CCR1	984	781	803	6303	4600	4047	376	305	282	1668	1364	1555
CCR10	1.99991	0	0	4	2.97723	0	2.72691	0	1	2	3.24e-07	3.38231
CCR2	7	8	4	30	31	19	46	37	40	75	74	82
CCR3	252	219	195	394	279	250	8	10	2	2	3	3
CCR4	4	4	1	15	11	10	2	3	2	2	1	1
CCR5	657.714	482.409	467.561	2780.66	2059.37	2008.08	254.406	204.582	229.237	781.304	630.42	761.867
CCR5AS	195.677	133.427	107.595	334.098	263.127	278.057	54.5463	43.3015	47.6231	97.6091	71.1803	102.431
CCR6	4	4	0.999997	0.999997	2	2.33078	1	0	0.999997	1	0	1
CCR7	12045.3	9523.81	8464.46	8849.12	6443.32	6452.53	2994.96	2872.97	2304.97	1443.99	1181.01	1457.01
CCR9	3	2	4	3	4	5	0	0	1	1	1	1
CCRL2	2873	2283.02	2347.02	4523.05	3336.06	3587	1241	1304	1072.99	1818.99	1552.99	1829.99
CCS	215.678	163.027	175.108	343.019	254.435	231.912	212.755	213.937	153.49	222.408	199.457	185.226
CCSAP	94.7178	91.5971	75.4093	179.693	106.395	111.762	124.326	131.233	114.184	129.064	115.569	135.571
CCSER1	16.9957	12.4251	14.9984	50.5722	24.9992	20.9635	11	6	10.9998	13.962	18.7334	14.9899
CCSER2	980.496	861.148	757.459	1071.91	822.053	830.893	966.127	824.353	741.81	740.336	580.629	617.487
CCT2	1750.97	1396.99	1322	2533.97	1874.97	1596.98	1293	1387	1083.01	1420.97	1141	1197.01
CCT3	1205.25	970.204	928.396	1872.47	1430.33	1148.49	1035.52	1153.88	872.707	1198.32	964.771	1132.05
CCT4	1701.91	1384.5	1310.86	2582.55	1881.53	1703.04	1318.48	1282.92	1001.03	1384.98	1146.69	1299.93
CCT5	3037.95	2389.96	2403.97	5531	3963.09	3489.09	2289	2377	1764.98	3169.96	2601.97	2816.96
CCT6A	1710.01	1342.99	1320	2744.03	2001.98	1876.02	1513.99	1507.01	1206	1737.01	1518.99	1568
CCT6B	0	2	4	1	0	2	2	1	2	7	4	1
CCT7	1002.42	857.282	834.299	1956.59	1350.89	1189.43	1050.31	949.666	667.207	1243.91	978.221	1197.6
CCT8	2389.03	1940.99	1853	3603.06	2591.06	2296.98	2150.96	2167	1645	2150	1750.97	1836.99
CCZ1	94	69	84	138	98	95	99	95	82	99	77	79
[truncated: 31,332 more rows]

## Sheet: DE analysis
	baseMean	log2FoldChange	lfcSE	pvalue	padj
A1BG	93.2449	0.256954	0.14097	0.0406248	0.121205
A1BG-AS1	93.9114	0.192166	0.127111	0.0959821	0.23515
A2M	7.64645	2.08087	0.713526	0.000169618	0.00107354
A4GALT	422.413	0.478363	0.0623517	5.27097e-15	1.27805e-13
AAAS	58.6416	0.0344985	0.165335	0.805311	0.898744
AACS	140.26	0.137848	0.12286	0.220377	0.41936
AADACL2-AS1	14.5948	-0.17973	0.291651	0.266183	0.473907
AAGAB	458.409	0.0729772	0.0732035	0.30846	0.519102
AAK1	777.866	-0.015181	0.0604149	0.780168	0.88429
AAMDC	11.1353	-0.0724382	0.250718	0.632321	0.791446
AAMP	2174.71	-0.310467	0.0463159	1.09967e-11	1.97949e-10
AANAT	11.9404	-0.440724	0.376408	0.041478	0.123204
AAR2	334.508	0.440328	0.0735008	7.17357e-10	1.04719e-08
AARS1	354.112	0.145835	0.090718	0.090139	0.224275
AARS2	62.6519	-0.319699	0.136735	0.00934879	0.0362167
AARSD1	26.3862	0.185023	0.240746	0.268331	0.476273
AASDH	58.9504	0.0744897	0.149185	0.569537	0.746866
AASDHPPT	179.627	0.601564	0.0921176	1.42749e-11	2.5283e-10
AASS	11.2851	-0.0484637	0.295667	0.622351	0.784801
AATBC	25.9335	-0.585798	0.311281	0.00817996	0.0323608
AATK	1899.31	0.253758	0.041561	6.97039e-10	1.01937e-08
ABALON	20.1778	0.00116379	0.196319	0.995242	0.997767
ABAT	351.177	-1.62605	0.0705814	1.23395e-118	6.79993e-116
ABCA1	11795.2	-0.155348	0.0555336	0.00429396	0.0186817
ABCA10	4.14143	0.167171	0.33792	0.185523	0.373038
ABCA13	348.849	-0.347027	0.135306	0.00446213	0.0192755
ABCA2	18.5893	0.247071	0.267124	0.160176	0.337949
ABCA3	4.78044	0.0109327	0.269122	0.935593	0.969402
ABCA4	4.36825	-0.732715	0.785315	0.0154939	0.0555577
ABCA5	28.6484	0.562321	0.237917	0.00334397	0.0150401
ABCA6	19.1637	0.323924	0.292516	0.0861521	0.216874
ABCA7	284.15	-0.864653	0.137627	3.73788e-11	6.31369e-10
ABCA9	2.61341	0.0977498	0.319393	0.204313	#N/A
ABCB1	8.22888	0.633583	0.512964	0.0185352	0.0641483
ABCB10	77.2282	0.185715	0.132013	0.118933	0.274907
ABCB4	3.43615	0.360942	0.533166	0.0465997	0.135188
ABCB5	2.28447	0.477896	0.974387	0.0180145	#N/A
ABCB6	25.1668	-0.248057	0.222322	0.135449	0.301113
ABCB7	228.314	0.274477	0.0841955	0.00067968	0.00371426
ABCB8	142.59	-0.0715605	0.109701	0.483838	0.681239
ABCB9	7.1881	0.058624	0.277668	0.652791	0.804157
ABCC1	48.4624	0.409734	0.198807	0.0120508	0.0448912
ABCC10	117.457	0.500542	0.22509	0.00586766	0.0244162
ABCC2	17.1773	-0.0542951	0.245138	0.719916	0.848234
ABCC3	80.5048	0.3561	0.167702	0.013242	0.0486261
ABCC4	34.0404	0.292124	0.198933	0.0675993	0.180994
ABCC5	161.185	0.329634	0.11339	0.00177409	0.00862398
ABCC5-AS1	1.13071	-0.12557	0.341887	0.0366837	#N/A
ABCD1	894.359	-0.123205	0.0651735	0.0523611	0.148491
ABCD3	215.588	0.186762	0.0979644	0.0436901	0.128407
ABCD4	256.501	-0.0551012	0.0850825	0.499721	0.69304
ABCE1	247.061	0.645605	0.0824724	9.80601e-16	2.51871e-14
ABCF2	316.942	0.0871648	0.0992573	0.353418	0.565296
ABCF2-H2BK1	260.373	0.206941	0.0822135	0.00916128	0.0355812
ABCF3	883.152	-0.0932155	0.0443041	0.0338165	0.10496
ABCG1	1250.33	-0.24236	0.0565766	1.22202e-05	9.74363e-05
ABHD1	2.0538	0.0387366	0.291745	0.710045	#N/A
ABHD10	25.3881	0.357932	0.489588	0.0516057	0.147005
ABHD11	67.4026	0.634023	0.176471	5.56891e-05	0.00039139
ABHD12	509.452	0.438943	0.0626237	8.71207e-13	1.73576e-11
ABHD12B	1.97683	0.0753922	0.305806	0.419076	#N/A
ABHD13	724.556	0.0827812	0.0522986	0.108445	0.257285
ABHD14A	1.60237	0.172336	0.36597	0.0622399	#N/A
ABHD14B	31.862	0.0721638	0.184414	0.627805	0.788357
ABHD15	93.2447	0.000392348	0.110422	0.996656	0.998425
ABHD16B	12.4536	-0.134582	0.341685	0.0975948	0.238138
ABHD17A	302.152	-0.311848	0.102203	0.00120353	0.00615267
ABHD17B	370.863	-0.0453916	0.0580549	0.425302	0.63076
ABHD17C	524.335	0.266342	0.0611898	8.55569e-06	6.98249e-05
ABHD18	158.359	0.372572	0.0983626	6.59667e-05	0.000455826
ABHD2	1580.06	0.400763	0.0503473	6.91929e-16	1.79435e-14
ABHD3	148.859	-0.113564	0.14229	0.366969	0.577823
ABHD4	336.346	-0.112851	0.0752944	0.122104	0.280073
ABHD5	213.382	-0.200266	0.103899	0.0396721	0.119051
ABHD6	201.656	0.120804	0.0858653	0.142683	0.312213
ABHD8	324.856	0.250315	0.0668079	0.000120335	0.000786503
ABI1	2106.61	-0.0611904	0.042249	0.143306	0.313039
ABI2	311.317	-0.0296394	0.0839088	0.712364	0.843861
ABI3	31.8615	0.117913	0.195083	0.440042	0.643628
ABI3BP	1.56031	0.0238113	0.293748	0.800544	#N/A
ABITRAM	107.638	0.418148	0.109056	4.6587e-05	0.00033243
ABL1	299.706	0.271447	0.0745361	0.000168395	0.00106691
ABL2	2524.54	0.13064	0.0613428	0.0302162	0.0958591
ABLIM1	113.719	0.191287	0.159074	0.161874	0.340295
ABLIM3	32.1641	-0.336322	0.199898	0.0369868	0.112708
ABO	1.57761	0.0695021	0.310356	0.386606	#N/A
ABR	259.113	0.393905	0.0939444	1.09805e-05	8.80732e-05
ABRACL	726.899	0.397407	0.0637955	2.03579e-10	3.1744e-09
ABRAXAS1	36.9824	0.286796	0.181136	0.0567238	0.158181
ABRAXAS2	497.011	0.0147896	0.0568274	0.791702	0.891074
ABT1	818.61	-0.199126	0.0432809	3.29378e-06	2.89889e-05
ABTB1	513.206	-0.143931	0.0846773	0.0757925	0.19714
ABTB2	1079.15	-1.16143	0.0766981	7.20078e-53	9.04649e-51
ACAA1	632.471	-0.595233	0.0798353	1.89008e-14	4.36881e-13
ACAA2	193.933	0.32304	0.101011	0.000690924	0.00376976
ACACB	9.76507	-0.35468	0.429641	0.0684821	0.182632
ACAD10	64.097	0.291686	0.142021	0.0214428	0.0725541
ACAD11	7.50697	0.012952	0.28896	0.902098	0.952385
ACAD8	396.394	0.352826	0.0949554	8.93975e-05	0.000602787
ACAD9	162.659	0.0166626	0.172771	0.907926	0.9552
ACADM	155.538	0.570441	0.101049	3.04391e-09	4.12553e-08
ACADS	25.2483	0.819456	0.325415	0.0011339	0.00584229
ACADSB	17.7587	0.408717	0.275441	0.0362823	0.111055
ACADVL	5727.57	-0.257805	0.0538668	1.04459e-06	9.98745e-06
ACAP2	1775.44	0.139059	0.0478157	0.00326457	0.0147267
ACAP3	571.351	-0.259733	0.0512147	2.57232e-07	2.70041e-06
ACAT1	21.4543	0.22095	0.231413	0.189122	0.378016
ACAT2	176.479	-0.824037	0.0956462	7.4621e-19	2.37758e-17
ACBD3	1742.11	-0.11132	0.0407469	0.00544843	0.0228798
ACBD3-AS1	95.2868	-0.109052	0.120642	0.325166	0.536676
ACBD4	33.9614	0.112806	0.178652	0.441356	0.644905
ACBD5	317.112	0.301672	0.0680585	5.29217e-06	4.49454e-05
ACBD6	65.0425	0.651918	0.176489	3.73435e-05	0.000271017
ACBD7	0.971699	-0.0357705	0.302563	0.637071	#N/A
ACBD7-DCLRE1CP1	8.7794	-0.107533	0.311908	0.320228	0.531899
ACCS	11.7473	0.0063788	0.238537	0.967619	0.986041
ACD	197.388	-0.103102	0.0834641	0.198726	0.391302
ACE	5.18946	0.0811304	0.284926	0.530327	0.717329
ACER2	5.81011	0.0826006	0.28318	0.534517	0.720665
ACER3	261.875	0.359935	0.114802	0.000740928	0.004011
ACHE	144.936	-1.03866	0.114035	7.97144e-21	2.84659e-19
ACIN1	2182.51	0.145622	0.0426825	0.000563103	0.00314164
ACKR3	38.6074	0.0164329	0.173085	0.909795	0.956087
ACLY	1046.33	0.258641	0.0419438	4.35943e-10	6.54508e-09
ACO1	256.434	0.483167	0.0767168	9.28272e-11	1.49256e-09
ACO2	1269.1	0.124796	0.0348307	0.000310228	0.00185731
ACOD1	227.143	-1.7914	0.170215	1.80866e-27	9.06086e-26
ACOT1	2.69653	0.039295	0.29578	0.678846	#N/A
ACOT11	2.42597	0.292748	0.486746	0.0378844	#N/A
ACOT12	3.56464	0.115687	0.300541	0.374849	0.584236
ACOT13	128.979	0.495318	0.132709	5.16254e-05	0.000364733
ACOT2	19.725	1.09743	0.311759	3.49801e-05	0.000255471
ACOT7	6.29677	0.040349	0.257743	0.780256	0.884307
ACOT8	45.8616	0.472489	0.244191	0.0119025	0.0444273
ACOT9	2703.9	-0.306088	0.0410496	5.1181e-14	1.13956e-12
ACOX1	806.208	0.232515	0.0612692	9.68046e-05	0.000647152
ACOX2	1.33067	0.0119932	0.302014	0.832927	#N/A
ACOX3	288.507	0.216945	0.0787162	0.0042114	0.0183724
ACOXL	6.57849	-0.80266	0.54251	0.0090888	0.0353337
ACOXL-AS1	1.45923	-0.0271227	0.304887	0.675123	#N/A
ACP1	285.326	0.469267	0.106822	3.32973e-06	2.9284e-05
ACP2	125.832	0.804765	0.143165	2.31104e-09	3.17844e-08
ACP3	15.6565	-0.167876	0.261529	0.309114	0.519671
ACP5	78.4729	2.05964	0.209838	5.28252e-24	2.21985e-22
ACP6	30.0404	0.644262	0.267649	0.00221171	0.0104496
ACRBP	37.8375	-0.0238428	0.1799	0.869521	0.935247
ACRV1	0.988918	0.0160253	0.298998	0.835063	#N/A
ACSBG1	16.5067	-0.0102931	0.214951	0.945811	0.974702
ACSF2	71.6047	-0.258554	0.266048	0.135155	0.300761
ACSF3	81.0029	0.265703	0.168423	0.0628321	0.171179
ACSL1	11859.3	-0.686625	0.0329605	1.25713e-94	4.23357e-92
ACSL3	865	0.262224	0.0517635	2.56654e-07	2.69632e-06
ACSL3-AS1	9.32992	0.191978	0.274792	0.253957	0.460066
ACSL4	7991.93	-0.655644	0.0628023	1.82444e-26	8.82976e-25
ACSL5	5933.46	-0.195126	0.0494104	6.00188e-05	0.000418182
ACSL6-AS1	1.30614	0.0172607	0.300556	0.889971	#N/A
ACSM1	3.45443	-0.200578	0.344988	0.168436	0.349304
ACSM3	5.0289	0.0596547	0.300725	0.521884	0.710986
ACSS1	39.5961	-0.211237	0.192782	0.171098	0.35305
ACSS2	355.508	-0.0536426	0.0704445	0.432805	0.637579
ACTA1	1.10808	-0.0375052	0.304616	0.573121	#N/A
ACTA2	10.9192	-0.0965511	0.241477	0.537585	0.723501
ACTB	38712.3	0.161608	0.0470205	0.000588197	0.00326586
ACTE1P	1.86921	-0.185633	0.368459	0.0905934	#N/A
ACTG1	14266.7	0.245458	0.0345771	1.89163e-13	4.00579e-12
ACTL10	7.39091	0.0333789	0.258259	0.815391	0.904055
ACTL6A	224.687	0.235814	0.0857955	0.0041326	0.0180839
ACTN1	7940.71	0.0529366	0.0393517	0.139071	0.306857
ACTN1-DT	5.25313	-1.12737	0.688572	0.00463705	0.0199529
ACTN2	1.3788	0.0640265	0.306132	0.439098	#N/A
ACTR10	485.174	0.437728	0.0623185	7.72588e-13	1.54562e-11
ACTR1A	2117.96	-0.0164673	0.0368433	0.647814	0.800834
ACTR1B	608.683	-0.110485	0.0556085	0.0431259	0.127072
ACTR2	14623.9	0.162781	0.0253176	1.0959e-10	1.75047e-09
ACTR3	4656.77	0.117594	0.0277974	2.09747e-05	0.000160079
ACTR3-AS1	71.7995	-0.112716	0.132468	0.344718	0.557188
ACTR3B	29.7835	0.045333	0.207457	0.770149	0.878191
ACTR3C	3.49411	0.120978	0.318203	0.272786	0.481035
ACTR5	67.6162	0.389334	0.143749	0.00258253	0.0119501
ACTR6	74.2793	-0.106971	0.159781	0.432913	0.6376
ACTR8	325.097	0.0906445	0.0773356	0.226053	0.425982
ACTRT3	3.74362	-0.0103473	0.289349	0.917704	0.960404
ACVR1	910.932	0.320711	0.0502703	5.43337e-11	8.98043e-10
ACVR1B	1446.06	0.126181	0.031084	4.47322e-05	0.000320136
ACVR1C	3.82587	-0.021143	0.290159	0.830547	0.913171
ACVR2A	93.6406	0.0826631	0.120913	0.457565	0.659253
ACVR2B	80.8673	0.0967551	0.148458	0.458044	0.65967
ACVRL1	57.8189	0.542659	0.163283	0.000202054	0.00126268
ACY1	6.36216	0.624054	0.54646	0.0205466	0.069965
ACYP1	16.1538	0.0161159	0.206594	0.917411	0.960404
ACYP2	10.0152	0.223329	0.295533	0.193505	0.384018
ADA	2914.6	-0.917363	0.0492326	1.2553e-78	2.92665e-76
ADA2	267.482	0.0613862	0.0697797	0.36654	0.577336
ADAL	15.0089	0.409936	0.299507	0.0414374	0.123099
ADAM10	4862.07	-0.0166365	0.0221924	0.449902	0.652634
ADAM11	1.44446	0.0380186	0.302229	0.616636	#N/A
ADAM12	2.47978	-0.0925418	0.313137	0.281862	#N/A
ADAM15	226.65	-0.0528296	0.115101	0.619606	0.782819
ADAM17	3634.74	0.0255566	0.0275787	0.391465	0.600033
ADAM19	3086.4	-0.050443	0.0644117	0.426772	0.632244
ADAM20	3.38213	0.00026776	0.275901	0.999387	0.999594
ADAM22	4.4118	0.0773303	0.289412	0.53425	0.720539
ADAM28	21.9296	0.213904	0.226727	0.199375	0.392169
ADAM8	11799.3	-0.628038	0.0373077	2.91872e-64	4.78177e-62
ADAM9	1102.36	-0.00709446	0.0743873	0.918623	0.961157
ADAMDEC1	92.9584	1.73649	0.168621	5.22755e-26	2.44527e-24
ADAMTS1	2.95621	-0.207523	0.371303	0.113725	#N/A
ADAMTS10	4.31787	0.033022	0.286129	0.766584	0.875977
ADAMTS14	5.9467	0.0432568	0.272618	0.743748	0.862236
ADAMTS17	1.14012	-0.00103984	0.297397	0.990244	#N/A
ADAMTS2	1.03414	0.0147411	0.29879	0.845419	#N/A
ADAMTS4	36.9266	-4.72141	0.406934	8.70135e-32	5.2483e-30
ADAMTS5	1.74698	-0.0147663	0.298296	0.846796	#N/A
ADAMTS6	19.5415	-0.0800883	0.240996	0.605628	0.772592
ADAMTS7	9.39309	0.985147	0.438165	0.00177635	0.00863324
ADAMTS9-AS1	1.0092	-0.0458598	0.305761	0.479174	#N/A
ADAMTS9-AS2	20.4874	-0.240431	0.400671	0.0831152	0.211003
ADAMTSL4	85.4556	-0.384999	0.137371	0.00196337	0.00943249
ADAMTSL4-AS1	556.676	-0.860041	0.082905	3.53433e-26	1.67377e-24
ADAMTSL4-AS2	346.446	-1.25339	0.126414	2.34646e-24	1.00167e-22
ADAP1	1150.21	-0.0613923	0.0636497	0.323269	0.534271
ADAP2	68.8041	0.290238	0.158244	0.0345742	0.106839
ADAR	2886.31	-0.0930937	0.0391876	0.0142556	0.0517836
ADARB1	803.503	-0.743406	0.0640177	5.27585e-32	3.25889e-30
ADARB2	0.866166	0.0210715	0.301183	0.766657	#N/A
ADARB2-AS1	1.77615	-0.0671179	0.308006	0.435269	#N/A
ADAT1	134.911	0.242153	0.102437	0.0121556	0.0452119
ADAT2	8.19976	-0.181591	0.316046	0.228917	0.429675
ADAT3	266.188	-0.103458	0.0709219	0.133157	0.297622
ADCK1	11.4159	0.743896	0.402335	0.00591565	0.0245906
ADCK2	244.317	0.068972	0.0712713	0.32095	0.532594
ADCY10	9.93806	-0.102332	0.289269	0.439602	0.643276
ADCY3	206.238	0.242212	0.0976348	0.00870924	0.0340987
ADCY5	2.03005	0.026251	0.290985	0.795189	#N/A
ADCY6	43.4081	-0.0426361	0.204751	0.779469	0.883994
ADCY7	424.11	-0.0267966	0.0953413	0.788742	0.889412
ADCY9	911.882	-0.741011	0.114467	1.11792e-11	2.00936e-10
ADD1	1843.83	-0.188485	0.0376343	4.35806e-07	4.41395e-06
ADD3	273.842	0.60909	0.0824266	2.98045e-14	6.79201e-13
ADD3-AS1	4.92919	-0.101507	0.309127	0.339864	0.552042
ADGRA2	57.6799	-0.580791	0.186637	0.000346953	0.00204985
ADGRA3	5.86969	0.150692	0.291838	0.322683	0.533959
ADGRB1	493.289	-0.0505094	0.107771	0.614109	0.778781
ADGRB2	1.57267	-0.101153	0.320254	0.227021	#N/A
ADGRD1	17.5284	-0.0377377	0.216285	0.806382	0.899221
ADGRE1	411.251	-0.380881	0.11594	0.000384539	0.00224727
ADGRE2	2044.27	0.265363	0.0797599	0.000550888	0.00308627
ADGRE3	53.0352	0.466996	0.436727	0.0366478	0.111952
ADGRE5	2260.96	-0.521631	0.0762526	1.84242e-12	3.56529e-11
ADGRF3	1.55252	0.0653597	0.310164	0.342784	#N/A
ADGRG1	52.6953	-0.099081	0.143797	0.43344	0.637913
ADGRG3	477.037	-0.104868	0.0744193	0.145175	0.315784
ADGRG5	58.662	-0.179499	0.22829	0.27315	0.481441
ADGRG6	4.61063	0.0587462	0.284518	0.633101	0.791931
ADGRL3-AS1	9.35088	-0.137775	0.282548	0.361728	0.573181
ADGRV1	3.15254	-0.0892799	0.295429	0.459469	0.660789
ADH5	146.143	0.447917	0.103748	5.24119e-06	4.45593e-05
ADHFE1	3.53664	0.00269181	0.274839	0.98372	0.993083
ADI1	47.1128	0.460311	0.173433	0.00228749	0.0107573
ADIPOR1	3046.3	-0.129709	0.0347436	0.000123139	0.000803915
ADIRF	39.7593	-3.38587	0.371388	2.8253e-21	1.04748e-19
ADIRF-AS1	17.7878	-1.33706	0.405138	5.11464e-05	0.000361981
ADK	126.236	0.687332	0.110182	7.52136e-11	1.22069e-09
ADM	633.956	-0.894832	0.0697435	1.25307e-38	1.02646e-36
ADM2	18.3793	-0.929168	0.459163	0.00276903	0.0127426
ADM5	4.44614	-0.652201	0.768612	0.0194989	0.0668188
ADM-DT	29.2622	-0.368408	0.25327	0.0457349	0.133077
ADNP	1445.14	-0.0673099	0.0398319	0.0879436	0.220309
ADNP2	603.603	-0.40498	0.0637986	8.49541e-11	1.37025e-09
ADNP-AS1	162.872	-0.260473	0.0901094	0.00242232	0.0113081
ADO	561.689	0.600601	0.128165	4.73039e-07	4.76715e-06
ADORA2A	6903.74	-0.613404	0.0594671	8.96477e-26	4.14036e-24
ADORA2A-AS1	397.605	-1.0033	0.0972871	5.80376e-26	2.70622e-24
ADORA2B	98.5229	1.31167	0.138866	2.96374e-22	1.15348e-20
ADORA3	50.5279	0.248179	0.205569	0.123632	0.282428
ADPGK	2978.23	0.154335	0.0261404	1.44451e-09	2.03279e-08
ADPGK-AS1	8.05	-0.186274	0.293196	0.252417	0.458341
ADPRH	257.677	-0.387355	0.0809958	7.24867e-07	7.10423e-06
ADPRHL1	94.9029	-0.312541	0.183789	0.0396889	0.119072
ADPRM	72.9308	0.132255	0.120425	0.231903	0.433635
ADPRS	382.8	-0.0540807	0.0744004	0.444751	0.647972
ADRA1D	2.64771	-0.0403583	0.289415	0.706591	#N/A
ADRA2A	1.96	0.0413026	0.296479	0.661441	#N/A
ADRA2B	5.76436	-1.02739	0.67802	0.00583657	0.0242993
ADRB1	1.71135	-0.129445	0.333464	0.153217	#N/A
ADRB2	51.6064	-0.914283	0.19762	3.77727e-07	3.85956e-06
ADRM1	2151.15	-0.229034	0.0427508	4.40415e-08	5.15632e-07
ADSL	193.58	0.313053	0.0912855	0.000325491	0.00193578
ADSS1	6.55486	-0.423197	0.525321	0.0437599	0.128596
ADSS2	2422.33	0.670769	0.0989308	1.59713e-12	3.10054e-11
ADTRP	131.53	-0.0493063	0.123752	0.665948	0.812766
AEBP1	5.14126	0.137925	0.303198	0.323151	0.534225
AEBP2	510.416	-0.00228612	0.0565183	0.966695	0.98557
AEN	436.813	-0.806478	0.0568874	1.72842e-46	1.83009e-44
AFAP1	21.0228	-0.214195	0.240371	0.204603	0.398635
AFAP1L2	1.73097	-0.0255212	0.295762	0.774588	#N/A
AFDN	253.717	-0.0918932	0.0948322	0.307432	0.517946
AFF1	722.676	0.0409094	0.0712589	0.550082	0.732602
AFF1-AS1	9.91267	-0.10304	0.258895	0.502611	0.695276
AFF2	35.8144	-0.0687978	0.188227	0.644406	0.799115
AFF3	59.2453	-0.425359	0.163492	0.00295748	0.0134743
AFF4	3754.58	-0.0368734	0.0640368	0.548938	0.731916
AFG1L	3.34309	0.318221	0.470626	0.0606424	0.166315
AFG3L2	355.485	0.291224	0.0695216	1.63906e-05	0.000128119
AFMID	15.1471	-0.234033	0.269383	0.180649	0.366421
AFTPH	1652.53	-0.149008	0.0566485	0.00648133	0.0265551
AFTPH-DT	14.2432	0.0186273	0.22088	0.906296	0.954344
AGA	31.4103	-0.0316981	0.259085	0.81902	0.906189
AGAP1	1.04836	-0.0673547	0.314404	0.207034	#N/A
AGAP11	5.01558	-0.468556	0.636984	0.0308768	0.0975593
AGAP2	129.81	-0.443447	0.116785	4.76369e-05	0.000339223
AGAP2-AS1	5.07313	-0.0552329	0.301833	0.52881	0.716276
AGAP3	3144.85	-0.0977398	0.0471498	0.0339897	0.105349
AGAP4	4.57208	-0.172013	0.332094	0.201221	0.394549
AGAP5	18.8947	-0.210125	0.226352	0.205391	0.399656
AGAP6	6.8406	-0.0596485	0.308819	0.365477	0.576326
AGAP9	7.87699	0.117218	0.286956	0.411104	0.617919
AGBL1-AS1	1.14556	-0.0479954	0.308919	0.346477	#N/A
AGBL3	5.09815	-0.0216942	0.265788	0.871842	0.936581
AGBL4-IT1	3.73813	-0.082733	0.316106	0.249714	0.454908
AGBL5	56.1647	0.129672	0.190503	0.392735	0.601234
AGFG1	1488.76	-0.0191642	0.0335138	0.564014	0.742838
AGFG2	18.4081	0.178509	0.225832	0.276755	0.485664
AGGF1	257.57	0.344993	0.0688336	2.66754e-07	2.78793e-06
AGK	19.1782	-0.0191042	0.206028	0.899844	0.951154
AGK-DT	6.51407	-0.222712	0.380087	0.103262	0.248006
AGL	32.3339	0.473407	0.206102	0.00548302	0.0230091
AGMAT	2.28595	0.0648282	0.292168	0.566409	#N/A
AGMO	0.803355	0.00117224	0.305516	0.916055	#N/A
AGO1	818.466	-0.0117534	0.0661822	0.855063	0.927224
AGO2	6404.33	-0.850293	0.0538471	3.03251e-57	4.20167e-55
AGO3	702.251	0.130023	0.0438631	0.00291001	0.0133055
AGO4	389.568	0.0560528	0.10033	0.573357	0.749525
AGPAT2	504.687	0.455309	0.0643678	5.13362e-13	1.04338e-11
AGPAT3	1319.76	0.145131	0.0431447	0.00061717	0.00341188
AGPAT4	1715.51	-0.29576	0.0603045	4.75314e-07	4.78809e-06
AGPAT4-IT1	93.0622	-0.0681143	0.125233	0.550878	0.733022
AGPS	669.998	0.306642	0.0504777	6.65387e-10	9.77796e-09
AGRN	6500.62	-0.871044	0.0539347	8.18471e-60	1.18128e-57
AGTPBP1	473.005	-0.427255	0.0760374	6.93532e-09	8.98775e-08
AGTRAP	805.378	-0.023527	0.0564571	0.682707	0.823726
AHCTF1	555.452	0.0216636	0.0844961	0.792142	0.891166
AHCY	231.279	0.58241	0.080692	1.19086e-13	2.57351e-12
AHCYL1	1810.33	0.20591	0.0899841	0.018122	0.0629771
AHCYL2	124.216	0.136406	0.112778	0.191184	0.380876
AHDC1	384.164	-0.242195	0.0980625	0.00789209	0.0313653
AHI1	151.216	0.879947	0.138832	2.69965e-11	4.62276e-10
AHI1-DT	19.7633	-0.277916	0.334786	0.119991	0.276548
AHNAK	16356.9	-0.245921	0.0776697	0.00102572	0.00535888
AHNAK2	2.01111	-0.115111	0.31787	0.273451	#N/A
AHR	3624.44	0.376437	0.0412555	3.52007e-20	1.20723e-18
AHRR	1221.36	0.803552	0.0901616	5.74526e-20	1.94289e-18
AHSA1	1066.18	0.0667984	0.047012	0.148637	0.320869
AIDA	52.325	0.103607	0.154463	0.438028	0.641977
AIF1L	1.01535	0.00133593	0.297611	0.986372	#N/A
AIFM1	212.806	0.113412	0.0819116	0.150476	0.3236
AIFM2	144.592	1.16271	0.105627	3.06303e-29	1.6578e-27
AIFM3	2.45491	-0.14483	0.346047	0.0996966	#N/A
AIG1	42.551	-0.128685	0.172451	0.3704	0.580733
AIM2	29.3319	-1.34335	0.280331	1.11271e-07	1.23139e-06
AIMP1	276.643	0.421941	0.0968576	4.75895e-06	4.08028e-05
AIMP2	75.6972	0.660146	0.131067	8.47313e-08	9.52471e-07
AIP	469.05	0.348756	0.056998	4.36761e-10	6.5533e-09
AIRE	1.56279	-0.00618645	0.291638	0.948168	#N/A
AJM1	8.64741	-0.0794228	0.259157	0.591319	0.762158
AJUBA	4.62323	-0.232978	0.374991	0.118281	0.273837
AJUBA-DT	10.5505	0.00820332	0.238616	0.957784	0.980346
AK1	502.356	-0.296037	0.0744986	3.62624e-05	0.000263723
AK2	310.855	-0.244445	0.102095	0.010915	0.0412881
AK3	104.188	0.500963	0.121529	1.03445e-05	8.33854e-05
AK4	1028.03	0.431855	0.0618686	1.08746e-12	2.13675e-11
AK5	0.923079	0.0041725	0.30166	0.948192	#N/A
AK8	5.65171	1.64073	0.902005	0.00255859	0.011862
AK9	16.0335	0.520464	0.373571	0.0231175	0.0771762
AKAP1	43.9669	0.598429	0.229535	0.00153643	0.00760128
AKAP10	105.056	0.0383028	0.224326	0.805781	0.899032
AKAP11	477.498	0.203106	0.0881088	0.0156905	0.0560883
AKAP12	657.57	-0.176147	0.16775	0.207194	0.40209
AKAP13	5454.25	0.290524	0.066502	6.81971e-06	5.68434e-05
AKAP5	4.25814	-0.0196867	0.268273	0.881934	0.942212
AKAP6	1.55259	-0.0043013	0.292524	0.962428	#N/A
AKAP7	1.77221	-0.0102133	0.29118	0.915652	#N/A
AKAP8	762.722	0.0848312	0.0464274	0.0648441	0.175061
AKAP8L	564.583	-0.277366	0.0485735	7.01493e-09	9.07636e-08
AKAP9	252.232	0.176404	0.0929315	0.0452702	0.132083
AKIP1	22.4794	0.176283	0.264186	0.287442	0.497118
AKIRIN1	3670.45	-0.187317	0.0308439	1.06616e-09	1.52335e-08
AKIRIN2	1311.28	-0.176721	0.0370428	1.50807e-06	1.39779e-05
AKNA	777.404	-0.0821949	0.0540401	0.121939	0.279794
AKR1A1	216.722	0.367379	0.115231	0.000610167	0.00337856
AKR1B1	4233.9	0.537776	0.038141	9.7892e-46	1.01004e-43
AKR1C1	292.494	1.26232	0.112773	3.44419e-30	1.96497e-28
AKR1C2	8.94252	2.05016	0.489318	2.31452e-06	2.08393e-05
AKR1C3	123.934	2.40122	0.165569	7.40447e-49	8.38954e-47
AKR1E2	4.2685	-0.00688277	0.285081	0.947694	0.975535
AKR7A2	47.1248	0.261118	0.193129	0.0921502	0.22795
AKT1	1835.57	-0.230804	0.0393045	3.11813e-09	4.21669e-08
AKT1S1	305.882	-0.0555919	0.0790125	0.465736	0.665922
AKT2	1432.2	-0.0541541	0.0357551	0.126949	0.28808
AKTIP	35.3369	0.125351	0.180942	0.396555	0.604368
ALAD	73.4056	0.377114	0.136854	0.00234257	0.0109908
ALAS1	1760.53	-0.15532	0.0437789	0.000330819	0.00196313
ALCAM	1950.7	0.0539839	0.096996	0.558256	0.738984
ALDH16A1	154.653	0.338714	0.11409	0.00146971	0.00731294
ALDH18A1	14.6643	0.356785	0.294224	0.0658595	0.177177
ALDH1A1	55.718	0.184767	0.144259	0.147592	0.319324
ALDH1A2	39.7373	1.14112	0.20966	4.65787e-09	6.16146e-08
ALDH1A2-AS1	1.49627	0.0388165	0.297434	0.664848	#N/A
ALDH1A3-AS1	1.01639	0.088188	0.322035	0.148843	#N/A
ALDH1B1	12.654	0.934317	0.396533	0.00141436	0.0070753
ALDH1L1-AS2	1.59791	-0.0795155	0.313874	0.278785	#N/A
ALDH1L2	2.2095	-0.0792114	0.312279	0.309814	#N/A
ALDH2	681.894	-0.0525238	0.0883669	0.533598	0.719946
ALDH3A2	246.089	0.983687	0.11792	7.0842e-18	2.1128e-16
ALDH3B1	132.91	0.497788	0.100792	2.23636e-07	2.37412e-06
ALDH4A1	48.5742	-0.175103	0.14875	0.178653	0.363712
ALDH6A1	14.6581	0.0187236	0.214252	0.905115	0.953639
ALDH7A1	1.21889	-0.108119	0.325399	0.174996	#N/A
ALDH8A1	13.6351	-0.263893	0.270618	0.138477	0.305881
ALDH9A1	972.032	0.206014	0.0500905	2.76842e-05	0.000206732
ALDOA	16722.5	0.0124829	0.0323964	0.799459	0.895439
ALDOB	1.32574	0.172948	0.364363	0.0764344	#N/A
ALDOC	19.7111	-0.354744	0.266994	0.0574955	0.159708
ALG1	17.161	0.387356	0.370054	0.0606214	0.166315
ALG10	30.2658	0.277989	0.220335	0.0985355	0.239903
ALG10B	24.4999	0.347531	0.224654	0.0451113	0.131739
ALG11	495.858	0.255362	0.0657335	6.7055e-05	0.000462481
ALG12	328.489	0.141687	0.0649656	0.025545	0.0837126
ALG13	190.087	0.0240631	0.0970202	0.794647	0.892482
ALG14	3.55751	-0.0771468	0.301687	0.453312	0.655531
ALG14-AS1	1.05445	0.0186982	0.302275	0.783694	#N/A
ALG2	1501.78	-0.441268	0.0623058	5.15609e-13	1.04707e-11
ALG3	49.0649	0.0935121	0.284109	0.488331	0.684583
ALG5	162.086	0.387615	0.102162	5.29428e-05	0.000373604
ALG6	39.5197	0.963037	0.215043	7.29471e-07	7.14357e-06
ALG8	23.4641	0.770267	0.33559	0.00209729	0.00998786
ALG9	72.9059	0.159868	0.230261	0.328109	0.539879
ALK	0.77895	-0.0044689	0.306617	0.92098	#N/A
ALKBH1	167.573	0.0174511	0.116981	0.872517	0.936837
ALKBH2	4.36715	0.0464159	0.272935	0.728426	0.853161
ALKBH3	31.2071	0.808892	0.217984	2.45917e-05	0.000185698
ALKBH3-AS1	3.19158	0.0458642	0.28253	0.70418	0.838457
ALKBH4	123.082	0.0564982	0.101536	0.554856	0.736135
ALKBH5	1347.36	-0.0840829	0.0392027	0.03047	0.0965128
ALKBH6	43.7978	0.205623	0.169073	0.149418	0.322154
ALKBH7	265.221	-0.049356	0.0961306	0.583019	0.755638
ALKBH8	8.75719	0.144532	0.329454	0.21255	0.409103
ALMS1	66.6119	0.225848	0.147524	0.0821516	0.209216
ALMS1-IT1	4.1113	-0.0262755	0.291381	0.790827	0.890544
ALOX12	86.2541	-0.218415	0.136541	0.0707595	0.186815
ALOX12-AS1	359.107	-0.109461	0.101773	0.252789	0.458819
ALOX15	75.5589	0.241558	0.162951	0.0842818	0.213228
ALOX15B	25.515	1.72633	0.304585	1.04622e-09	1.4975e-08
ALOX5AP	402.433	0.316538	0.0910844	0.000272869	0.0016553
ALPK1	76.9805	-0.264586	0.140474	0.0345959	0.106887
ALPK2	306.633	1.1035	0.104439	3.9324e-27	1.93799e-25
ALPK3	5.90344	0.0985436	0.283803	0.473881	0.672843
ALS2	257.441	-0.015545	0.104807	0.872358	0.936837
ALS2CL	3.80344	-0.0439261	0.307268	0.455078	0.657311
ALX3	18.598	-0.34892	0.289716	0.0691346	0.183967
ALYREF	926.888	-0.012395	0.0604242	0.88552	0.944043
AMACR	10.2068	0.170338	0.275232	0.298998	0.509079
AMBRA1	462.07	0.101074	0.065737	0.115023	0.268423
AMD1	1515.76	-0.167649	0.0383057	1.0133e-05	8.17893e-05
AMDHD1	1.90575	0.0506196	0.294188	0.622276	#N/A
AMDHD2	273.169	0.052884	0.0722979	0.452268	0.654658
AMER1	18.5258	-0.131993	0.209855	0.40127	0.608713
AMFR	999.974	-0.109768	0.042809	0.00954904	0.0368277
AMH	4.91875	-0.269674	0.394424	0.101078	0.244132
AMIGO1	0.874851	-0.0157989	0.301348	0.815342	#N/A
AMIGO2	45.0991	-1.84204	0.269636	4.17245e-13	8.56642e-12
AMIGO3	132.551	-0.638332	0.130297	1.7033e-07	1.83229e-06
AMMECR1	65.3212	0.709861	0.140412	6.88034e-08	7.82126e-07
AMMECR1L	595.002	-0.0752759	0.0533657	0.151648	0.325463
AMN	4.58888	-0.206387	0.339259	0.175294	0.358891
AMN1	457.552	-0.723506	0.0782903	3.86667e-21	1.41197e-19
AMOT	3.8358	-0.0430819	0.278869	0.72887	0.853407
AMOTL1	12.9435	-0.0603459	0.240014	0.694936	0.832762
AMOTL2	2.7417	-0.0389732	0.296778	0.667891	#N/A
AMPD2	2285.33	-0.426295	0.034626	2.76004e-35	1.98583e-33
AMPD3	4051.87	-0.56289	0.0605179	3.20491e-21	1.18459e-19
AMPH	2.14883	-0.109588	0.318293	0.266331	#N/A
AMT	5.95017	-0.21067	0.323137	0.193267	0.383707
AMY2B	24.3622	-0.201603	0.207304	0.206185	0.400815
AMZ1	247.007	0.0858348	0.101196	0.368949	0.579248
AMZ2	93.3302	0.443967	0.213112	0.00921044	0.0357435
ANAPC1	22.5719	0.341664	0.29389	0.074884	0.195322
ANAPC10	35.0407	0.477853	0.226641	0.00864593	0.0338891
ANAPC11	538.99	-0.0649645	0.0732746	0.364189	0.575164
ANAPC13	239.815	0.0491708	0.100319	0.603749	0.770972
ANAPC15	76.4288	0.25639	0.180735	0.0869541	0.218439
ANAPC16	481.576	0.15283	0.0702172	0.0260313	0.0849962
ANAPC2	398.075	0.155155	0.0989022	0.0958257	0.234862
ANAPC4	135.412	0.417948	0.128744	0.000407236	0.00236339
ANAPC5	326.726	0.368072	0.0666594	1.55249e-08	1.93042e-07
ANAPC7	69.927	0.519716	0.248763	0.00727934	0.0293095
ANG	11.0085	-0.262898	0.305806	0.143346	0.313071
ANGEL1	71.57	0.252379	0.127082	0.0292436	0.0933354
ANGEL2	116.939	0.271773	0.188098	0.0774304	0.200198
ANGPT1	5.90953	0.186385	0.330675	0.201486	0.394909
ANGPT2	4.53612	0.0648424	0.280074	0.617934	0.781752
ANGPTL4	18.5035	2.08416	0.381229	3.08456e-09	4.17595e-08
ANGPTL6	2.161	0.209802	0.390502	0.0713328	#N/A
ANK1	7.22131	0.129127	0.280037	0.393151	0.601586
ANK3	1.84567	0.0509385	0.298138	0.579879	#N/A
ANK3-DT	1.07778	-0.0460922	0.310352	0.415576	#N/A
ANKAR	1.99751	0.000453275	0.292692	0.996747	#N/A
ANKDD1A	45.3933	-0.439137	0.208209	0.00976793	0.0375822
ANKDD1B	2.55392	0.0677974	0.303447	0.458068	#N/A
ANKFY1	662.468	0.133286	0.0736814	0.0629325	0.17135
ANKH	143.075	0.285116	0.132755	0.0179921	0.0626143
ANKHD1	2529.26	-0.0183833	0.0709153	0.793379	0.891624
ANKHD1-EIF4EBP3	2554.11	-0.299485	0.0865152	0.000276783	0.00167737
ANKIB1	602.034	0.0498745	0.0578673	0.380587	0.58999
ANKLE1	30.009	-0.0257467	0.246038	0.861508	0.930776
ANKLE2	2824.78	-0.278615	0.047426	2.60201e-09	3.55843e-08
ANKMY1	122.818	-0.109257	0.119126	0.318467	0.529647
ANKMY2	110.122	0.126047	0.109	0.217779	0.41605
ANKRA2	81.9228	0.347017	0.137078	0.00505813	0.0215166
ANKRD1	0.948043	-0.0284124	0.305174	0.646504	#N/A
ANKRD10	3483.47	-0.328539	0.0396908	9.51444e-17	2.62752e-15
ANKRD11	3328.14	-0.21114	0.0496834	1.57767e-05	0.000123758
ANKRD12	5146.26	-0.151078	0.0492079	0.00183258	0.00887096
ANKRD13A	1052.42	-0.106074	0.0419839	0.0107155	0.0406664
ANKRD13B	3.70694	-0.539038	0.767315	0.0245074	0.0808146
ANKRD13C	168.69	-0.164601	0.156521	0.222482	0.42214
ANKRD13D	783.473	-0.353144	0.054876	7.24066e-11	1.17787e-09
ANKRD16	5.93917	-0.313071	0.413428	0.0816433	0.208329
ANKRD17	3075.61	0.0143721	0.0732774	0.838965	0.917646
ANKRD17-DT	26.0797	-0.269767	0.285875	0.13435	0.299602
ANKRD18A	3.42808	-0.0557349	0.293554	0.600302	0.768779
ANKRD20A4-ANKRD20A20P	2.73327	-0.026446	0.291534	0.789003	#N/A
ANKRD22	17.323	-0.100288	0.213756	0.522485	0.711644
ANKRD23	9.96132	0.216147	0.285311	0.209121	0.404414
ANKRD24	1.18367	-0.00402969	0.297399	0.959216	#N/A
ANKRD26	45.7476	0.580787	0.191035	0.000462211	0.00264197
ANKRD27	617.882	-0.0687647	0.0520394	0.191214	0.380904
ANKRD28	548.401	-0.0718073	0.0598419	0.220937	0.420112
ANKRD29	2.75846	0.0991905	0.311351	0.331368	#N/A
ANKRD33	5.65576	0.00941981	0.282748	0.935619	0.969402
ANKRD33B	909.11	-0.908165	0.0828384	6.61533e-29	3.54088e-27
ANKRD34A	2.35849	0.0272178	0.289148	0.794198	#N/A
ANKRD34B	1.66641	-0.00821484	0.296965	0.919599	#N/A
ANKRD34C-AS1	8.71726	-0.370549	0.521411	0.0465573	0.135086
ANKRD36	7.48677	0.0283172	0.261939	0.837598	0.916647
ANKRD36B	3.25118	0.0423926	0.287726	0.704028	0.838379
ANKRD36C	5.05505	0.0719643	0.286598	0.562162	0.741486
ANKRD37	29.8044	-0.122812	0.192602	0.417102	0.623288
ANKRD39	25.8634	0.122527	0.197382	0.426501	0.631959
ANKRD40	487.801	0.327806	0.0541928	7.63206e-10	1.10877e-08
ANKRD42	327.943	-0.264307	0.0754763	0.000289721	0.00174748
ANKRD42-DT	79.8727	0.227719	0.121239	0.0408385	0.121707
ANKRD44	386.38	-0.0767356	0.0772608	0.295592	0.505909
ANKRD44-AS1	0.909085	-0.0123582	0.307115	0.737496	#N/A
ANKRD44-DT	0.826963	-0.076138	0.317766	0.23733	#N/A
ANKRD44-IT1	26.0291	0.00730996	0.210347	0.963825	0.983663
ANKRD46	59.2549	0.344763	0.170909	0.0182257	0.0632487
ANKRD49	150.258	0.216935	0.103489	0.0253215	0.0830588
ANKRD50	301.848	0.119957	0.0813391	0.125589	0.285796
ANKRD52	1158.73	-0.104705	0.0538474	0.0441928	0.129601
ANKRD53	2.29526	-0.041212	0.293419	0.67527	#N/A
ANKRD54	225.844	-0.103786	0.101074	0.276314	0.48514
ANKRD55	2.79536	-0.107945	0.308497	0.338157	#N/A
ANKRD6	88.739	-0.367203	0.121233	0.00103487	0.00539623
ANKRD61	3.38675	-0.0462388	0.285081	0.694048	0.832127
ANKRD66	3.17842	-0.0230364	0.276409	0.852891	0.92626
ANKRD9	268.264	-0.360374	0.088185	1.92364e-05	0.000148024
ANKS1A	668.792	-0.20533	0.0546912	0.000131384	0.000852692
ANKS1B	8.50014	-0.212924	0.310997	0.198487	0.39096
ANKS3	32.0771	0.356128	0.381559	0.0725398	0.190581
ANKS6	16.556	-0.187666	0.239899	0.260603	0.467559
ANKZF1	49.1932	-0.367345	0.320894	0.0628568	0.171227
ANLN	9.26753	0.121525	0.257133	0.440342	0.643851
ANO10	200.791	0.242185	0.147346	0.0619087	0.169119
ANO2	1.59452	-0.0305777	0.303341	0.628448	#N/A
ANO5	15.0171	-0.00119146	0.213254	0.993052	0.996906
ANO6	3773.93	-0.127177	0.0602337	0.0239263	0.0792326
ANO7	9.88144	0.0775819	0.238421	0.619032	0.782647
ANO8	117.797	-0.517727	0.168013	0.000473526	0.00269711
ANO9	2.01536	-0.0339772	0.303863	0.575403	#N/A
ANOS1	1.46905	0.0451447	0.305344	0.492298	#N/A
ANP32A	1088.77	-0.398667	0.049543	3.4664e-16	9.20588e-15
ANP32A-IT1	5.67823	0.0118217	0.261579	0.933597	0.96859
ANP32B	808.448	0.193958	0.0748499	0.0073962	0.0297061
ANP32D	3.92676	-0.298409	0.424217	0.0810956	0.207418
ANP32E	455.967	-0.300123	0.0555388	3.60936e-08	4.2837e-07
ANPEP	34916.2	0.0576065	0.0539371	0.276938	0.485918
ANTKMT	58.3926	0.445403	0.169111	0.00252639	0.0117374
ANTXR2	14902.7	-0.726516	0.0580537	8.08115e-37	6.22044e-35
ANXA1	8288.98	0.423202	0.0577248	8.95522e-14	1.95619e-12
ANXA11	1404.23	-0.169266	0.0486531	0.000428749	0.00247403
ANXA2	6367.08	0.0370558	0.0390438	0.342598	0.555338
ANXA2R	2.44264	-0.0534007	0.301764	0.536022	#N/A
ANXA3	149.761	0.200888	0.101726	0.035907	0.110151
ANXA4	86.9695	0.208263	0.213383	0.199476	0.39227
ANXA5	47637.4	-0.158389	0.0310121	1.52913e-07	1.65595e-06
ANXA6	4175.12	-0.933637	0.0423828	1.2917e-108	5.30844e-106
ANXA7	1898.34	0.0947215	0.03779	0.0115766	0.0433711
ANXA9	9.42419	0.0775856	0.271736	0.584232	0.756805
AOAH	68.2264	-0.0501291	0.146405	0.695769	0.833313
AOC1	6.89957	0.0683744	0.29493	0.524832	0.713519
AOC2	15.3612	-0.254111	0.297699	0.154194	0.329141
AOC3	8.68729	-0.166382	0.287991	0.293935	0.504248
AOPEP	12.9334	0.184231	0.270731	0.270703	0.479105
AOX1	20.9558	5.11169	0.625051	2.10601e-16	5.69915e-15
AP1AR	162.662	0.158593	0.087886	0.0592752	0.163379
AP1B1	1251.51	-0.37733	0.0422624	1.98721e-19	6.56456e-18
AP1G1	2262.07	-0.0328146	0.0413292	0.413997	0.620676
AP1G2	181.319	-0.138612	0.113655	0.194474	0.385121
AP1G2-AS1	147.013	0.178734	0.142642	0.15726	0.333604
AP1M1	787.596	0.000280942	0.0409316	0.996696	0.998425
AP1M2	2.32548	-0.00606299	0.295733	0.941911	#N/A
AP1S1	341.337	0.244758	0.0721081	0.000461279	0.00263851
AP1S2	1417.5	0.966494	0.0513691	5.60522e-80	1.38683e-77
AP1S3	37.478	-0.268454	0.343735	0.126621	0.287551
AP2A1	1144.96	-0.133348	0.0436562	0.00200634	0.0096237
AP2A2	22.1559	0.311219	0.221244	0.0677375	0.181184
AP2B1	1592.65	0.174365	0.0367259	1.72432e-06	1.5837e-05
AP2M1	3389.06	-0.0528066	0.026924	0.0528044	0.149539
AP2S1	1160.26	-0.079107	0.0686813	0.243133	0.447219
AP3B1	1155.82	-0.0889373	0.0632749	0.152687	0.326847
AP3B2	1.79743	0.0586146	0.300454	0.531793	#N/A
AP3D1	5358.49	-0.218212	0.0258719	1.25703e-17	3.66337e-16
AP3M1	389.14	0.692341	0.0960825	1.07732e-13	2.33648e-12
AP3M2	33.0307	-0.299997	0.336427	0.107662	0.255753
AP3S1	150.457	0.354688	0.140627	0.00509713	0.0216559
AP3S2	211.541	-0.371501	0.153842	0.00612068	0.0252825
AP4B1	87.5266	0.341884	0.153771	0.0114521	0.0429842
AP4B1-AS1	130.136	0.146211	0.132379	0.220866	0.420027
AP4E1	159.792	0.422667	0.18679	0.00723974	0.0291743
AP4M1	119.569	0.0910101	0.114518	0.391916	0.600531
AP4S1	135.892	0.316891	0.0999135	0.000802801	0.00430367
AP5B1	1614.44	0.297138	0.0589896	3.11185e-07	3.22036e-06
AP5M1	541.043	0.260581	0.0575923	3.94657e-06	3.42003e-05
AP5S1	51.3107	0.853225	0.159274	1.05737e-08	1.33741e-07
AP5Z1	742.731	-0.139268	0.0687071	0.0357222	0.109654
APAF1	548.85	-0.2267	0.0744779	0.00166363	0.00814743
APBA3	397.127	0.133304	0.0720142	0.0565652	0.157793
APBB1	64.3182	-0.396224	0.149998	0.00293548	0.0133916
APBB1IP	142.15	1.17287	0.143973	2.97332e-17	8.47169e-16
APBB2	6.98928	-0.0547473	0.272723	0.681132	0.822703
APBB3	1602.46	0.622556	0.0486476	6.63135e-38	5.34187e-36
APC	661.059	0.308103	0.0803515	6.29916e-05	0.000437387
APC2	16.1602	-0.242184	0.250341	0.162851	0.34155
APCDD1	12.4729	-0.946621	0.405123	0.00145257	0.00724698
APCDD1L	106.67	1.53616	0.238668	5.18264e-12	9.60731e-11
APCDD1L-DT	22.8827	0.757843	0.297773	0.0012114	0.00619079
APEH	466.128	0.144832	0.054092	0.00642594	0.0263772
APEX1	176.624	0.158343	0.10535	0.110726	0.261325
APEX2	197.089	0.062971	0.0899891	0.467867	0.667433
APH1A	1439.84	0.0801948	0.0529308	0.123882	0.282762
APH1B	197.228	0.134429	0.0875265	0.103717	0.248771
API5	1575.24	0.143166	0.033	1.3759e-05	0.000108921
APIP	283.508	-0.00788741	0.0745123	0.912538	0.957228
APLF	17.9142	0.401056	0.283676	0.0414143	0.12306
APLP1	3.24465	-1.58118	0.870457	0.00304654	0.0138436
APLP2	17605.4	0.0845105	0.0207489	4.883e-05	0.000347005
APMAP	1227.28	-0.0198468	0.0595841	0.730328	0.854234
APOA1	6.35307	-0.189535	0.308534	0.233849	0.436065
APOA1-AS	210.857	-0.535977	0.119088	1.60698e-06	1.48323e-05
APOA2	3.66613	-0.0493036	0.28962	0.651737	0.80339
APOBEC2	1.63534	0.0034137	0.296026	0.967968	#N/A
APOBEC3A	16.9313	-1.54791	0.322821	1.10697e-07	1.22592e-06
APOBEC3B	2.24789	0.996787	1.85876	0.0116286	#N/A
APOBEC3C	86.1358	0.490592	0.131285	5.14311e-05	0.000363677
APOBEC3D	7.24325	-0.0700567	0.298959	0.494481	0.6893
APOBEC3F	22.2135	0.0523076	0.242901	0.732504	0.855097
APOBEC3G	185	0.418529	0.123825	0.000244334	0.00149681
APOBR	2031.59	0.114942	0.0842665	0.172315	0.354709
APOC1	1.55561	0.0258936	0.295232	0.775228	#N/A
APOC2	0.945119	0.0382271	0.311679	0.278726	#N/A
APOC4-APOC2	2.13752	-0.0620216	0.305867	0.435945	#N/A
APOE	11.2796	0.51211	0.396408	0.0272293	0.0881833
APOL1	70.0199	-1.02102	0.23933	1.58189e-06	1.46286e-05
APOL2	149.477	-0.649498	0.0973318	4.46636e-12	8.33046e-11
APOL3	115.939	-0.964225	0.116116	8.87549e-18	2.61487e-16
APOL4	0.878031	-0.0607525	0.312678	0.39991	#N/A
APOL6	174.898	-0.374228	0.0931955	2.50253e-05	0.000188854
APOLD1	25.0459	-1.06604	0.35948	0.000164873	0.00104761
APOO	25.8932	0.0915059	0.205889	0.554213	0.735845
APOOL	49.0199	0.542317	0.206441	0.00179475	0.00870345
APP	2162.81	-0.494491	0.0318023	4.67618e-55	6.29907e-53
APPBP2	728.331	0.129315	0.0575961	0.0220558	0.074307
APPBP2-DT	6.46485	0.0113573	0.271786	0.934377	0.96886
APPL1	226.365	0.321902	0.123288	0.00433565	0.0188261
APPL2	242.325	-0.091314	0.0836396	0.256035	0.462633
APRG1	26.6477	-0.589974	0.275802	0.00501775	0.0213748
APRT	160.466	0.0410083	0.131628	0.735748	0.857087
APTR	60.6936	0.204762	0.152565	0.12358	0.282385
APTX	145.01	-0.151309	0.184214	0.30955	0.520144
AQP10	2.84051	-0.0564064	0.295821	0.579252	#N/A
AQP11	1.2511	0.0296995	0.299297	0.710493	#N/A
AQP3	58.2105	3.11907	0.301035	2.94487e-26	1.40559e-24
AQP4-AS1	1.65679	-0.0133322	0.298805	0.858273	#N/A
AQP9	25123.2	-0.411285	0.0226338	3.87187e-74	8.16358e-72
AQR	717.361	0.335434	0.0511876	2.93778e-11	5.01637e-10
AR	2.11149	-0.0957971	0.315423	0.291245	#N/A
ARAF	1228.58	-0.0906156	0.0450481	0.0412065	0.122593
ARAP1	9393.41	-0.354535	0.0398836	2.95652e-19	9.5838e-18
ARAP1-AS2	260.324	-0.379	0.0875836	6.56081e-06	5.49499e-05
ARAP2	250.591	1.27865	0.154509	7.65567e-18	2.26928e-16
ARAP3	1655.46	0.450679	0.0640087	6.3287e-13	1.27135e-11
ARC	9.00467	0.192871	0.320052	0.215818	0.413377
ARCN1	5097.9	0.000550273	0.0456298	0.960444	0.981534
AREG	310.707	-0.542104	0.132581	9.39944e-06	7.63256e-05
AREL1	1552.69	0.00185022	0.0496444	0.97211	0.987871
ARF1	13449.9	-0.205626	0.0263399	4.45571e-15	1.0869e-13
ARF3	5416.97	-0.130483	0.0205308	1.44793e-10	2.28866e-09
ARF4	4829.06	-0.153092	0.0369673	3.40794e-05	0.000249796
ARF4-AS1	3.56702	-0.0488939	0.290796	0.64905	0.80183
ARF5	1088.43	0.0972554	0.0516123	0.0587246	0.162267
ARF6	4059.99	-0.0377759	0.0291775	0.19327	0.383707
ARFGAP1	842.94	-0.253029	0.0898459	0.00318983	0.0144217
ARFGAP2	969.833	0.061354	0.0389896	0.113353	0.265809
ARFGAP3	7790.07	-0.199983	0.0351386	1.29989e-08	1.63139e-07
ARFGEF1	1260.08	0.264238	0.0571985	2.47604e-06	2.21701e-05
ARFGEF1-DT	41.7277	-0.0438963	0.218793	0.77443	0.880936
ARFGEF2	1188.15	0.0846009	0.0554026	0.114588	0.267825
ARFGEF3	3.50432	-0.150432	0.346302	0.113645	0.26634
ARFIP1	640.599	0.0291784	0.0530445	0.577834	0.752295
ARFIP2	518.975	-0.100231	0.0570535	0.0736338	0.192715
ARFRP1	738.717	-0.0622404	0.0594698	0.273429	0.481722
ARG1	117.841	-0.398872	0.141115	0.00170965	0.00833917
ARG2	444.767	-0.103911	0.0759642	0.157483	0.333901
ARGLU1	90.7767	0.0449162	0.125453	0.695955	0.833447
ARHGAP1	285.927	0.0317638	0.0777013	0.673278	0.817188
ARHGAP10	135.528	1.3868	0.183001	1.72135e-15	4.32131e-14
ARHGAP12	297.894	0.14823	0.0809281	0.0537297	0.15144
ARHGAP15	36.8938	-0.115711	0.165225	0.408044	0.615022
ARHGAP15-AS1	15.3068	-0.424738	0.369974	0.0466399	0.135289
ARHGAP18	349.557	0.775508	0.0902092	1.06841e-18	3.36001e-17
ARHGAP19	313.818	0.10754	0.0705414	0.116708	0.271133
ARHGAP19-SLIT1	33.6217	-0.090725	0.204933	0.557084	0.737796
ARHGAP20	3.73928	2.39794	1.02481	0.000630848	0.00347403
ARHGAP21	547.555	0.530666	0.0870608	2.88935e-10	4.42845e-09
ARHGAP22	408.04	-0.32709	0.0661001	3.93654e-07	4.00988e-06
ARHGAP22-IT1	1.39627	-0.0354298	0.30282	0.616179	#N/A
ARHGAP23	1.51933	0.0434277	0.300684	0.604435	#N/A
ARHGAP24	34.1365	0.12838	0.216506	0.418945	0.625065
ARHGAP25	111.352	-0.0994936	0.115455	0.351571	0.564074
ARHGAP26	1660.23	0.352564	0.0501087	1.11067e-12	2.1806e-11
ARHGAP26-AS1	3.93508	-0.0346536	0.292975	0.722401	0.849703
ARHGAP26-IT1	2.51252	-0.0219037	0.289915	0.828394	#N/A
ARHGAP29-AS1	4.72094	-0.0511465	0.293363	0.624811	0.78645
ARHGAP30	5002.11	0.0831156	0.0275374	0.00241245	0.0112815
ARHGAP31	3034.05	0.164632	0.0642886	0.00873393	0.0341733
ARHGAP31-AS1	45.3428	-0.0281105	0.146655	0.82377	0.909229
ARHGAP32	104.656	0.363101	0.141887	0.00432316	0.0187822
ARHGAP33	8.23713	0.00527653	0.239012	0.974336	0.988716
ARHGAP35	1204.49	-0.150148	0.0546787	0.00441343	0.0190957
ARHGAP39	1.58856	-0.00379858	0.294408	0.965111	#N/A
ARHGAP4	388.116	-0.411788	0.068365	6.54909e-10	9.62982e-09
ARHGAP44-AS1	1.98335	-0.0863551	0.313627	0.305518	#N/A
ARHGAP45	4249.57	0.00986132	0.0325913	0.742946	0.861966
ARHGAP5	490.406	0.336514	0.0670155	2.57309e-07	2.70041e-06
ARHGAP6	71.6818	0.724733	0.15107	2.54472e-07	2.67571e-06
ARHGAP9	1019.68	-0.012819	0.0531649	0.804293	0.898317
ARHGDIA	6862.51	-0.202439	0.034148	2.37352e-09	3.26067e-08
ARHGDIB	1428.78	0.318801	0.0527824	9.9057e-10	1.42205e-08
ARHGEF1	1602.5	-0.127614	0.0479277	0.0070153	0.0283819
ARHGEF10L	1487.34	0.049705	0.0541667	0.351391	0.564064
ARHGEF11	495.471	0.261311	0.0750968	0.000322616	0.00192198
ARHGEF12	232.396	0.157915	0.0872842	0.059093	0.162988
ARHGEF17	57.2969	-0.327369	0.181032	0.0302982	0.0960566
ARHGEF18	763.355	0.0563669	0.0511975	0.264432	0.471718
ARHGEF19	8.76435	0.243275	0.299157	0.169801	0.351084
ARHGEF2	4982.78	0.0609874	0.0366629	0.100153	0.242564
ARHGEF25	1.19123	-0.0417369	0.301957	0.590014	#N/A
ARHGEF26-AS1	3.6191	-0.140354	0.335269	0.168559	0.349401
ARHGEF2-AS1	24.2327	-0.629984	0.312562	0.00568298	0.023721
ARHGEF2-AS2	28.8947	-0.00834261	0.176789	0.953134	0.978353
ARHGEF3	49.485	0.247592	0.16233	0.0753275	0.196289
ARHGEF38	1.33175	-0.00416854	0.295361	0.961004	#N/A
ARHGEF39	15.0053	-0.0095059	0.243487	0.948001	0.975686
ARHGEF3-AS1	2.97317	-0.0328123	0.295791	0.716522	#N/A
ARHGEF40	1113.12	0.105415	0.0446531	0.0169837	0.0598464
ARHGEF6	122.695	0.0688248	0.107193	0.501248	0.694091
ARHGEF7	762.773	0.135086	0.0494818	0.00565685	0.0236404
ARHGEF9	16.048	1.28983	0.392951	6.53747e-05	0.000452251
ARID1A	1234.9	0.245892	0.0674202	0.000184525	0.00116001
ARID1B	323.83	0.0491761	0.100144	0.636159	0.793995
ARID2	565.982	0.17722	0.0698879	0.00919435	0.0356982
ARID3A	2431.18	-0.343941	0.0452631	1.43513e-14	3.34592e-13
ARID3B	1006.56	-0.130818	0.0432603	0.00228912	0.0107608
ARID4A	1073.07	-0.0530991	0.0352663	0.12948	0.292074
ARID4B	1881.82	-0.180806	0.0508258	0.000302725	0.00181733
ARID5A	3727.73	-0.493264	0.035937	1.95802e-43	1.88398e-41
ARID5B	2534.03	-0.427379	0.0457341	3.37832e-21	1.24112e-19
ARIH1	1717.39	-0.256566	0.0392625	2.35212e-11	4.05632e-10
ARIH2	1608.83	-0.0210846	0.0305578	0.487735	0.684223
ARIH2OS	2.98816	0.0904862	0.29403	0.464845	#N/A
ARL1	509.705	0.392829	0.0589019	1.0367e-11	1.8717e-10
ARL10	60.5213	0.0223969	0.152326	0.86644	0.933715
ARL11	79.0833	0.296147	0.159603	0.0320489	0.10062
ARL13B	288.261	0.147004	0.0742412	0.0409898	0.122098
ARL14EP	181.724	0.423497	0.0959544	3.71875e-06	3.24697e-05
ARL14EP-DT	14.2056	-0.159349	0.333702	0.197996	0.390247
ARL15	109.147	0.339182	0.142849	0.00778507	0.031006
ARL16	338.539	-0.381618	0.0771905	3.21382e-07	3.31818e-06
ARL17B	6.25173	0.194013	0.343148	0.227619	0.428034
ARL2	52.6031	0.329014	0.220428	0.0545543	0.153395
ARL2BP	169.293	0.724306	0.116887	8.19883e-11	1.32531e-09
ARL2-SNX15	56.6011	0.417232	0.167755	0.0041103	0.0180026
ARL3	185.395	-0.147811	0.104851	0.132637	0.296656
ARL4A	421.192	0.487466	0.0691509	6.25876e-13	1.25834e-11
ARL4C	1750.12	0.158198	0.0497073	0.00126225	0.00641228
ARL4D	32.8722	-1.27371	0.229865	2.29651e-09	3.16204e-08
ARL5A	334.815	0.173089	0.0706206	0.0112568	0.0423978
ARL5B	3773.64	-1.21641	0.0697279	2.11007e-69	3.9971e-67
ARL6	7.70181	0.104083	0.293383	0.415064	0.621463
ARL6IP1	5920.46	-0.0225103	0.0315267	0.493811	0.688722
ARL6IP4	828.049	0.0468878	0.0852131	0.570255	0.747242
ARL6IP5	1583.15	-0.0517429	0.074575	0.47405	0.672929
ARL6IP6	357.61	0.25525	0.0823226	0.00125232	0.00636584
ARL8A	2012.27	-0.00230284	0.0411238	0.957236	0.980219
ARL8B	5907.71	-0.185115	0.0346197	8.02096e-08	9.03317e-07
ARL9	1.17372	0.0461489	0.29968	0.596797	#N/A
ARLNC1	3.92225	-0.145784	0.3309	0.203988	0.397889
ARMC1	125.669	0.603881	0.13036	6.12499e-07	6.06918e-06
ARMC10	17.2614	0.811637	0.31753	0.00105545	0.00549289
ARMC12	2.25446	-0.0630251	0.302021	0.492941	#N/A
ARMC2	1.46693	0.0149846	0.300689	0.832637	#N/A
ARMC2-AS1	2.22509	-0.00549143	0.297351	0.946282	#N/A
ARMC3	2.97829	0.0782765	0.291193	0.518487	#N/A
ARMC5	157.518	0.23934	0.0936789	0.00717916	0.0289736
ARMC6	57.9586	0.681064	0.178423	2.1309e-05	0.000162478
ARMC7	87.3143	0.240256	0.129491	0.0405117	0.120927
ARMC8	667.86	-0.0368381	0.0446059	0.399819	0.60761
ARMC9	896.362	0.170811	0.0749291	0.0184804	0.0640135
ARMCX1	139.817	0.00839438	0.110787	0.936882	0.970097
ARMCX2	104.365	-0.922511	0.14701	3.56396e-11	6.03038e-10
ARMCX3	1190.78	-0.118659	0.0376778	0.00149303	0.00741379
ARMCX4	18.2477	1.18183	0.445949	0.000466332	0.00266176
ARMCX5	47.5659	0.515786	0.193837	0.00179187	0.00869471
ARMCX5-GPRASP2	4.66539	0.189142	0.33792	0.185148	0.372675
ARMCX6	85.7163	-0.0291347	0.12906	0.802953	0.897554
ARMH1	8.64116	0.00684337	0.284573	0.952547	0.978048
ARMH3	346.432	0.359969	0.0706882	1.84006e-07	1.97328e-06
ARMT1	446.109	0.373273	0.0631	1.47494e-09	2.07081e-08
ARNT	805.755	0.14885	0.042501	0.00040499	0.00235204
ARNT2	69.3244	0.537841	0.197058	0.00134542	0.00678645
ARNTL	366.929	0.122606	0.107506	0.225659	0.425371
ARNTL2	310.873	0.283773	0.0798215	0.000222751	0.00137711
ARNTL2-AS1	36.4999	0.152845	0.175688	0.293879	0.504187
ARPC1A	751.426	-0.0947547	0.0524267	0.0662232	0.178037
ARPC1B	5307.38	0.133598	0.0371603	0.000311651	0.00186444
ARPC2	10592.4	-0.0228679	0.0350463	0.560643	0.740152
ARPC3	2601.14	0.25721	0.0495587	1.43811e-07	1.5633e-06
ARPC4	2395.11	0.284575	0.0422754	1.05328e-11	1.90021e-10
ARPC4-TTLL3	80.6219	0.220258	0.204729	0.167471	0.347899
ARPC5	7010.49	0.0507289	0.026617	0.0557988	0.15614
ARPC5L	853.139	-0.566547	0.0509733	2.49962e-29	1.36199e-27
ARPIN	21.6065	-0.286569	0.222367	0.0892994	0.222853
ARPIN-AP3S2	35.8068	-0.094711	0.264217	0.522887	0.711992
ARPP19	1452.47	-0.0292962	0.0356251	0.407649	0.61461
ARRB1	875.189	0.675603	0.0455131	1.45687e-50	1.72315e-48
ARRB2	2420.29	0.0976625	0.048737	0.0422747	0.125103
ARRDC1	331.189	-0.412961	0.0740228	8.86892e-09	1.13062e-07
ARRDC1-AS1	97.7119	-0.177234	0.132883	0.138388	0.305739
ARRDC2	1665.89	-0.0450696	0.0357311	0.202895	0.396818
ARRDC3	618.461	-0.679918	0.0985222	8.18533e-13	1.63484e-11
ARRDC3-AS1	11.1326	-0.824632	0.39002	0.00285251	0.0130771
ARRDC4	1599.91	0.313163	0.0657218	1.00224e-06	9.62043e-06
ARRDC5	6.95733	-0.160828	0.293473	0.296424	0.50669
ARSA	401.146	0.0178337	0.0638453	0.77564	0.881558
ARSB	325.89	0.602212	0.0623367	7.43995e-23	2.95248e-21
ARSD	201.413	0.43338	0.0854017	1.38469e-07	1.51168e-06
ARSD-AS1	1.44802	0.0193056	0.306493	0.743762	#N/A
ARSG	169.271	0.875545	0.0999005	2.40851e-19	7.88112e-18
ARSJ	1.09425	-0.0574788	0.312841	0.34731	#N/A
ARSK	16.235	0.176809	0.227431	0.282048	0.491542
ARTN	2.1539	-0.0537327	0.301901	0.528922	#N/A
ARV1	19.2319	0.684968	0.341027	0.00515353	0.0218381
ARVCF	12.0919	0.173172	0.246126	0.298937	0.509011
AS3MT	1.36802	0.0294724	0.303264	0.73636	#N/A
ASAH1	3104.02	0.503454	0.0358839	2.79208e-45	2.85652e-43
ASAH1-AS1	5.9458	-0.0208421	0.269929	0.874358	0.937704
ASAP1	3128.76	0.143619	0.0521633	0.00541326	0.0227558
ASAP1-IT2	4.68571	-0.0648049	0.27558	0.626655	0.78781
ASAP2	22.3466	-0.26547	0.226177	0.116185	0.27015
ASB1	273.099	0.274189	0.0892976	0.00128419	0.00650874
ASB13	14.6897	1.67384	0.577576	0.000132018	0.000856309
ASB14	6.84592	0.216008	0.304892	0.203416	0.397408
ASB15	0.931777	-0.00769091	0.306945	0.926425	#N/A
ASB16	3.16619	1.53672	1.60671	0.00801995	0.0318213
ASB16-AS1	60.7134	-0.00886311	0.147848	0.94479	0.974287
ASB3	215.795	-0.0624304	0.122473	0.577361	0.751881
ASB6	785.899	-0.12843	0.0402781	0.0013141	0.00664784
ASB7	453.046	-0.0346084	0.0534542	0.511942	0.702733
ASB8	171.172	0.360385	0.103392	0.000220375	0.00136486
ASCC1	235.511	0.0276637	0.0878852	0.742554	0.861717
ASCC2	623.98	0.0166192	0.0585249	0.772891	0.879779
ASCC3	123.216	0.283155	0.116245	0.00847225	0.0333268
ASCL2	43.3578	0.133804	0.175972	0.359116	0.570758
ASDURF	10.3719	0.200917	0.362139	0.124052	0.283017
ASF1A	77.9386	0.198666	0.134602	0.0980806	0.239068
ASGR1	18.048	-0.388986	0.277874	0.0439148	0.129
ASGR2	9.76896	0.0919992	0.242291	0.557477	0.738177
ASH1L	2193.5	-0.0119539	0.0726683	0.86397	0.932047
ASH1L-AS1	3.52663	-0.0397562	0.30676	0.504676	0.696941
ASH2L	287.883	0.410636	0.0697068	1.52495e-09	2.13608e-08
ASIC3	8.30617	-0.213042	0.310086	0.200042	0.392969
ASIC4-AS1	138.867	-0.040166	0.0971937	0.661055	0.808953
ASL	96.0234	-0.0169355	0.111666	0.888967	0.945782
ASNS	21.8251	-0.109212	0.2025	0.480139	0.678102
ASNSD1	293.2	0.250795	0.0849608	0.00208315	0.00993314
ASPDH	1.68418	-0.116698	0.324365	0.212938	#N/A
ASPH	5217.92	-0.413337	0.0511913	5.10109e-16	1.3415e-14
ASPHD1	5.60769	2.28924	0.767443	0.000165806	0.00105271
ASPHD2	226.18	-0.307994	0.107275	0.00209796	0.00998809
ASPM	9.49856	0.200142	0.287813	0.234729	0.436841
ASPRV1	8.28923	-6.18931	1.29983	1.49288e-11	2.64218e-10
ASPSCR1	41.7611	0.958423	0.267426	2.98236e-05	0.000221209
AS-PTPRE	198.996	0.17601	0.124874	0.122521	0.280632
ASRGL1	28.1636	-0.412434	0.219896	0.0177473	0.0618806
ASTE1	38.9292	0.0832009	0.180625	0.572382	0.748816
ASTL	58.6827	-1.36722	0.183168	5.62517e-15	1.3558e-13
ASTN2-AS1	2.81549	-0.103964	0.316743	0.275694	#N/A
ASXL1	1298.04	-0.299335	0.0422043	5.60136e-13	1.13275e-11
ASXL2	1173.03	0.29762	0.0677707	6.48594e-06	5.43658e-05
ASXL3	2.06893	-0.0845099	0.313843	0.293181	#N/A
ATAD1	163.143	0.263879	0.0842094	0.0010928	0.00565746
ATAD2	163.231	-0.0627864	0.146091	0.6251	0.78663
ATAD2B	341.583	0.376392	0.0889023	9.70816e-06	7.85956e-05
ATAD3A	193.789	-0.021602	0.104709	0.825285	0.910321
ATAD3B	34.4848	-0.288963	0.334382	0.115375	0.269016
ATAD3C	0.952849	-0.054613	0.308169	0.4807	#N/A
ATAD5	22.2982	-0.113656	0.209974	0.468589	0.66784
ATE1	166.502	0.307381	0.0871228	0.000227867	0.0014048
ATE1-AS1	6.06758	-0.0764329	0.288707	0.531062	0.717882
ATF1	506.231	0.24195	0.0542925	5.53349e-06	4.68636e-05
ATF2	844.044	-0.0756591	0.0766117	0.307876	0.518372
ATF3	626.938	-0.262622	0.119422	0.0156441	0.0559968
ATF4	6560.61	-0.354957	0.0326629	7.96059e-28	4.03808e-26
ATF5	402.692	0.683326	0.102108	3.38332e-12	6.35934e-11
ATF6	918.588	0.126526	0.0432587	0.00313789	0.0142107
ATF7	352.59	0.162717	0.0828796	0.0411586	0.122466
ATF7IP	791.99	-0.840005	0.0646128	1.76209e-39	1.46822e-37
ATF7IP2	11.0186	0.0673612	0.286775	0.579461	0.753335
ATG10	3.32096	0.0512455	0.281499	0.678137	0.820422
ATG101	1001.98	-0.312722	0.0515382	6.30583e-10	9.29468e-09
ATG12	512.473	0.0118608	0.0948376	0.896339	0.949187
ATG13	1175.22	0.142868	0.039834	0.000296129	0.00178214
ATG14	242.593	0.141524	0.0781113	0.0607557	0.166589
ATG16L2	990.909	-0.243321	0.0509439	1.22389e-06	1.15111e-05
ATG2A	3099.09	-0.404542	0.0634565	6.45629e-11	1.05631e-09
ATG2B	439.334	0.186769	0.0775954	0.0126661	0.0468531
ATG3	952.14	-0.11977	0.0401736	0.00258211	0.0119501
ATG4A	95.8476	0.433278	0.140816	0.000671484	0.00367777
ATG4B	1675.19	-0.170208	0.0513801	0.000778667	0.00418447
ATG4C	53.5304	0.207416	0.155242	0.123806	0.282641
ATG4D	285.323	-0.115795	0.103073	0.232301	0.434178
ATG5	479.921	0.088828	0.062015	0.144023	0.31394
ATG7	1233.14	-0.0468091	0.0499585	0.323151	0.534225
ATG9A	801.252	-0.0359331	0.0635371	0.562419	0.741664
ATIC	7.61383	1.69459	0.506389	5.65877e-05	0.000397129
ATL1	7.17472	-0.0568717	0.25559	0.698828	0.835156
ATL2	555.665	-0.0412177	0.0529759	0.427754	0.633273
ATL3	377.129	0.422878	0.0685354	3.07862e-10	4.70071e-09
ATM	454.098	0.199798	0.064252	0.00145369	0.0072481
ATMIN	640.206	0.130909	0.0522994	0.0110921	0.041873
ATN1	735.554	0.275702	0.0722619	8.45871e-05	0.00057258
ATOH8	0.868038	-0.00789318	0.301973	0.883959	#N/A
ATOX1	190.784	0.154522	0.086744	0.062872	0.17123
ATOX1-AS1	10.1232	-0.0110411	0.23292	0.941037	0.972836
ATP10A	73.601	-0.257912	0.145407	0.0436292	0.128274
ATP10A-DT	0.822929	0.000175581	0.305184	0.830005	#N/A
ATP10B	15.6285	-1.33612	0.317286	1.80206e-06	1.64637e-05
ATP10D	93.7308	0.531954	0.179672	0.000676769	0.00370086
ATP11A	2142.05	-0.0789244	0.0801809	0.283433	0.49283
ATP11A-AS1	2.60998	0.00313155	0.293912	0.972341	#N/A
ATP11AUN	2.7856	0.0257702	0.293806	0.785683	#N/A
ATP11B	1747.45	-0.00945192	0.0490836	0.855265	0.927269
ATP11B-DT	1.14788	-0.142532	0.352793	0.0272296	#N/A
ATP11C	342.171	0.0338811	0.0735164	0.634145	0.792624
ATP13A1	717.175	-0.032276	0.0600649	0.57104	0.747827
ATP13A2	579.394	-0.502403	0.0599952	1.55695e-17	4.50495e-16
ATP13A3	62919.5	-0.16529	0.0448383	0.000193258	0.00121083
ATP13A3-DT	294.689	-0.755703	0.119482	3.73921e-11	6.31369e-10
ATP13A4	1.37702	-0.0944164	0.320134	0.19822	#N/A
ATP1A1	21450.8	0.0495537	0.0332348	0.133945	0.298946
ATP1A1-AS1	1786.09	0.0336563	0.0395238	0.392781	0.601234
ATP1A3	3.91683	-0.0943571	0.299162	0.423875	0.629568
ATP1B1	1149.4	-0.849177	0.146432	6.03617e-10	8.93522e-09
ATP1B2	4.71055	-0.104027	0.285375	0.452536	0.654795
ATP1B3	9300.2	0.017677	0.0386658	0.710716	0.842763
ATP1B4	2.16642	0.0538553	0.308513	0.353981	#N/A
ATP2A1	12.0159	-0.30254	0.314411	0.105336	0.251758
ATP2A2	2558.59	0.152045	0.0732929	0.0320135	0.100535
ATP2A3	4536.17	0.476025	0.0464807	5.34578e-25	2.361e-23
ATP2B1	39887.5	-0.289178	0.0352209	1.30722e-16	3.57342e-15
ATP2B1-AS1	482.813	-1.01427	0.0830519	2.37801e-35	1.71606e-33
ATP2B4	74.141	-0.29938	0.152704	0.025092	0.0824732
ATP2C1	1483.44	-0.216914	0.0469086	2.54169e-06	2.27243e-05
ATP2C2	8.19437	-0.0626955	0.251128	0.675041	0.818632
ATP2C2-AS1	6.57694	-0.00487161	0.261349	0.970141	0.987377
ATP5F1A	1278.84	0.283981	0.0409535	2.72575e-12	5.16775e-11
ATP5F1B	5010.99	-0.121799	0.0290407	2.52745e-05	0.000190497
ATP5F1C	864.929	0.0914135	0.0477071	0.0527269	0.149347
ATP5F1D	461.839	-0.0873695	0.0729237	0.216752	0.414774
ATP5F1E	334.377	0.0663593	0.074477	0.344551	0.557029
ATP5MC1	97.3452	0.344624	0.115318	0.0012404	0.00631183
ATP5MC2	206.603	0.420099	0.132396	0.000515064	0.00290571
ATP5MC3	841.919	0.117039	0.0545125	0.026551	0.086402
ATP5ME	294.395	-0.0619934	0.081797	0.431098	0.636204
ATP5MF	650.487	0.400136	0.078877	1.55691e-07	1.68379e-06
ATP5MF-PTCD1	77.5993	-0.0153587	0.194823	0.917674	0.960404
ATP5MG	937.237	-0.0526788	0.0769559	0.478677	0.676526
ATP5MGL	3.65548	-0.12563	0.309129	0.316992	0.527622
ATP5MJ	403.967	0.0355634	0.0731011	0.641309	0.79727
ATP5MK	551.448	0.127136	0.0720754	0.0693082	0.184348
ATP5PB	588.803	0.188128	0.0601244	0.00140293	0.00702538
ATP5PD	645.489	0.147514	0.072621	0.0354462	0.108984
ATP5PF	418.984	0.0490764	0.060448	0.406739	0.613759
ATP5PO	402.734	0.462634	0.0751922	2.51613e-10	3.88342e-09
ATP6	34659.3	-0.104664	0.039025	0.00241677	0.011293
ATP6AP1	3896.27	0.0349068	0.0397465	0.377082	0.586619
ATP6AP2	4032.98	-0.0867478	0.0293851	0.00316722	0.0143302
ATP6V0A1	579.854	0.342377	0.12143	0.00225002	0.0106017
ATP6V0A2	246.85	0.395105	0.0714829	1.35794e-08	1.69985e-07
ATP6V0B	5148.16	0.102573	0.0484428	0.0302672	0.0959714
ATP6V0C	6451.12	-0.00964576	0.0395283	0.806015	0.899221
ATP6V0D1	3887.48	-0.226427	0.0347966	5.52827e-11	9.11243e-10
ATP6V0D1-DT	13.4947	-0.281525	0.289647	0.123965	0.282896
ATP6V0D2	1.04514	0.0767736	0.315913	0.334185	#N/A
ATP6V0E1	2990.84	0.106702	0.0458984	0.0194492	0.066721
ATP6V0E2	1.50665	0.0874717	0.31093	0.344369	#N/A
ATP6V0E2-AS1	1.48065	0.0292177	0.305341	0.598487	#N/A
ATP6V1A	4945.34	0.0547877	0.0315193	0.0761967	0.197911
ATP6V1B2	9565.6	-0.168888	0.0238378	1.2216e-13	2.63057e-12
ATP6V1C1	3409.74	0.12991	0.0400772	0.000760764	0.00409735
ATP6V1C2	181.735	-0.0429891	0.0944149	0.631864	0.791277
ATP6V1D	943.648	0.0423774	0.0521995	0.41111	0.617919
ATP6V1E1	2636.86	-0.07387	0.0361228	0.0350187	0.107904
ATP6V1E2	29.0885	-0.129855	0.178027	0.374316	0.583848
ATP6V1F	2809.11	0.397634	0.0523977	1.34121e-14	3.13599e-13
ATP6V1FNB	16.5756	0.0102087	0.209703	0.948373	0.975862
ATP6V1G1	2298.7	0.0965421	0.0448701	0.0287905	0.0921441
ATP6V1H	1253	-0.0669282	0.0545813	0.209639	0.404997
ATP7A	245.967	0.235551	0.11472	0.0275255	0.0889762
ATP7B	16.3157	-0.0725391	0.277215	0.587887	0.759511
ATP8	11017.7	-0.0994161	0.0456608	0.0273329	0.0884363
ATP8A1	77.3133	-0.247243	0.180384	0.0965011	0.236016
ATP8A2	1.00825	-0.0984616	0.323977	0.179213	#N/A
ATP8B1	1.87806	0.00472046	0.296728	0.955486	#N/A
ATP8B2	1113.09	-0.575916	0.0527476	2.051e-28	1.07642e-26
ATP8B3	4.29597	-0.0464143	0.303253	0.548817	0.731916
ATP8B4	1146.94	0.369615	0.0803121	1.92242e-06	1.74973e-05
ATP9A	154.632	1.71611	0.111832	3.61801e-54	4.69123e-52
ATP9B	399.919	0.37829	0.0916923	1.41556e-05	0.000111947
ATPAF1	65.444	0.372766	0.147348	0.00452467	0.0195144
ATPAF2	129.38	0.39261	0.107351	0.000101365	0.000674291
ATPSCKMT	62.5345	0.512106	0.195769	0.0020579	0.00982438
ATR	93.8547	-0.0590131	0.18969	0.693613	0.831876
ATRAID	114.568	0.513099	0.124496	9.88752e-06	7.9861e-05
ATRIP	68.9694	0.0695408	0.137794	0.573323	0.749525
ATRIP-TREX1	22.7718	-0.0183894	0.191273	0.901611	0.952093
ATRN	1040.95	0.337449	0.0673251	2.63391e-07	2.75872e-06
ATRX	1451.67	-0.0696357	0.0487395	0.147762	0.319635
ATXN1	2429.29	-0.194666	0.0687507	0.00353684	0.0158196
ATXN10	228.899	0.555259	0.0894794	1.27166e-10	2.02382e-09
ATXN1-AS1	201.046	0.182068	0.12349	0.106845	0.25451
ATXN1L	1502.21	-0.17701	0.0445596	5.86714e-05	0.000410802
ATXN2	413.263	-0.178426	0.068022	0.00701618	0.0283819
ATXN2-AS	2.49485	0.0804343	0.308793	0.374056	#N/A
ATXN2L	2092.62	-0.0234167	0.0565922	0.703063	0.837915
ATXN3	231.747	0.0541855	0.127967	0.64246	0.797917
ATXN7	647.454	0.128948	0.0637705	0.0385419	0.116452
ATXN7L1	34.3097	-0.0638822	0.17634	0.658924	0.807877
ATXN7L2	75.013	0.294503	0.13706	0.0156942	0.0560935
ATXN7L3	2277.93	-0.0365768	0.0312679	0.240542	0.444308
ATXN7L3-AS1	121.041	0.114537	0.125131	0.316136	0.526828
ATXN7L3B	836.949	-0.0213245	0.0434584	0.619133	0.782647
ATXN8OS	1.54297	-0.0318931	0.304951	0.576899	#N/A
AUH	90.9432	-0.301136	0.128767	0.0101359	0.0388181
AUNIP	6.34748	0.0159745	0.264135	0.908321	0.9554
AUP1	763.267	0.169378	0.105316	0.0874586	0.219416
AURKA	59.7686	-0.254312	0.178338	0.0863129	0.217188
AURKAIP1	953.197	-0.106758	0.0559544	0.046692	0.135407
AURKB	4.82811	-0.0399263	0.29501	0.67914	0.821098
AURKC	3.46294	-0.0580325	0.285709	0.628795	0.788905
AUTS2	19.862	-0.172379	0.227768	0.29037	0.50054
AVEN	14.5276	0.421823	0.310878	0.0404179	0.120691
AVIL	99.9758	-0.792725	0.126258	4.39405e-11	7.3427e-10
AVL9	1103.81	0.218167	0.0350081	3.4473e-10	5.23397e-09
AVP	1.02414	0.00743346	0.302872	0.995525	#N/A
AVPI1	119.604	1.52962	0.142516	4.95528e-28	2.54018e-26
AVPR1A	2.4182	-0.00505711	0.292548	0.955951	#N/A
AVPR2	1.78125	-0.0335682	0.305759	0.511038	#N/A
AXIN1	655.975	0.0181332	0.0556031	0.737094	0.857927
AXIN2	1.39797	0.0278554	0.297175	0.748206	#N/A
AXL	29.8062	0.217584	0.259905	0.205007	0.399166
AZI2	1642.38	-0.00597273	0.0550151	0.872903	0.93689
AZIN1	4694.38	-0.279522	0.0583622	1.04782e-06	1.00144e-05
AZIN2	6.54459	-0.355008	0.431933	0.0677523	0.181203
B2M	5039.76	-0.0958269	0.0413199	0.0145615	0.0526896
B3GALNT1	3.45993	0.422767	0.620011	0.0361675	0.110796
B3GALT1-AS1	11.6344	-0.0499286	0.284371	0.674507	0.81822
B3GALT2	1.17201	0.0808085	0.31389	0.288324	#N/A
B3GALT6	683.773	0.265222	0.059002	4.38592e-06	3.77379e-05
B3GAT1-DT	3.50648	-0.0538028	0.291683	0.618568	0.782279
B3GAT2	54.6598	0.119852	0.184061	0.420661	0.6265
B3GAT3	230.393	-0.240832	0.0795582	0.0016794	0.00821971
B3GLCT	38.4147	0.689845	0.184647	2.90593e-05	0.00021587
B3GNT2	1439.05	-0.0652658	0.0605197	0.271128	0.479401
B3GNT4	14.4606	-0.0266293	0.219519	0.862049	0.930926
B3GNT5	2366.48	-0.205227	0.0486185	1.87215e-05	0.000144475
B3GNT7	145.092	-1.68732	0.134761	3.35802e-37	2.60968e-35
B3GNT8	124.556	0.0904678	0.104259	0.361296	0.572842
B3GNT9	30.2684	-0.361682	0.235903	0.0421245	0.124804
B3GNTL1	8.62085	-0.0959799	0.253368	0.531472	0.718171
B4GALNT1	0.878039	0.0216021	0.305909	0.655297	#N/A
B4GALNT3	1.60094	0.0911319	0.320048	0.151067	#N/A
B4GALT1	5310.98	-0.269934	0.0325045	6.78724e-17	1.89379e-15
B4GALT1-AS1	8.53093	-0.502239	0.428468	0.0314263	0.0990027
B4GALT2	46.3555	-0.470716	0.183141	0.00267613	0.0123596
B4GALT3	522.668	-0.011377	0.0666201	0.861676	0.930807
B4GALT4	104.007	0.335707	0.187277	0.0306156	0.0968727
B4GALT4-AS1	14.5712	0.0171168	0.249507	0.908612	0.955551
B4GALT5	4738.97	0.233985	0.0335388	2.15845e-12	4.1307e-11
B4GALT6	19.2822	-0.0419254	0.194536	0.780792	0.884749
B4GALT7	201.788	0.206361	0.089581	0.0158039	0.0564189
B4GAT1	1.39299	0.12257	0.329573	0.170455	#N/A
B9D1	0.770453	-0.00738607	0.301575	0.912089	#N/A
B9D2	67.908	0.402376	0.179264	0.0084597	0.0332829
BAALC	160.524	-0.361287	0.164937	0.0113169	0.0425799
BAALC-AS1	14.1437	-0.0180046	0.24451	0.902148	0.952385
BAALC-AS2	667.529	-0.0804343	0.0727787	0.245367	0.449556
BABAM1	497.563	-0.213235	0.0577867	0.000167788	0.0010639
BABAM2	125.697	-0.162088	0.130324	0.167117	0.347421
BABAM2-AS1	367.195	-1.9626	0.107208	2.17449e-76	4.83715e-74
BACE1	42.7823	-0.142485	0.163305	0.304636	0.515135
BACE1-AS	1.94349	0.000227982	0.293285	0.999135	#N/A
BACE2	8.65932	-0.327467	0.414848	0.0783665	0.202169
BACH1	12396.8	-0.632818	0.0331156	1.16625e-82	3.0737e-80
BACH1-IT2	5.11674	-0.10158	0.300298	0.394309	0.602674
BACH1-IT3	9.17219	-0.287261	0.352782	0.112259	0.263883
BACH2	5.005	0.0532001	0.272654	0.693421	0.831744
BAD	270.141	-0.183585	0.0907723	0.0335408	0.104305
BAG1	793.457	-0.0440387	0.0639585	0.480349	0.678102
BAG2	22.6222	-0.0963747	0.197006	0.528147	0.715738
BAG3	576.319	-0.109793	0.055999	0.0459157	0.133539
BAG4	259.521	-0.0348069	0.077596	0.64221	0.79777
BAG5	957.508	-0.273678	0.0431055	1.34644e-10	2.13658e-09
BAGE2	5.11079	-0.0658084	0.29943	0.510565	0.701955
BAHCC1	28.9571	-0.00485813	0.188971	0.97318	0.988591
BAHD1	573.714	-0.0726789	0.0509265	0.148558	0.320755
BAIAP2	247.795	0.423759	0.121191	0.000157249	0.00100417
BAIAP2-DT	14.967	0.172202	0.313768	0.248449	0.453387
BAIAP2L1	49.8466	-0.104323	0.17963	0.475039	0.67374
BAIAP3	6.8749	-0.0983267	0.267024	0.508093	0.699746
BAK1	364.675	-0.563552	0.070493	3.18219e-16	8.48828e-15
BAMBI	5.69573	-0.0960017	0.270691	0.512049	0.702839
BANF1	320.722	0.451786	0.0774898	1.7879e-09	2.48716e-08
BANK1	6.34195	-0.0185274	0.258343	0.895278	0.948836
BANP	1284.41	-0.45534	0.0542738	1.62301e-17	4.69049e-16
BAP1	1405.45	0.0611939	0.0344817	0.0765731	0.198523
BARD1	8.1559	-0.0625785	0.287344	0.601293	0.769369
BASP1	21861.2	-0.702217	0.0309617	1.86406e-114	8.86232e-112
BASP1-AS1	71.5795	-0.726225	0.179162	7.18122e-06	5.94683e-05
BATF	328.708	-0.00367803	0.0874955	0.928257	0.965478
BATF2	1.16761	0.0779783	0.315576	0.257299	#N/A
BATF3	38.4991	-0.109904	0.192888	0.468685	0.667932
BAX	926.558	0.0871469	0.0607098	0.143205	0.312931
BAZ1A	4606.41	-0.335447	0.0421865	9.5047e-16	2.4465e-14
BAZ1A-AS1	53.331	-0.327128	0.149383	0.0132395	0.0486245
BAZ1B	1472.56	0.210077	0.0337515	3.5316e-10	5.34858e-09
BAZ2A	3245.47	-0.352726	0.0588643	9.47541e-10	1.36269e-08
BAZ2B	634.149	0.345423	0.0849149	2.03925e-05	0.000156128
BAZ2B-AS1	13.6528	-0.0528429	0.250464	0.721326	0.849028
BBC3	152.199	-0.127147	0.113371	0.225904	0.425767
BBIP1	186.29	0.0464705	0.0900229	0.589428	0.760669
BBLN	80.8898	-0.043846	0.136701	0.719373	0.848006
BBOF1	4.06825	0.0124795	0.291712	0.896888	0.949602
BBOX1-AS1	15.3589	-0.224929	0.398084	0.0676095	0.181001
BBS1	61.2139	0.0902644	0.139305	0.468242	0.667607
BBS10	68.6838	-0.48425	0.162096	0.000723961	0.0039288
BBS12	84.3891	0.244753	0.131535	0.0396498	0.119028
BBS2	20.5842	-0.0550872	0.277581	0.669531	0.814803
BBS4	61.829	0.23728	0.142186	0.0604286	0.165936
BBS7	116.295	0.070551	0.116531	0.513418	0.703922
BBS9	9.37946	0.151703	0.287823	0.327197	0.539107
BBX	296.697	-0.174766	0.0757686	0.0170684	0.0600504
BCAM	1.11238	0.182013	0.376016	0.0542787	#N/A
BCAP29	4.74274	0.467343	0.541898	0.0386993	0.11684
BCAP31	3478.85	0.112683	0.0490126	0.0204705	0.0697805
BCAR3	52.135	0.702247	0.191739	3.65501e-05	0.000265577
BCAR3-AS1	3.45275	-0.00702086	0.283415	0.948137	0.975779
BCAR4	0.90896	7.73971e-06	0.304632	0.999847	#N/A
BCAS1	168.698	-0.919515	0.103411	7.14037e-20	2.40796e-18
BCAS2	440.282	0.0715082	0.0689342	0.290031	0.500277
BCAS3	18.9781	-0.150889	0.259129	0.348086	0.5611
BCAS4	1.08432	-0.0587861	0.306729	0.441242	#N/A
BCAT1	6988.3	-0.219702	0.0676014	0.000815792	0.00436367
BCAT2	8.47311	-0.0565117	0.241727	0.711187	0.842988
BCCIP	436.199	0.355311	0.0710871	2.13216e-07	2.26748e-06
BCDIN3D	69.2451	-0.182683	0.146247	0.155704	0.331293
BCDIN3D-AS1	2.57407	0.16503	0.342737	0.164364	#N/A
BCKDHA	351.702	-0.102283	0.0690051	0.127679	0.289249
BCKDHB	4.23898	-0.055339	0.283663	0.648763	0.801639
BCKDK	1783.27	0.033749	0.0304572	0.264106	0.471386
BCL10	989.418	-0.194661	0.0404343	1.15076e-06	1.08824e-05
BCL10-AS1	2.33485	-0.0179046	0.295046	0.837835	#N/A
BCL11A	83.7959	-1.04386	0.152685	7.39479e-13	1.48306e-11
BCL11B	4.11752	-0.0889613	0.293578	0.472277	0.671355
BCL2	166.509	0.00359726	0.102402	0.970045	0.987377
BCL2A1	12957.3	-0.849356	0.046993	6.77175e-74	1.41547e-71
BCL2L1	464.969	0.262971	0.0613211	1.17549e-05	9.39426e-05
BCL2L11	502.703	-0.636011	0.0742249	1.95484e-18	6.04578e-17
BCL2L12	104.332	0.160837	0.130604	0.181122	0.366981
BCL2L13	562.644	0.157938	0.0635623	0.0109316	0.0413315
BCL2L15	21.6617	-0.0892656	0.284996	0.489765	0.68584
BCL2L1-AS1	27.0952	0.147614	0.187948	0.329585	0.541389
BCL2L2	664.383	0.205103	0.0629335	0.000896176	0.00475483
BCL2L2-PABPN1	58.5243	-0.582953	0.342454	0.0105443	0.0401248
BCL3	2815.25	-0.438188	0.0563195	2.55093e-15	6.30503e-14
BCL6	3755.39	-0.710723	0.0606556	1.58753e-32	1.00242e-30
BCL6B	5.73861	-0.346354	0.435078	0.0703238	0.186105
BCL7A	10.8436	0.163999	0.270551	0.314859	0.525539
BCL7B	623.721	0.40623	0.0602508	6.1215e-12	1.12616e-10
BCL7C	136.119	0.255942	0.126088	0.0259428	0.0847757
BCL9	148.823	-0.0802394	0.110002	0.434803	0.638988
BCL9L	1573.75	-0.270558	0.0819635	0.00056164	0.00313564
BCLAF1	1013.69	0.21766	0.0712325	0.00165782	0.00812229
BCLAF3	126.293	0.280569	0.151611	0.0354091	0.108913
BCO2	8.29469	-0.269604	0.306092	0.13724	0.303834
BCOR	379.938	-0.278947	0.0805034	0.00031834	0.00189837
BCORL1	381.298	-0.427283	0.088207	4.54467e-07	4.59336e-06
BCR	532.4	-0.519946	0.0525819	1.26449e-23	5.2143e-22
BCS1L	19.1702	0.146357	0.239474	0.370304	0.580696
BDH2	5.20839	-0.0101691	0.265526	0.93906	0.971308
BDKRB2	10.8579	-1.3639	0.502254	0.000356243	0.00209554
BDNF-AS	30.8271	-0.0713855	0.211777	0.645755	0.799829
BECN1	907.982	0.304701	0.0461147	2.11659e-11	3.66841e-10
BEGAIN	4.59152	-0.198403	0.339948	0.176992	0.361348
BEND2	25.1395	-0.00337651	0.187103	0.981082	0.991675
BEND3	70.4606	-0.436512	0.151026	0.0011913	0.00609914
BEND4	6.7905	-0.187407	0.299382	0.246062	0.450217
BEND6	3.44974	0.110459	0.307658	0.347613	0.560634
BEND7	1.63256	-0.0177945	0.305469	0.692221	#N/A
BEST1	3162.03	-0.389479	0.0445999	2.66717e-18	8.22785e-17
BEST4	4.67487	-0.0335833	0.277821	0.786002	0.887707
BET1	234.267	0.456749	0.0782768	1.61375e-09	2.25655e-08
BET1-AS1	34.7703	-0.0659806	0.17233	0.644077	0.798868
BET1L	835.821	-0.0116459	0.048268	0.798894	0.895168
BEX1	32.6107	-0.0165473	0.189109	0.91128	0.956735
BEX2	9.74631	-0.0205313	0.246598	0.889148	0.945868
BEX3	119.447	-0.51818	0.128245	1.3161e-05	0.000104476
BEX4	619.541	-0.21743	0.0512092	1.61243e-05	0.000126322
BFSP1	0.804682	0.0071943	0.305771	0.955543	#N/A
BFSP2-AS1	6.2244	0.000533377	0.288356	0.996373	0.998308
BHLHA15	1.25989	-0.00685769	0.296288	0.933509	#N/A
BHLHB9	2.67519	0.120734	0.32736	0.195097	#N/A
BHLHE40	4495.12	0.161914	0.0595149	0.00545189	0.0228864
BHLHE40-AS1	79.9424	-0.25941	0.147864	0.0463212	0.134574
BHLHE41	36.6286	2.51008	0.288133	3.11817e-19	1.00808e-17
BICC1	5.67066	0.0888435	0.280399	0.519103	0.708693
BICD1	25.9569	1.13554	0.262495	1.25256e-06	1.17625e-05
BICD2	1638.09	-0.172075	0.0400136	1.42988e-05	0.000112933
BICDL1	3.38985	-0.024986	0.29589	0.775357	0.881374
BICDL2	1.95067	-0.00589001	0.294626	0.920077	#N/A
BICRA	275.222	-0.229941	0.0884178	0.00645454	0.0264632
BICRAL	180.039	0.282145	0.0881435	0.000809495	0.00433381
BID	4731.88	0.273528	0.0519886	8.89144e-08	9.96721e-07
BIK	8.42402	0.000792141	0.240003	0.995744	0.997967
BIN1	726.752	0.227749	0.0630145	0.000258153	0.00157391
BIN2	629.514	0.248839	0.0683088	0.000181878	0.00114426
BIN3	660.833	-0.0872559	0.0479991	0.0655567	0.176558
BIN3-IT1	2.78195	-0.000715297	0.279744	0.994354	#N/A
BIRC2	2387.33	-0.531492	0.0408947	3.60759e-39	2.99566e-37
BIRC3	8902.26	0.0456966	0.0345979	0.18934	0.378352
BIRC5	1.22621	-0.0231283	0.298704	0.769422	#N/A
BIRC6	2458.55	0.0455638	0.0914007	0.610312	0.775477
BIRC6-AS2	13.159	-0.082763	0.24057	0.594309	0.764508
BISPR	17.7536	-0.0146121	0.235765	0.922294	0.96321
BIVM	10.0891	0.0141315	0.238901	0.928073	0.965338
BIVM-ERCC5	13.4782	0.181505	0.324553	0.218046	0.416332
BLACE	100.136	-3.7393	0.307206	2.44857e-36	1.86699e-34
BLCAP	779.092	-0.220087	0.0446146	6.10517e-07	6.05227e-06
BLM	11.4957	0.00745781	0.227192	0.962385	0.982731
BLMH	208.883	0.486454	0.0940425	6.57222e-08	7.49697e-07
BLNK	1.63616	-0.0472621	0.297446	0.616352	#N/A
BLOC1S1	404.556	-0.0177228	0.082705	0.823326	0.908975
BLOC1S1-RDH5	167.853	-0.209673	0.10304	0.0302201	0.0958591
BLOC1S2	855.378	0.434445	0.0596906	1.19437e-13	2.5788e-12
BLOC1S3	397.285	0.125825	0.0566326	0.0235048	0.0781893
BLOC1S4	253.021	-0.0262897	0.0899753	0.757934	0.870855
BLOC1S5	36.9303	0.411764	0.370589	0.050541	0.14451
BLOC1S5-TXNDC5	238.055	-0.189642	0.0962023	0.0352925	0.10861
BLOC1S6	528.203	0.0476096	0.06233	0.435773	0.639903
BLVRA	303.704	-0.363795	0.100391	0.000125282	0.000816228
BLVRB	125.684	0.197084	0.134472	0.102555	0.246868
BLZF1	466.162	-0.0527675	0.0570751	0.345051	0.557504
BMF	613.566	-0.965077	0.0573403	4.82278e-65	8.17747e-63
BMI1	312.166	-0.0412407	0.114288	0.687671	0.827204
BMP1	89.0302	0.954519	0.254923	1.67179e-05	0.000130508
BMP10	1.63	-0.0132237	0.299339	0.858063	#N/A
BMP2	5.21398	-0.107657	0.282371	0.448759	0.651522
BMP2K	662.635	0.113577	0.0542045	0.0333106	0.103762
BMP6	1632.06	-1.17988	0.0873522	9.99447e-43	9.42941e-41
BMP8A	21.9852	0.177128	0.222254	0.277741	0.486799
BMP8B	14.306	-0.053553	0.222856	0.728828	0.853407
BMPR1A	6.9218	-0.0869161	0.27717	0.531241	0.717981
BMPR2	547.389	0.277778	0.0692547	3.55032e-05	0.000258745
BMS1	304.895	0.127162	0.11228	0.212124	0.408592
BMT2	634.313	-0.468507	0.0625229	2.07049e-14	4.7767e-13
BMX	10.5474	-0.106501	0.263551	0.485941	0.68297
BNC2	1.22247	-0.0236867	0.30161	0.733564	#N/A
BNIP1	41.22	0.0226884	0.190261	0.880837	0.94182
BNIP2	2924.41	-0.134271	0.034764	0.000130703	0.000848729
BNIP3	47.413	0.096349	0.162627	0.487325	0.683885
BNIP3L	3563.81	-0.449587	0.0416883	1.33713e-27	6.71248e-26
BNIPL	4.3073	-0.0529801	0.278172	0.67848	0.820668
BOD1	90.6682	0.262354	0.194271	0.0927746	0.229055
BOD1L1	2946.26	0.0408557	0.0577493	0.484355	0.681453
BOK	2.47121	0.160895	0.347005	0.138059	#N/A
BOK-AS1	1.12248	0.128596	0.338579	0.0913224	#N/A
BOLA1	20.99	0.180747	0.208625	0.25733	0.464108
BOLA2-SMG1P6	15.2708	-0.0172498	0.212712	0.909601	0.955982
BOLA3	5.29431	0.0951589	0.291118	0.460368	0.661601
BOLA3-DT	3.9271	-0.00591619	0.303437	0.914704	0.95867
BOP1	52.7406	0.347849	0.17557	0.0194997	0.0668188
BORA	56.5522	0.504305	0.163632	0.000514085	0.00290201
BORCS6	267.123	-0.168687	0.0729116	0.0169643	0.0597869
BORCS7	328.519	0.57605	0.0828872	8.29329e-13	1.65504e-11
BORCS7-ASMT	77.3188	0.101152	0.117947	0.353175	0.565229
BORCS8	264.667	0.119698	0.071451	0.0847588	0.214189
BORCS8-MEF2B	23.5886	-0.127886	0.246212	0.424634	0.630232
BPGM	159.405	0.421755	0.09019	1.09245e-06	1.03796e-05
BPHL	9.90381	0.0450313	0.248037	0.763765	0.874318
BPI	240.966	-0.120287	0.109421	0.25243	0.458341
BPNT1	69.2307	0.398577	0.145363	0.00224042	0.0105647
BPNT2	876.729	0.175957	0.060712	0.00253507	0.0117737
BPTF	618.482	0.324123	0.081401	3.48752e-05	0.000255004
BRAF	1014.85	-0.00381754	0.0562576	0.918131	0.960808
BRAP	530.946	0.102711	0.0482709	0.0314508	0.0990497
BRAT1	523.488	0.149922	0.0760711	0.0415993	0.123504
BRCA1	18.2254	0.83184	0.285804	0.000378201	0.00221343
BRCA2	58.7845	0.586662	0.174095	0.000146296	0.000939666
BRCC3	163.825	0.218106	0.0982699	0.0188952	0.0651896
BRD1	791.994	0.0678442	0.0845679	0.413953	0.620676
BRD3	630.075	0.0631409	0.0527352	0.224577	0.424422
BRD3OS	109.032	0.0750031	0.119489	0.496343	0.690546
BRD4	2859.41	-0.0637165	0.0415139	0.112758	0.264849
BRD7	405.261	0.107464	0.0662331	0.0969831	0.23698
BRD8	456.688	-0.0552238	0.0630886	0.370326	0.580696
BRD9	467.414	0.150659	0.0792708	0.0488444	0.14054
BRF1	196.53	0.302649	0.0803825	9.5486e-05	0.000639042
BRF2	106.6	-0.0592522	0.113545	0.573874	0.749767
BRI3	2254.16	0.0168273	0.055437	0.745892	0.863576
BRI3BP	47.4647	-0.293475	0.199678	0.0663992	0.178431
BRICD5	18.172	-0.33374	0.291362	0.0785621	0.202519
BRIP1	7.3457	-0.0349514	0.251021	0.812095	0.90201
BRIX1	87.5106	0.552516	0.141389	2.27921e-05	0.000172971
BRK1	3064.51	-0.172642	0.0458349	0.000133488	0.000865193
BRMS1	622.991	0.0793492	0.051552	0.118473	0.274131
BRMS1L	85.1964	0.0195293	0.115173	0.855673	0.927429
BROX	797.03	0.0317886	0.0567463	0.567939	0.745941
BRPF1	644.805	0.0734367	0.0658674	0.253702	0.459808
BRPF3	630.823	0.948941	0.0956975	3.97787e-24	1.67754e-22
BRPF3-AS1	8.54779	-1.02087	0.499251	0.00244909	0.0114198
BRSK1	1.76992	0.0529361	0.296584	0.58899	#N/A
BRSK2	1.01768	0.0727671	0.318447	0.120838	#N/A
BRWD1	1605.12	-0.249958	0.0529243	1.56187e-06	1.44489e-05
BRWD1-AS1	1.35668	-0.0583804	0.304332	0.482942	#N/A
BRWD1-AS2	1.68709	-0.0120706	0.293996	0.895041	#N/A
BRWD3	2055.43	-0.28659	0.0543632	6.97202e-08	7.91806e-07
BSCL2	2.60799	0.146134	0.334775	0.183261	#N/A
BSDC1	1437.13	-0.229235	0.0374897	6.92133e-10	1.01341e-08
BSG	4520.7	0.143558	0.0391263	0.000221324	0.00136899
BSG-AS1	1.02573	-0.00837691	0.3008	0.900728	#N/A
BSN	4.65672	-0.0504646	0.276103	0.692147	0.830528
BSPRY	4.24333	-0.0443304	0.274925	0.731178	0.85447
BST1	201.527	0.288084	0.0921536	0.00101322	0.00529816
BST2	501.898	-0.191956	0.0757924	0.00872053	0.0341311
BTAF1	1348	-0.260827	0.0634819	2.3801e-05	0.000180175
BTBD1	717.56	0.269156	0.0788153	0.000394537	0.00229956
BTBD10	267.101	0.155942	0.0723717	0.0263276	0.0858132
BTBD11	103.111	-0.790276	0.120536	7.40312e-12	1.35577e-10
BTBD19	333.384	-0.53268	0.110961	3.7511e-07	3.83444e-06
BTBD2	164.399	-0.0099053	0.0866103	0.90461	0.953334
BTBD3	293.214	0.317186	0.0835133	7.03013e-05	0.000483025
BTBD6	230.536	0.612754	0.0927818	8.11026e-12	1.47746e-10
BTBD8	8.6205	0.326308	0.339684	0.0923341	0.228335
BTBD9	398.701	0.275077	0.0777566	0.000247804	0.00151653
BTD	125.247	-0.0801752	0.11245	0.442934	0.64647
BTF3	3064.18	-0.0823105	0.0521218	0.10884	0.257996
BTF3L4	370.118	0.128228	0.0681426	0.0534473	0.150893
BTG1	20100.4	-0.45016	0.0356535	3.10848e-37	2.42352e-35
BTG1-DT	21.2	-0.323417	0.266894	0.07948	0.204191
BTG2	7944.58	0.0812619	0.076963	0.266125	0.473838
BTG2-DT	5.23348	-0.0821258	0.28621	0.517431	0.707184
BTG3	999.077	-0.15326	0.0587251	0.00746294	0.0299246
BTK	189.623	0.351065	0.0841282	1.4189e-05	0.000112175
BTLA	31.3425	0.678123	0.264652	0.00142096	0.00710392
BTN2A1	1029.36	0.110744	0.0397487	0.0049576	0.0211483
BTN2A2	224.767	-0.018515	0.0851823	0.820549	0.907244
BTN3A1	30.2222	0.180702	0.23773	0.276598	0.485499
BTN3A2	72.5307	-0.0589785	0.126465	0.60882	0.774342
BTN3A3	31.1666	-0.140234	0.176828	0.336115	0.548068
BTNL8	3.84633	0.209445	0.369654	0.12143	0.279082
BTRC	206.396	0.209938	0.082931	0.00837259	0.032983
BUB1	2.21613	0.0131828	0.292389	0.889143	#N/A
BUB1B	6.08198	0.143503	0.309454	0.296799	0.507127
BUB3	1201.96	-0.112457	0.0456819	0.0124322	0.0461062
BUD13	306.839	0.0187345	0.0671348	0.775437	0.881399
BUD23	164.454	0.54609	0.138633	1.9089e-05	0.000147077
BUD31	867.143	-0.0980695	0.0543364	0.0641217	0.17358
BVES	0.997633	-0.0498219	0.305013	0.49216	#N/A
BVES-AS1	0.833306	-0.0394932	0.306612	0.580498	#N/A
BYSL	65.8079	0.169699	0.137958	0.168786	0.349643
BZW1	2648.04	0.0147313	0.0332439	0.656922	0.806656
BZW1-AS1	18.8324	0.0278108	0.237769	0.855144	0.927247
BZW2	70.0597	0.369963	0.149102	0.00524053	0.0221564
C10orf105	7.15141	-0.00182749	0.258252	0.988329	0.995154
C10orf126	3.77736	-0.0941875	0.315282	0.287221	0.496843
C10orf143	2.21665	0.0286881	0.288647	0.7885	#N/A
C10orf55	82.9795	0.285432	0.132722	0.0173641	0.0608596
C10orf67	0.956156	0.00449955	0.305185	0.896101	#N/A
C10orf71	0.911838	-0.00618166	0.303275	0.834965	#N/A
C10orf88	66.7151	0.561421	0.177511	0.000317535	0.00189472
C10orf95-AS1	18.8926	-0.214773	0.253343	0.208566	0.403793
C11orf1	6.0882	-0.0505726	0.270121	0.709344	0.842017
C11orf21	49.8447	-0.275549	0.218962	0.0984872	0.239833
C11orf24	201.351	-0.366459	0.0776062	1.0341e-06	9.895e-06
C11orf40	1.22823	-0.0109687	0.303661	0.841237	#N/A
C11orf42	14.3986	0.16676	0.23337	0.310794	0.521561
C11orf49	25.6617	0.310518	0.226336	0.0710288	0.187383
C11orf54	196.145	0.620624	0.0991758	8.07232e-11	1.30573e-09
C11orf58	2494.52	0.109928	0.0357505	0.00163676	0.0080334
C11orf68	370.942	-0.257485	0.0687809	0.000117745	0.000771405
C11orf71	36.2344	0.243816	0.180873	0.102948	0.24746
C11orf80	15.0639	-0.002462	0.234368	0.983806	0.993083
C11orf86	2.95232	0.136388	0.317088	0.274108	#N/A
C11orf91	10.7937	-0.14376	0.265982	0.367733	0.57847
C11orf96	363.018	-1.19699	0.135055	5.0083e-20	1.70079e-18
C11orf98	231.138	0.397937	0.104895	5.96815e-05	0.000416551
C12orf29	21.7813	0.345886	0.305589	0.0733909	0.192275
C12orf4	65.0686	0.327614	0.212154	0.0493065	0.141752
C12orf43	104.753	0.1185	0.149333	0.363174	0.574385
C12orf57	156.095	0.0118976	0.114127	0.909681	0.956008
C12orf60	1.74269	-0.0812699	0.306567	0.397382	#N/A
C12orf73	49.0756	-0.115998	0.15677	0.390055	0.598699
C12orf75	27.7386	0.0503913	0.182942	0.733516	0.855795
C12orf75-AS1	3.05376	-0.0276156	0.298077	0.737251	#N/A
C12orf76	31.131	0.0433611	0.195576	0.775922	0.88162
C14orf119	620.808	-0.00863545	0.0692922	0.894904	0.94862
C14orf178	4.66441	-0.0812239	0.277269	0.554616	0.735997
C14orf28	41.9866	0.261352	0.182136	0.0816183	0.208326
C14orf93	16.6254	0.214044	0.242423	0.207523	0.402416
C15orf39	1903.81	-0.60496	0.0637699	4.98042e-22	1.91379e-20
C15orf40	138.311	0.0132506	0.0947048	0.884108	0.943446
C15orf48	17314.3	-0.372908	0.0510422	1.30816e-13	2.81196e-12
C15orf61	9.78364	-0.0631051	0.237242	0.682028	0.823521
C15orf62	19.6854	0.189316	0.231471	0.25382	0.459968
C16orf46	24.6149	0.17223	0.213489	0.283106	0.492423
C16orf54	103.204	0.584438	0.12968	1.36893e-06	1.27614e-05
C16orf72	2441.82	-0.293537	0.0300122	8.05057e-23	3.18438e-21
C16orf74	1.35295	0.0236003	0.307757	0.762873	#N/A
C16orf86	13.6105	-0.360925	0.337012	0.0696125	0.184934
C16orf87	194.653	-0.236237	0.105278	0.016527	0.0585349
C16orf90	9.67908	-0.26832	0.316716	0.136355	0.302461
C16orf91	92.7782	-0.150126	0.145272	0.24514	0.449241
C16orf95-DT	1.16338	0.036203	0.306309	0.536501	#N/A
C17orf100	16.0596	0.0601737	0.223284	0.700338	0.836301
C17orf107	1146.89	-0.698955	0.0460959	6.78323e-53	8.56631e-51
C17orf113	1.32521	-0.170213	0.371453	0.0279779	#N/A
C17orf49	496.751	-0.123898	0.0642602	0.0484685	0.139671
C17orf58	10.8857	0.859768	0.382942	0.00214746	0.0101827
C17orf67	114.071	0.21348	0.126825	0.0641788	0.173715
C17orf75	10.1079	0.0714101	0.234864	0.64817	0.80111
C17orf80	196.801	0.404808	0.0881542	1.72219e-06	1.58234e-05
C17orf99	2.68377	0.18104	0.349424	0.156996	#N/A
C18orf21	184.89	-0.238162	0.0876638	0.00445475	0.0192573
C18orf25	544.127	-0.112963	0.0544069	0.0346243	0.106933
C18orf32	109.547	0.0866849	0.121081	0.43612	0.640148
C18orf54	4.34834	0.0286959	0.297303	0.726886	0.852139
C18orf61	2.83451	-0.0796109	0.308778	0.374632	#N/A
C19orf12	182.072	0.207303	0.0995667	0.0272866	0.0883229
C19orf25	375.649	0.0516816	0.0654254	0.420932	0.626791
C19orf33	6.40264	0.0316373	0.270721	0.813033	0.902597
C19orf38	115.907	-0.388919	0.121208	0.000508073	0.00287162
C19orf44	43.5044	-0.73168	0.190808	1.68221e-05	0.000131237
C19orf47	251.63	-0.229289	0.0826798	0.00386029	0.0170804
C19orf53	894.253	-0.00226702	0.0798798	0.988296	0.995154
C19orf54	27.6343	0.0987502	0.216293	0.525228	0.713678
C19orf71	71.619	0.159932	0.177471	0.272458	0.480736
C1D	210.335	0.131353	0.0892473	0.114059	0.267001
C1GALT1	146.327	0.0615666	0.0920474	0.484095	0.681324
C1orf100	33.7457	0.632549	0.273955	0.00294139	0.013411
C1orf105	1.42998	0.0766204	0.309339	0.362379	#N/A
C1orf109	60.9583	0.343465	0.16044	0.0136557	0.0499562
C1orf112	23.3768	1.0975	0.574394	0.00261329	0.0120809
C1orf115	24.0423	0.113241	0.218841	0.475214	0.67391
C1orf116	2.33657	-0.0941508	0.304672	0.392123	#N/A
C1orf122	2521.77	-0.302225	0.0642671	1.45014e-06	1.34512e-05
C1orf131	66.8099	0.554249	0.181396	0.000452106	0.00259284
C1orf147	110.92	0.505465	0.118361	5.04357e-06	4.29545e-05
C1orf159	157.38	0.167293	0.105868	0.0913518	0.226553
C1orf162	100.128	0.23542	0.134242	0.0515589	0.146921
C1orf174	229.459	0.108982	0.0828886	0.171678	0.353909
C1orf198	36.7825	0.249183	0.169805	0.0822869	0.209471
C1orf21	214.159	-1.25355	0.113093	8.94563e-30	5.02094e-28
C1orf216	242.756	0.513512	0.0856636	5.40572e-10	8.04619e-09
C1orf220	1.80968	-0.0111785	0.300952	0.779758	#N/A
C1orf35	358.596	-0.438667	0.0757292	2.38515e-09	3.27293e-08
C1orf43	2450.84	0.313252	0.0314583	1.22693e-23	5.06802e-22
C1orf50	51.4022	0.389616	0.223161	0.0258113	0.084414
C1orf52	499.035	-0.407338	0.0649869	1.9301e-10	3.01735e-09
C1orf54	17.6949	-0.0504994	0.216612	0.7438	0.86224
C1orf56	33.256	-0.185179	0.177516	0.207312	0.402176
C1orf74	47.5828	-0.397788	0.176231	0.00857449	0.033658
C1QBP	173.247	0.521718	0.120486	3.8329e-06	3.33344e-05
C1QL3	4.61702	0.248358	0.402783	0.0864801	0.217564
C1QTNF1	1263.87	-1.12131	0.113394	1.60528e-24	6.91354e-23
C1QTNF12	4.34448	-0.0167059	0.266448	0.900722	0.95168
C1QTNF1-AS1	111.906	-0.989466	0.182834	4.9929e-09	6.57951e-08
C1QTNF3-AMACR	9.14045	-0.358821	0.451063	0.0634701	0.172259
C1QTNF6	2.38193	0.00367897	0.292817	0.969084	#N/A
C1QTNF7	1.67041	-0.174836	0.371982	0.0622358	#N/A
C1QTNF7-AS1	68.9874	-0.240262	0.222121	0.148388	0.320474
C1S	2.7473	0.00150426	0.293281	0.988151	#N/A
C20orf202	0.813739	-0.0619254	0.310777	0.336025	#N/A
C20orf204	2.90549	-0.0990289	0.310365	0.334494	#N/A
C20orf27	32.5226	-0.148421	0.199408	0.338649	0.550699
C20orf96	11.201	-0.166828	0.283845	0.2981	0.508228
C21orf58	7.93285	-0.0164992	0.265301	0.9029	0.952888
C21orf91	351.32	-0.24681	0.091278	0.00484595	0.0207267
C21orf91-OT1	26.5262	-0.239017	0.21235	0.142073	0.311413
C22orf23	102.306	-0.0288372	0.117322	0.789752	0.889946
C22orf39	154.409	0.342822	0.0912906	8.32847e-05	0.00056471
C22orf42	1.42798	-0.0348135	0.300481	0.65329	#N/A
C2CD2	46.5722	0.637992	0.179648	6.58283e-05	0.000455129
C2CD2L	578.116	-0.250347	0.0660963	0.000109938	0.000725155
C2CD3	329.839	0.218398	0.087035	0.00868989	0.0340284
C2CD4A	60.434	-3.23809	0.238624	5.5302e-43	5.23792e-41
C2CD4B	144.23	-3.23116	0.14742	1.33588e-107	5.31e-105
C2CD5	189.824	0.791013	0.0856049	3.70039e-21	1.35329e-19
C2CD5-AS1	0.889426	-0.00191378	0.305195	0.798972	#N/A
C2orf15	2.26888	-0.0822758	0.297929	0.467892	#N/A
C2orf16	6.48538	0.309766	0.407238	0.0846653	0.214035
C2orf27A	2.52323	0.230908	0.385194	0.107877	#N/A
C2orf42	59.7896	0.0994574	0.255259	0.511198	0.702387
C2orf49	423.524	-0.243738	0.059872	3.22102e-05	0.000237026
C2orf49-DT	26.1847	0.0846804	0.252973	0.581139	0.75428
C2orf50	0.997314	-0.0285204	0.307051	0.676754	#N/A
C2orf68	382.957	0.0124957	0.0824177	0.875399	0.938447
C2orf69	137.905	0.350442	0.12888	0.00279245	0.0128357
C2orf74	6.75767	0.521846	0.486534	0.0312505	0.0985987
C2orf74-DT	1.58226	0.0638393	0.31511	0.190139	#N/A
C2orf76	42.4291	0.237039	0.161106	0.0868495	0.218199
C2orf81	3.52376	-0.152295	0.320301	0.249766	0.454967
C2orf88	118.052	-0.0758925	0.0995307	0.416489	0.622833
C2orf92	9.70961	0.0202246	0.245167	0.893376	0.94758
C3	8662.14	0.13355	0.0597814	0.0225861	0.0757883
C3AR1	3981.36	0.151978	0.0465154	0.000690581	0.00376874
C3orf14	2.70151	0.037804	0.285262	0.742299	#N/A
C3orf18	10.6667	0.148014	0.259065	0.36233	0.573746
C3orf20	19.9209	0.0166094	0.211584	0.915206	0.959031
C3orf33	7.70561	-0.283233	0.332218	0.122644	0.280728
C3orf38	395.688	0.100842	0.0634667	0.104291	0.249875
C3orf52	0.803599	0.00918345	0.302074	0.877509	#N/A
C3orf62	496.047	0.0478068	0.0533322	0.363539	0.574531
C3orf80	11.902	0.97518	0.520292	0.0036004	0.0160683
C4orf19	2.78497	-0.307191	0.474053	0.055068	#N/A
C4orf3	791.185	0.210584	0.0678065	0.0015672	0.00773771
C4orf33	30.2673	-0.252055	0.188903	0.0988349	0.240435
C4orf36	1.45998	0.00387431	0.299542	0.957212	#N/A
C4orf46	36.0459	-0.0956293	0.169678	0.50031	0.693494
C4orf47	2.30471	-0.0588928	0.294365	0.576202	#N/A
C4orf48	79.9223	0.258879	0.129461	0.0275743	0.0891101
C5	3.71079	-0.0442777	0.279893	0.722426	0.849703
C5AR1	5526.99	0.986483	0.066469	7.93805e-51	9.57581e-49
C5AR2	390.712	1.17348	0.109248	3.76309e-28	1.94965e-26
C5orf15	844.918	-0.0804974	0.0487139	0.0926022	0.228811
C5orf22	247.194	0.0332702	0.0777487	0.659086	0.807877
C5orf24	546.031	0.337033	0.0571334	1.87337e-09	2.60158e-08
C5orf34	1.02303	0.0439128	0.311568	0.342303	#N/A
C5orf34-AS1	28.1794	0.0188714	0.202694	0.902359	0.952525
C5orf52	3.18285	-0.0662785	0.287407	0.582194	0.754957
C5orf58	2.32032	0.0743137	0.302328	0.455547	#N/A
C5orf64	4.45473	-0.0768172	0.281468	0.563704	0.742632
C5orf67	4.92972	-0.164508	0.34328	0.155538	0.331137
C5-OT1	1.90376	-0.0878724	0.32095	0.152967	#N/A
C6orf120	591.411	0.196443	0.0481327	3.51694e-05	0.000256698
C6orf163	1.51092	-0.0158542	0.296507	0.852923	#N/A
C6orf223	96.3179	-0.0898375	0.189179	0.546146	0.729931
C6orf226	32.7725	-0.0992986	0.172951	0.48909	0.685251
C6orf62	2994.78	-0.141711	0.0331459	1.65819e-05	0.000129572
C6orf89	706.176	0.344972	0.0541769	9.67766e-11	1.554e-09
C7orf25	134.716	0.0207291	0.0973587	0.822875	0.908696
C7orf26	359.368	0.146859	0.0764253	0.0427474	0.126233
C7orf31	37.8473	0.0880615	0.183902	0.552744	0.734619
C7orf50	10.1788	0.0865744	0.305113	0.396267	0.604274
C7orf61	4.26221	-0.0232728	0.295057	0.795429	0.892906
C8orf33	214.73	0.376287	0.0777059	6.36192e-07	6.2834e-06
C8orf34-AS1	1.14006	0.0237978	0.301868	0.708589	#N/A
C8orf44	108.795	0.0158497	0.119535	0.886349	0.944216
C8orf44-SGK3	62.3441	-0.414476	0.29738	0.036682	0.112019
C8orf58	80.8652	0.061778	0.11382	0.559149	0.739562
C8orf76	425.143	-0.00327466	0.080052	0.965507	0.984675
C8orf82	214.817	0.12614	0.0822169	0.110838	0.26148
C8orf86	1.62522	-0.174927	0.363508	0.086751	#N/A
C8orf88	14.204	0.264763	0.292673	0.14365	0.313425
C9orf116	0.972376	-0.0483229	0.30332	0.539944	#N/A
C9orf131	10.4285	0.0941148	0.262839	0.532183	0.718756
C9orf152	6.1257	-0.989941	0.564812	0.00460275	0.0198123
C9orf24	1.28618	-0.0178736	0.297406	0.828251	#N/A
C9orf40	30.641	-0.00655629	0.166736	0.962004	0.982549
C9orf64	120.556	0.272756	0.0972944	0.00306773	0.0139216
C9orf72	2024.37	-0.19398	0.0540409	0.000305707	0.00183296
C9orf78	646.628	0.254379	0.0586433	9.57267e-06	7.75969e-05
C9orf85	65.7278	0.0295707	0.134597	0.807721	0.899828
C9orf92	3.45339	-0.104358	0.320459	0.233965	0.436212
CA11	3.72494	-0.0102562	0.298838	0.890786	0.946241
CA12	7.79762	0.331495	0.386835	0.0854042	0.215394
CA13	75.4977	-0.222537	0.146283	0.0834799	0.211641
CA14	8.21062	-0.125335	0.288074	0.386269	0.59496
CA2	347.227	0.031081	0.0636117	0.618443	0.782191
CA3-AS1	15.6464	-0.0334755	0.224134	0.826688	0.91133
CA5B	30.9072	-0.156167	0.32158	0.238375	0.441615
CA5BP1-CA5B	572.42	-0.314545	0.0757814	1.78905e-05	0.000138769
CA8	2.88415	-0.0760138	0.292847	0.517353	#N/A
CAAP1	157.469	0.462889	0.109649	7.67071e-06	6.3241e-05
CAB39	2927.25	-0.237107	0.0339329	2.86684e-12	5.41795e-11
CAB39L	77.1465	-0.197737	0.159958	0.149518	0.322339
CABIN1	228.422	0.192206	0.0905214	0.0259598	0.0848196
CABLES1	60.2652	1.14049	0.155324	2.09709e-14	4.83347e-13
CABLES2	206.493	-0.354429	0.093166	6.40434e-05	0.000443687
CABP1	0.929508	-0.0146417	0.301108	0.826908	#N/A
CABP1-DT	0.815696	-0.0584149	0.311683	0.374378	#N/A
CABP4	1.07135	0.0328487	0.302191	0.651829	#N/A
CABP5	11.9082	-0.221437	0.273518	0.199827	0.392769
CABP7	6.82328	-0.00506607	0.256481	0.970343	0.987377
CABYR	3.77345	-0.118037	0.302922	0.355519	0.567451
CACHD1	5.35019	0.230871	0.35007	0.152596	0.326732
CACNA1A	2.96851	-0.0447532	0.284911	0.701001	#N/A
CACNA1D	1.39038	0.00421812	0.29997	0.950957	#N/A
CACNA1F	1.58062	0.0114988	0.294159	0.900362	#N/A
CACNA1G	8.54271	0.166846	0.282375	0.301469	0.511563
CACNA2D2	2.02822	0.0127301	0.295508	0.879619	#N/A
CACNA2D3-AS1	1.80806	0.0201873	0.303644	0.781527	#N/A
CACNB1	64.3016	-0.190401	0.144757	0.135237	0.300889
CACNB2	23.4288	-1.53326	0.326039	1.42278e-07	1.54909e-06
CACNB3	66.9945	0.156564	0.167382	0.268337	0.476273
CACNB4	3.40293	-0.106329	0.308623	0.342174	0.554814
CACNG2-DT	54.4532	-0.00730862	0.159803	0.955696	0.979622
CACNG6	2.80305	0.0373977	0.301382	0.681261	#N/A
CACNG7	0.943121	-0.043864	0.305769	0.503606	#N/A
CACNG8	33.2819	-0.132979	0.214616	0.402145	0.609692
CACTIN	405.709	0.118888	0.0604201	0.044753	0.130927
CACTIN-AS1	12.4985	0.0245406	0.232098	0.874348	0.937704
CACUL1	843.201	-0.209698	0.0501984	2.39713e-05	0.000181408
CACYBP	638.192	0.144273	0.0541057	0.00671255	0.0273315
CAD	29.984	0.573074	0.226507	0.00209601	0.00998663
CADM1	31.6083	-0.232119	0.206491	0.147823	0.319668
CADM2-AS2	0.798032	-0.0147901	0.307641	0.685179	#N/A
CADM4	166.248	-0.819964	0.101301	7.27772e-17	2.02725e-15
CAHM	10.4488	0.0880642	0.233867	0.576596	0.751409
CALCOCO1	974.834	-0.217918	0.0432188	3.38814e-07	3.49286e-06
CALCOCO2	1423.71	-0.203568	0.0348576	4.0242e-09	5.3583e-08
CALCRL	635.721	0.644511	0.0571167	3.09607e-30	1.77053e-28
CALCRL-AS1	184.631	0.318843	0.0987662	0.00067444	0.00369062
CALD1	7.99194	-0.0672151	0.250811	0.655183	0.805344
CALHM2	76.2632	0.417953	0.177345	0.00557983	0.0233707
CALHM5	1.42493	-0.140316	0.340042	0.130406	#N/A
CALHM6	26.3692	-0.84433	0.28212	0.000253324	0.00154641
CALM1	2173.77	-0.279782	0.0383287	1.68262e-13	3.57256e-12
CALM2	1542.41	0.197569	0.0517867	0.000106101	0.000702523
CALM3	2023.63	-0.153169	0.0447822	0.000552384	0.00309251
CALML4	137.885	-0.115582	0.115376	0.280299	0.489514
CALN1	3.1076	-0.113223	0.315589	0.290658	#N/A
CALR	26112.1	-0.054651	0.0295005	0.0637348	0.172803
CALU	4576.63	-0.0583643	0.0384202	0.132243	0.296244
CAMK1	75.805	0.710125	0.186251	1.89688e-05	0.000146197
CAMK1D	103.442	0.247988	0.125544	0.030496	0.0965825
CAMK1G	10.3224	-0.26846	0.295631	0.138202	0.305447
CAMK2A	0.979868	-0.0248384	0.306666	0.612383	#N/A
CAMK2D	35.17	-0.40236	0.221077	0.0204679	0.0697805
CAMK2G	156.874	-0.393751	0.175146	0.00832524	0.0328498
CAMK2N1	1.57727	-0.12357	0.33045	0.160052	#N/A
CAMK2N2	1.98165	0.0286505	0.294044	0.76111	#N/A
CAMK4	8.82354	-0.0788437	0.270189	0.575607	0.750891
CAMKK1	80.0846	1.07286	0.180763	2.36531e-10	3.6623e-09
CAMKK2	916.787	-0.0270736	0.0575116	0.645761	0.799829
CAMKMT	11.2827	0.210193	0.308906	0.199704	0.392624
CAMLG	388.576	-0.011714	0.0816226	0.880919	0.941861
CAMP	155.388	0.390133	0.14588	0.0027943	0.0128418
CAMSAP1	1372.85	-0.353428	0.0625306	8.06844e-09	1.03566e-07
CAMSAP1-DT	62.5786	-0.273748	0.156425	0.0439187	0.129
CAMSAP2	656.183	0.818411	0.0611747	1.04886e-41	9.59683e-40
CAMSAP3	1.73361	-0.0416873	0.294719	0.66876	#N/A
CAMTA1	251.314	-0.0461717	0.125983	0.687034	0.826766
CAMTA1-DT	1.77579	0.0495353	0.300645	0.567977	#N/A
CAMTA2	992.047	0.0838836	0.0607411	0.16021	0.337966
CAMTA2-AS1	3.86305	-0.0899952	0.31647	0.263164	0.470119
CAND1	1491.59	0.222829	0.0397708	2.06438e-08	2.537e-07
CAND1.11	13.9263	-0.414581	0.457667	0.0501551	0.143782
CANT1	2417.94	-0.303206	0.0337713	9.78495e-20	3.28154e-18
CANX	123.069	0.0212673	0.18558	0.885602	0.944043
CAP1	8962.82	-0.132972	0.0223814	2.27962e-09	3.14057e-08
CAPG	1128.32	0.177267	0.0593037	0.00214979	0.0101908
CAPN1	980.671	0.462639	0.0627299	4.37437e-14	9.82997e-13
CAPN10	629.361	-0.097908	0.0547725	0.068921	0.183479
CAPN10-DT	39.9552	-0.297869	0.174772	0.0429697	0.126735
CAPN15	2286.15	-0.167411	0.0449532	0.0002037	0.00127199
CAPN2	5445.46	-0.608314	0.0288573	5.43009e-99	1.90816e-96
CAPN3	20.6012	0.0803255	0.211915	0.607871	0.774028
CAPN5	4.73982	0.0141098	0.271608	0.913483	0.957992
CAPN7	173.587	-0.137546	0.119006	0.208699	0.403953
CAPNS1	1293.06	0.0893054	0.0464391	0.0514488	0.146676
CAPNS2	8.55524	-0.0364924	0.259926	0.795928	0.893218
CAPRIN1	564.692	-0.0810065	0.0669175	0.21384	0.410887
CAPRIN2	34.1381	0.361549	0.251213	0.0484892	0.1397
CAPS	10.4076	0.0523906	0.240475	0.733166	0.855531
CAPS2-AS1	1.23381	-0.0157792	0.302152	0.799905	#N/A
CAPSL	1.14388	-0.129359	0.334479	0.147441	#N/A
CAPZA1	5920.42	0.145547	0.0342432	1.5605e-05	0.000122531
CAPZA2	2251.66	0.18738	0.0386156	9.70839e-07	9.33384e-06
CAPZB	4347.61	0.00619453	0.0249218	0.769966	0.878104
CARD10	6.38636	1.21314	0.831846	0.00512063	0.0217253
CARD11	6.19872	-0.0825977	0.28155	0.536121	0.722024
CARD14	7.58301	-0.165503	0.318731	0.242219	0.446282
CARD16	2093.9	-0.57717	0.0504892	6.77384e-31	3.93874e-29
CARD19	623.147	-0.365635	0.11506	0.000611274	0.00338392
CARD6	1148.41	0.312641	0.0589488	5.54649e-08	6.39798e-07
CARD8	2143.38	-0.0406325	0.0385928	0.28797	0.497784
CARD8-AS1	11.3105	0.0846853	0.269175	0.559217	0.739562
CARD9	18.5939	-0.035291	0.224831	0.818257	0.906051
CARF	10.3122	0.303672	0.378081	0.0989853	0.240635
CARHSP1	101.514	-0.180747	0.117192	0.0944984	0.232313
CARM1	410.606	-0.0140797	0.0767791	0.856139	0.927643
CARMAL	5.53896	-0.382952	0.587036	0.0361107	0.11065
CARMIL1	7.31419	0.24324	0.315271	0.164538	0.343986
CARMIL2	7.55597	0.0098667	0.271874	0.941059	0.972836
CARMN	2.53228	0.00989907	0.29913	0.963848	#N/A
CARNMT1	56.7252	0.0633202	0.220093	0.685311	0.825512
CARNMT1-AS1	15.3886	0.0154278	0.250789	0.920713	0.962291
CARNS1	1.21914	0.031802	0.296374	0.723715	#N/A
CARS1	18.8875	-0.185398	0.226041	0.258039	0.464834
CARS2	37.7888	-0.103127	0.208471	0.505255	0.697343
CASC11	4.23336	-0.048792	0.292676	0.641811	0.797397
CASC15	56.8063	-0.15519	0.305298	0.285828	0.495529
CASC16	5.45967	-0.0300726	0.297225	0.728095	0.85298
CASC17	5.45677	0.00973047	0.292891	0.915632	0.959316
CASC18	1.75432	-0.0257038	0.302214	0.705391	#N/A
CASC2	5.98848	-0.108862	0.31765	0.271013	0.479268
CASC20	5.02844	-0.167148	0.358579	0.0893272	0.2229
CASC21	6.45957	-0.309742	0.479623	0.0494914	0.142115
CASC3	954.007	0.0919812	0.0697806	0.168408	0.349277
CASC6	3.15057	-0.122468	0.334128	0.106353	0.253688
CASC8	8.39161	-0.108887	0.314923	0.296034	0.506165
CASC9	2.77142	-0.114772	0.312845	0.307153	#N/A
CASD1	68.954	0.252228	0.137055	0.0403129	0.120422
CASK	120.394	-0.267758	0.140028	0.0313377	0.0987711
CASKIN2	13.1616	0.0571917	0.236758	0.711424	0.843104
CASP1	6755.12	-0.541694	0.0491103	5.65761e-29	3.04845e-27
CASP10	142.354	-0.520326	0.103171	1.18766e-07	1.30658e-06
CASP2	228.132	0.213811	0.0980322	0.0211293	0.0716234
CASP3	740.604	0.516273	0.0527961	4.71297e-23	1.88885e-21
CASP4	3946.62	-0.581436	0.028373	5.82058e-94	1.90718e-91
CASP5	37.4013	-1.42776	0.299511	1.1455e-07	1.26422e-06
CASP6	9.9914	0.423031	0.660956	0.0280745	0.0903865
CASP7	385.809	0.0373074	0.0745317	0.608683	0.774318
CASP8	154.821	0.114491	0.1317	0.335777	0.547734
CASP8AP2	2.29362	0.14719	0.332303	0.198851	#N/A
CASP9	222.559	0.57081	0.108629	3.06227e-08	3.67397e-07
CASR	1.97348	-0.0805506	0.306285	0.39114	#N/A
CASS4	232.046	1.86519	0.2632	2.55661e-14	5.85364e-13
CAST	519.188	0.280763	0.0558202	2.95406e-07	3.06754e-06
CASTOR1	484.281	-0.0282708	0.0747293	0.696028	0.833495
CASTOR2	108.081	-0.339129	0.125606	0.00320702	0.0144887
CASZ1	110.48	-0.489401	0.137033	9.51359e-05	0.000637227
CAT	370.097	-0.148183	0.0696174	0.0287519	0.0920611
CATIP	151.617	-0.337483	0.111175	0.00116212	0.00596609
CATIP-AS1	63.7149	-0.492355	0.173982	0.0011909	0.00609836
CATIP-AS2	514.034	-0.0688017	0.0662191	0.28728	0.496875
CATSPER1	2.32571	-0.0715644	0.310428	0.355948	#N/A
CATSPER2	2.99595	0.0493066	0.298334	0.596624	#N/A
CATSPER3	2.51094	0.214436	0.383595	0.0942833	#N/A
CATSPERD	1.07994	-0.023186	0.299196	0.767723	#N/A
CATSPERE	10.809	0.670854	0.4373	0.0117517	0.0439321
CATSPERG	10.0377	0.0610327	0.253809	0.683303	0.824116
CAV1	27.2049	0.504639	0.220642	0.00517614	0.0219109
CAV2	8.26059	0.000387574	0.262586	0.999098	0.999475
CAVIN1	101.72	-0.550579	0.178668	0.00038774	0.00226434
CAVIN2	589.372	-0.0530146	0.0601738	0.368567	0.57906
CAVIN3	19.0016	0.219549	0.265803	0.203977	0.397889
CAVIN4	87.9443	-0.249719	0.127578	0.0313566	0.0988049
CBARP	96.0879	0.441466	0.271585	0.0213413	0.0722613
CBFA2T2	258.326	-0.0296028	0.0734499	0.693972	0.832127
CBFA2T3	30.052	-0.305214	0.291554	0.100621	0.243262
CBFB	1348.58	0.109013	0.0437049	0.0123965	0.0459881
CBL	4108.45	0.0297424	0.0573144	0.598854	0.767748
CBLB	33.9531	0.269415	0.194555	0.0861255	0.216829
CBLL1	436.83	-0.236293	0.0677475	0.000338518	0.0020049
CBLL1-AS1	5.40855	0.0324659	0.283453	0.775203	0.881333
CBLN3	8.74389	0.0430587	0.248108	0.774685	0.881014
CBR1	48.8576	0.611068	0.167732	5.05367e-05	0.00035798
CBR1-AS1	8.9887	-0.0218497	0.279256	0.855215	0.927263
CBR3	7.96256	0.26449	0.380695	0.11156	0.262673
CBR3-AS1	10.1346	-0.143723	0.283471	0.34971	0.562479
CBR4	57.6751	0.531415	0.168189	0.000362316	0.00212868
CBWD1	45.0618	-0.437148	0.182511	0.004867	0.0208094
CBWD2	21.0773	-0.0833301	0.224542	0.593559	0.763908
CBWD5	4.83529	-0.166054	0.319955	0.241413	0.445564
CBWD6	3.57126	-0.0255644	0.291482	0.795692	0.893077
CBX1	465.685	-0.0200306	0.053381	0.703255	0.837969
CBX2	10.7806	-0.0765317	0.241357	0.620618	0.78343
CBX3	1199.6	-0.0282399	0.0561236	0.623133	0.785215
CBX4	960.849	-0.436997	0.0619911	4.94569e-13	1.00687e-11
CBX5	459.504	-0.38674	0.0644784	8.20011e-10	1.18916e-08
CBX6	1035.58	-0.0858558	0.0591473	0.13975	0.307878
CBX7	54.6941	0.0489852	0.140058	0.695463	0.833106
CBX8	47.6399	0.123031	0.163038	0.376001	0.585505
CBY1	17.9768	0.260092	0.284943	0.143421	0.313087
CC2D1B	817.019	-0.0778009	0.0430599	0.068168	0.181914
CC2D2A	1.065	0.0395662	0.306497	0.554571	#N/A
CC2D2B	10.2678	0.130368	0.275829	0.396182	0.604274
CCAR1	824.669	0.270584	0.0578018	1.73296e-06	1.58935e-05
CCAR2	1492.5	0.0924091	0.040034	0.016674	0.0589521
CCDC102A	6.34159	-0.0490165	0.271293	0.715092	0.845261
CCDC103	34.7189	0.17777	0.188131	0.241977	0.446175
CCDC106	28.9925	0.119176	0.186058	0.426637	0.632082
CCDC107	103.861	0.326112	0.125857	0.00419955	0.0183273
CCDC112	11.1794	0.197913	0.265046	0.24518	0.449281
CCDC115	128.975	0.22892	0.119618	0.0373875	0.113772
CCDC116	2.29917	0.0439167	0.296829	0.63827	#N/A
CCDC117	1142.36	-0.080696	0.0468949	0.0819478	0.208849
CCDC12	245.863	0.0974849	0.0898448	0.258213	0.465075
CCDC120	58.5583	-0.0164897	0.136626	0.895802	0.948985
CCDC121	2.49559	0.187913	0.354159	0.146142	#N/A
CCDC122	4.92609	0.182837	0.327254	0.214649	0.412114
CCDC124	505.165	-0.0627047	0.0638546	0.312505	0.523403
CCDC125	0.990719	0.0113497	0.302255	0.857441	#N/A
CCDC126	162.012	0.00429753	0.108497	0.96664	0.98557
CCDC127	190.874	0.255052	0.0837598	0.00151493	0.00750564
CCDC13	16.8388	-0.356326	0.291997	0.0650632	0.175523
CCDC134	474.488	0.520091	0.0860413	4.09026e-10	6.16003e-09
CCDC136	6.68686	0.163377	0.287065	0.300466	0.510572
CCDC137	305.37	0.000235741	0.0854225	0.993658	0.997152
CCDC138	10.3623	-0.0758909	0.266509	0.599329	0.767939
CCDC13-AS1	1.6371	-0.0130154	0.298375	0.809013	#N/A
CCDC13-AS2	11.6929	-0.118	0.236997	0.459268	0.660715
CCDC14	84.1197	0.234717	0.157646	0.0854995	0.215548
CCDC142	251.666	0.0313202	0.0716573	0.655878	0.805872
CCDC144A	30.661	-0.0243972	0.206177	0.871802	0.936579
CCDC144NL-AS1	8.69167	0.00161482	0.260922	0.992064	0.996544
CCDC146	29.9679	-0.202716	0.228126	0.219864	0.418844
CCDC148-AS1	2.02796	-0.0849224	0.311081	0.341045	#N/A
CCDC149	107.852	0.891731	0.132957	2.38136e-12	4.54294e-11
CCDC15	1.72985	0.0773096	0.304451	0.424396	#N/A
CCDC152	1.7995	0.191953	0.387236	0.0352807	#N/A
CCDC153	0.845921	0.0328648	0.302203	0.652246	#N/A
CCDC154	27.0014	-0.0795728	0.206362	0.604815	0.771961
CCDC157	95.7264	-0.0447072	0.120606	0.686301	0.826114
CCDC159	53.9587	0.121602	0.163075	0.381946	0.591042
CCDC163	8.36499	0.140355	0.30115	0.323972	0.535214
CCDC167	33.5667	0.562954	0.232543	0.00284505	0.0130454
CCDC168	19.5227	-0.236756	0.222722	0.154691	0.329793
CCDC169	0.866918	0.0424894	0.304256	0.552058	#N/A
CCDC17	50.2192	-0.360721	0.198926	0.0256211	0.0839052
CCDC170	7.50968	-0.00519031	0.261773	0.967785	0.986169
CCDC174	422.346	0.199189	0.0589868	0.000570829	0.00318108
CCDC175	1.35816	-0.0129539	0.299004	0.86337	#N/A
CCDC18	200.827	0.139624	0.122884	0.205173	0.399327
CCDC181	2.61831	-0.108206	0.312727	0.306901	#N/A
CCDC183	0.976796	0.0131231	0.304815	0.728479	#N/A
CCDC183-AS1	13.9219	0.50861	0.3031	0.0176329	0.0615893
CCDC184	13.7559	-1.04422	0.342677	0.000179714	0.00113153
CCDC186	458.967	0.316321	0.0746377	1.21019e-05	9.65881e-05
CCDC188	1.92797	0.0231404	0.295121	0.79662	#N/A
CCDC18-AS1	35.1638	-0.128544	0.185691	0.389945	0.598683
CCDC191	9.56642	0.083069	0.26833	0.56474	0.743229
CCDC194	1.88566	-0.131115	0.327415	0.213917	#N/A
CCDC200	6.11399	-0.203858	0.36683	0.121689	0.279359
CCDC22	214.999	-0.0709024	0.131615	0.575917	0.751087
CCDC24	8.10993	0.0126208	0.264939	0.927772	0.965232
CCDC25	106.407	0.244898	0.127842	0.0339546	0.105281
CCDC26	14.2059	-0.0788761	0.287841	0.526845	0.714812
CCDC28A	303.718	-0.13373	0.0727404	0.0580622	0.160877
CCDC28A-AS1	6.08806	-0.233769	0.387183	0.0993195	0.241182
CCDC28B	66.2936	-0.45884	0.166506	0.00169752	0.00828999
CCDC30	6.1492	0.0667249	0.272112	0.629457	0.789451
CCDC32	368.38	0.0883905	0.077126	0.23614	0.438806
CCDC34	2.53204	-0.0586705	0.297688	0.547786	#N/A
CCDC39	19.6023	0.504828	0.254768	0.00998362	0.0382845
CCDC40	1.3788	-0.0279105	0.303516	0.664006	#N/A
CCDC43	136.346	0.541948	0.103151	3.73917e-08	4.41983e-07
CCDC47	2814.85	-0.0228423	0.029657	0.441098	0.644657
CCDC50	390.174	-0.618966	0.0684288	3.08014e-20	1.05935e-18
CCDC51	21.2758	0.0324676	0.203119	0.833549	0.914694
CCDC57	276.417	0.17852	0.177962	0.224844	0.424529
CCDC59	364.106	0.020745	0.0733956	0.772002	0.879225
CCDC6	175.343	0.0191102	0.0992025	0.839602	0.918053
CCDC61	56.5845	-0.122242	0.143999	0.336286	0.5482
CCDC62	6.08865	-0.146705	0.313004	0.27769	0.486775
CCDC65	14.2043	-0.672411	0.318087	0.00424504	0.0184992
CCDC66	50.7933	0.605494	0.26396	0.00331935	0.0149516
CCDC68	1.191	0.0558208	0.303767	0.50153	#N/A
CCDC69	1765.86	0.399005	0.0427938	4.71673e-21	1.71207e-19
CCDC71	253.731	-0.0365752	0.09239	0.677484	0.8201
CCDC71L	3962.78	0.28102	0.0432439	4.31095e-11	7.21875e-10
CCDC73	0.791625	0.0499344	0.307285	0.445028	#N/A
CCDC77	78.3114	0.395086	0.13112	0.000971126	0.00510638
CCDC78	1.51574	-0.0261661	0.300342	0.728693	#N/A
CCDC80	2.21522	-0.169297	0.347381	0.149451	#N/A
CCDC81	1.37076	0.0430872	0.303295	0.567297	#N/A
CCDC82	1395.93	-0.35519	0.0661863	3.72013e-08	4.40655e-07
CCDC85B	81.5989	-0.773642	0.158646	1.40058e-07	1.52766e-06
CCDC85C	214.022	-0.358265	0.1071	0.000364802	0.00214173
CCDC86	137.225	0.0481626	0.0930664	0.587593	0.759333
CCDC87	1.11044	0.0868722	0.31732	0.247555	#N/A
CCDC88A	1169.27	0.223606	0.0642224	0.000393755	0.0022956
CCDC88B	481.738	0.0569972	0.0988334	0.542721	0.727518
CCDC88C	70.2185	-0.352123	0.139293	0.00493599	0.0210672
CCDC88C-DT	1.84815	-0.0268755	0.300331	0.721219	#N/A
CCDC9	415.155	-0.121915	0.0629824	0.0485784	0.139891
CCDC90B	255.505	0.263594	0.0900051	0.00213196	0.0101241
CCDC91	236.114	-0.130823	0.0813097	0.0946496	0.232567
CCDC92	16.5918	0.093407	0.219833	0.553822	0.735568
CCDC93	3676.97	-0.243568	0.0655785	0.000135894	0.000879141
CCDC96	12.7924	-0.000159894	0.228272	0.998201	0.999066
CCDC97	558.502	0.280703	0.0601449	1.85045e-06	1.6874e-05
CCDC9B	20.3787	0.0598352	0.213811	0.699884	0.835923
CCIN	2.78663	-0.0277577	0.286077	0.800934	#N/A
CCL1	66.6812	0.742927	0.281593	0.000943501	0.00498194
CCL19	27.4889	-5.9026	0.628497	5.7562e-23	2.29557e-21
CCL2	46293	1.64028	0.0870895	9.31049e-81	2.35158e-78
CCL20	26190.6	-0.543682	0.0939804	1.04724e-09	1.49808e-08
CCL22	8079.89	1.43137	0.0880527	5.833e-61	8.62394e-59
CCL23	1.19191	-0.00460438	0.300393	0.991821	#N/A
CCL24	3469.8	3.62831	0.129133	1.42342e-177	2.15711e-174
CCL26	2.06769	4.57474	2.82723	0.00297545	#N/A
CCL28	0.874348	0.00014227	0.303323	0.998191	#N/A
CCL4L1	61.5237	-1.44532	0.201388	4.93929e-14	1.10177e-12
CCL7	1051.44	1.90187	0.0897183	4.01634e-101	1.47552e-98
CCL8	1.41119	0.0169435	0.299898	0.814847	#N/A
CCM2	744.084	-0.403581	0.0540833	5.6802e-14	1.26009e-12
CCM2L	108.382	-1.64655	0.131118	2.77007e-37	2.18071e-35
CCN3	2.63767	0.331565	0.505038	0.050662	#N/A
CCN4	0.860049	-0.003477	0.301596	0.958222	#N/A
CCNA1	8.65692	-0.119548	0.282008	0.411	0.617863
CCNA2	18.3667	-0.118884	0.228657	0.454591	0.656882
CCNB1	8.74947	0.00712111	0.253244	0.962146	0.98257
CCNB1IP1	41.5076	0.298081	0.205925	0.0665527	0.178784
CCNB2	10.4311	0.0411757	0.238995	0.788692	0.889412
CCNB3	1.66738	-0.03272	0.300257	0.680433	#N/A
CCNC	404.433	0.0783665	0.0682409	0.243261	0.447285
CCND1	192.542	-0.175657	0.189416	0.239725	0.443344
CCND2	980.512	-1.06902	0.0529575	1.23854e-91	3.85011e-89
CCND2-AS1	18.5372	-0.761011	0.331993	0.00220241	0.0104199
CCND3	701.394	-0.0728038	0.0976177	0.426483	0.631959
CCNDBP1	330.54	0.238334	0.0905674	0.00604085	0.0250038
CCNE1	8.6986	-0.0851535	0.272022	0.551363	0.733507
CCNE2	58.712	-0.313032	0.215935	0.0615996	0.168531
CCNF	79.2562	0.0859071	0.15286	0.518279	0.707824
CCNG1	314.792	-0.00349116	0.0842185	0.968496	0.986644
CCNG2	576.089	-0.290128	0.0496731	3.14633e-09	4.25246e-08
CCNH	748.302	-0.203722	0.0527387	9.03134e-05	0.000607948
CCNI	2919.92	0.073758	0.0283369	0.00841606	0.0331219
CCNJ	204.064	0.546519	0.0919593	6.99392e-10	1.02219e-08
CCNJL	2.634	-0.0751494	0.293324	0.519011	#N/A
CCNK	1157.22	-0.253855	0.0523777	7.70167e-07	7.5178e-06
CCNL1	3643.12	-0.175959	0.0407451	1.13537e-05	9.08857e-05
CCNL2	1189.54	-0.172376	0.0612475	0.00400574	0.0176307
CCNP	1.26104	-0.0549224	0.306964	0.428707	#N/A
CCNQ	99.481	0.0224548	0.128412	0.848438	0.923274
CCNT1	1364.01	0.0361968	0.0374349	0.329517	0.541388
CCNT2	917.771	0.108246	0.0915959	0.21803	0.416332
CCNT2-AS1	26.0885	-0.103969	0.204516	0.501367	0.694091
CCNY	686.322	0.117714	0.0516016	0.0206355	0.0701851
CCNYL1	443.096	0.0440478	0.0741368	0.52247	0.711644
CCP110	363.563	-0.0381245	0.0713319	0.57635	0.751209
CCPG1	422.77	0.345706	0.0651838	5.64385e-08	6.49793e-07
CCR1	1712.97	2.15871	0.0506399	0	0
CCR10	1.33574	0.0461079	0.305004	0.518726	#N/A
CCR2	37.4462	1.04783	0.24177	1.25598e-06	1.17899e-05
CCR3	125.429	-0.0822836	0.16111	0.550428	0.732706
CCR4	4.1622	0.148924	0.317906	0.254318	0.460594
CCR5	853.415	1.65321	0.0516371	4.751e-226	1.91996e-222
CCR5AS	134.543	0.673011	0.132556	6.57216e-08	7.49697e-07
CCR6	1.50353	-0.0754984	0.306833	0.40533	#N/A
CCR7	5253.73	-0.940894	0.0365557	3.78511e-147	3.39917e-144
CCR9	2.05217	0.0468577	0.294482	0.641476	#N/A
CCRL2	2218.03	0.334239	0.0699451	8.61137e-07	8.34865e-06
CCS	207.614	0.0985826	0.0827537	0.215679	0.413217
CCSAP	114.61	0.0853717	0.1019	0.374696	0.584036
CCSER1	16.8925	0.509437	0.308415	0.0177968	0.0620445
CCSER2	803.746	-0.367178	0.0551746	1.13816e-11	2.04271e-10
CCT2	1453	-0.0100446	0.0471386	0.836889	0.916401
CCT3	1124.19	0.0874268	0.0534176	0.0974105	0.237832
CCT4	1450.08	0.0652581	0.0347559	0.0557755	0.156111
CCT5	2866.83	0.351925	0.0485489	5.82676e-13	1.17539e-11
CCT6A	1617.92	0.173688	0.0352606	7.15177e-07	7.01492e-06
CCT6B	2.27068	0.00106552	0.295691	0.990431	#N/A
CCT7	1064.45	0.31502	0.0657649	9.04753e-07	8.75401e-06
CCT8	2131.83	-0.0200715	0.0434285	0.652015	0.803515
CCZ1	90.2272	-0.0588755	0.109809	0.564303	0.74296
[truncated: 31,332 more rows]

## Sheet: sig. DE padj<0.05 & |logFC|>1
	baseMean	log2FoldChange	lfcSE	pvalue	padj
A2M	7.64645	2.08087	0.713526	0.000169618	0.00107354
ABAT	351.177	-1.62605	0.0705814	1.23395e-118	6.79993e-116
ABTB2	1079.15	-1.16143	0.0766981	7.20078e-53	9.04649e-51
ACHE	144.936	-1.03866	0.114035	7.97144e-21	2.84659e-19
ACOD1	227.143	-1.7914	0.170215	1.80866e-27	9.06086e-26
ACOT2	19.725	1.09743	0.311759	3.49801e-05	0.000255471
ACP5	78.4729	2.05964	0.209838	5.28252e-24	2.21985e-22
ACTN1-DT	5.25313	-1.12737	0.688572	0.00463705	0.0199529
ADAMDEC1	92.9584	1.73649	0.168621	5.22755e-26	2.44527e-24
ADAMTS4	36.9266	-4.72141	0.406934	8.70135e-32	5.2483e-30
ADAMTSL4-AS2	346.446	-1.25339	0.126414	2.34646e-24	1.00167e-22
ADIRF	39.7593	-3.38587	0.371388	2.8253e-21	1.04748e-19
ADIRF-AS1	17.7878	-1.33706	0.405138	5.11464e-05	0.000361981
ADORA2A-AS1	397.605	-1.0033	0.0972871	5.80376e-26	2.70622e-24
ADORA2B	98.5229	1.31167	0.138866	2.96374e-22	1.15348e-20
ADRA2B	5.76436	-1.02739	0.67802	0.00583657	0.0242993
AIFM2	144.592	1.16271	0.105627	3.06303e-29	1.6578e-27
AIM2	29.3319	-1.34335	0.280331	1.11271e-07	1.23139e-06
AK8	5.65171	1.64073	0.902005	0.00255859	0.011862
AKR1C1	292.494	1.26232	0.112773	3.44419e-30	1.96497e-28
AKR1C2	8.94252	2.05016	0.489318	2.31452e-06	2.08393e-05
AKR1C3	123.934	2.40122	0.165569	7.40447e-49	8.38954e-47
ALDH1A2	39.7373	1.14112	0.20966	4.65787e-09	6.16146e-08
ALOX15B	25.515	1.72633	0.304585	1.04622e-09	1.4975e-08
ALPK2	306.633	1.1035	0.104439	3.9324e-27	1.93799e-25
AMIGO2	45.0991	-1.84204	0.269636	4.17245e-13	8.56642e-12
ANGPTL4	18.5035	2.08416	0.381229	3.08456e-09	4.17595e-08
AOX1	20.9558	5.11169	0.625051	2.10601e-16	5.69915e-15
APBB1IP	142.15	1.17287	0.143973	2.97332e-17	8.47169e-16
APCDD1L	106.67	1.53616	0.238668	5.18264e-12	9.60731e-11
APLP1	3.24465	-1.58118	0.870457	0.00304654	0.0138436
APOBEC3A	16.9313	-1.54791	0.322821	1.10697e-07	1.22592e-06
APOL1	70.0199	-1.02102	0.23933	1.58189e-06	1.46286e-05
APOLD1	25.0459	-1.06604	0.35948	0.000164873	0.00104761
AQP3	58.2105	3.11907	0.301035	2.94487e-26	1.40559e-24
ARAP2	250.591	1.27865	0.154509	7.65567e-18	2.26928e-16
ARHGAP10	135.528	1.3868	0.183001	1.72135e-15	4.32131e-14
ARHGAP20	3.73928	2.39794	1.02481	0.000630848	0.00347403
ARHGEF9	16.048	1.28983	0.392951	6.53747e-05	0.000452251
ARL4D	32.8722	-1.27371	0.229865	2.29651e-09	3.16204e-08
ARL5B	3773.64	-1.21641	0.0697279	2.11007e-69	3.9971e-67
ARMCX4	18.2477	1.18183	0.445949	0.000466332	0.00266176
ASB13	14.6897	1.67384	0.577576	0.000132018	0.000856309
ASB16	3.16619	1.53672	1.60671	0.00801995	0.0318213
ASPHD1	5.60769	2.28924	0.767443	0.000165806	0.00105271
ASPRV1	8.28923	-6.18931	1.29983	1.49288e-11	2.64218e-10
ASTL	58.6827	-1.36722	0.183168	5.62517e-15	1.3558e-13
ATIC	7.61383	1.69459	0.506389	5.65877e-05	0.000397129
ATP10B	15.6285	-1.33612	0.317286	1.80206e-06	1.64637e-05
ATP2B1-AS1	482.813	-1.01427	0.0830519	2.37801e-35	1.71606e-33
ATP9A	154.632	1.71611	0.111832	3.61801e-54	4.69123e-52
AVPI1	119.604	1.52962	0.142516	4.95528e-28	2.54018e-26
B3GNT7	145.092	-1.68732	0.134761	3.35802e-37	2.60968e-35
BABAM2-AS1	367.195	-1.9626	0.107208	2.17449e-76	4.83715e-74
BCL11A	83.7959	-1.04386	0.152685	7.39479e-13	1.48306e-11
BDKRB2	10.8579	-1.3639	0.502254	0.000356243	0.00209554
BHLHE41	36.6286	2.51008	0.288133	3.11817e-19	1.00808e-17
BICD1	25.9569	1.13554	0.262495	1.25256e-06	1.17625e-05
BLACE	100.136	-3.7393	0.307206	2.44857e-36	1.86699e-34
BMP6	1632.06	-1.17988	0.0873522	9.99447e-43	9.42941e-41
BRPF3-AS1	8.54779	-1.02087	0.499251	0.00244909	0.0114198
C11orf96	363.018	-1.19699	0.135055	5.0083e-20	1.70079e-18
C1QTNF1	1263.87	-1.12131	0.113394	1.60528e-24	6.91354e-23
C1orf112	23.3768	1.0975	0.574394	0.00261329	0.0120809
C1orf21	214.159	-1.25355	0.113093	8.94563e-30	5.02094e-28
C2CD4A	60.434	-3.23809	0.238624	5.5302e-43	5.23792e-41
C2CD4B	144.23	-3.23116	0.14742	1.33588e-107	5.31e-105
C5AR2	390.712	1.17348	0.109248	3.76309e-28	1.94965e-26
CABLES1	60.2652	1.14049	0.155324	2.09709e-14	4.83347e-13
CACNB2	23.4288	-1.53326	0.326039	1.42278e-07	1.54909e-06
CAMKK1	80.0846	1.07286	0.180763	2.36531e-10	3.6623e-09
CARD10	6.38636	1.21314	0.831846	0.00512063	0.0217253
CASP5	37.4013	-1.42776	0.299511	1.1455e-07	1.26422e-06
CASS4	232.046	1.86519	0.2632	2.55661e-14	5.85364e-13
CCDC184	13.7559	-1.04422	0.342677	0.000179714	0.00113153
CCL19	27.4889	-5.9026	0.628497	5.7562e-23	2.29557e-21
CCL2	46293	1.64028	0.0870895	9.31049e-81	2.35158e-78
CCL22	8079.89	1.43137	0.0880527	5.833e-61	8.62394e-59
CCL24	3469.8	3.62831	0.129133	1.42342e-177	2.15711e-174
CCL4L1	61.5237	-1.44532	0.201388	4.93929e-14	1.10177e-12
CCL7	1051.44	1.90187	0.0897183	4.01634e-101	1.47552e-98
CCM2L	108.382	-1.64655	0.131118	2.77007e-37	2.18071e-35
CCND2	980.512	-1.06902	0.0529575	1.23854e-91	3.85011e-89
CCR1	1712.97	2.15871	0.0506399	0	0
CCR2	37.4462	1.04783	0.24177	1.25598e-06	1.17899e-05
CCR5	853.415	1.65321	0.0516371	4.751e-226	1.91996e-222
CD1E	3.11353	3.10282	1.19292	0.000246563	0.0015097
CD207	5.67787	2.57944	0.715567	2.21342e-05	0.000168452
CD209	21.6173	1.08148	0.306645	3.43594e-05	0.00025162
CD226	1289.24	1.94239	0.0682812	1.17595e-179	2.03666e-176
CD274	2104.93	-2.65081	0.0679584	0	0
CD276	143.07	-1.0579	0.198272	6.07595e-09	7.91636e-08
CD300LB	316.738	2.3753	0.200237	2.19766e-34	1.52248e-32
CD5	291.679	1.35788	0.110142	4.99891e-36	3.76424e-34
CD69	204.198	-1.0396	0.157097	3.05843e-12	5.76655e-11
CD9	597.839	1.28203	0.123736	2.48274e-26	1.19206e-24
CDH1	8.54346	-1.6582	0.543424	0.000118133	0.000773526
CDH20	19.0823	-1.0361	0.287903	2.61356e-05	0.000196195
CDR2L	49.9815	-1.06247	0.198679	7.82291e-09	1.00787e-07
CENPU	7.30966	-1.50472	0.69274	0.00125402	0.00637312
CFAP58-DT	37.9774	-1.17376	0.260412	4.15481e-07	4.22147e-06
CFAP97	37.8719	1.06167	0.204379	2.03193e-08	2.49965e-07
CKB	507.329	-1.25185	0.0638093	9.30833e-87	2.68689e-84
CLEC17A	34.1239	1.08882	0.297032	1.82504e-05	0.000141289
CLGN	71.6752	-1.9247	0.173444	6.11296e-30	3.46311e-28
CMKLR1	57.0738	5.01488	0.426649	6.14337e-33	4.01505e-31
CNMD	4.08228	2.45706	1.23686	0.000685846	0.00374458
COL23A1	8.66887	1.30329	0.588274	0.00121872	0.00621852
COL5A3	35.7752	2.82313	0.309451	7.0516e-21	2.52929e-19
COPRS	68.2836	1.33718	0.152863	1.77335e-19	5.86608e-18
CPAMD8	485.095	-1.33254	0.0992414	2.28466e-42	2.13885e-40
CPXM1	7.11219	-1.255	0.549562	0.00122602	0.00624567
CRACDL	6.12244	1.40469	0.595474	0.0010287	0.00536866
CRISPLD2	108.377	1.11183	0.175384	1.68428e-11	2.95909e-10
CRTAM	39.0147	2.03885	0.227161	2.27203e-20	7.88126e-19
CSF1	2038.82	1.6388	0.228862	2.87524e-14	6.57077e-13
CSF1R	409.46	2.30828	0.134092	5.75182e-68	1.0486e-65
CSF2	110.996	-2.43209	0.195666	9.38497e-37	7.20118e-35
CSF3	3139.06	-3.62104	0.143667	1.91621e-143	1.54874e-140
CXCL1	42717.6	-1.35902	0.0701042	4.44851e-85	1.22572e-82
CXCL2	47396.4	-1.69238	0.0755736	3.84239e-113	1.75786e-110
CXCL3	52338.6	-1.30046	0.0581101	5.05046e-113	2.26775e-110
CXCL6	2686.42	-1.61164	0.0826375	3.36904e-86	9.49874e-84
CYBB	2430.34	1.17602	0.136724	2.18992e-19	7.19499e-18
CYP1A1	1139.28	1.44537	0.0519424	1.65157e-171	2.10766e-168
CYP1B1	22401.3	2.11047	0.0362978	0	0
CYP1B1-AS1	24.7867	1.86326	0.843289	0.000694532	0.00378775
CYP27A1	1237.84	2.97867	0.0994287	1.42144e-199	3.82952e-196
CYRIA	1241.64	-1.02611	0.0496211	1.68222e-96	5.82696e-94
DACT3	37.4938	-1.30369	0.290743	4.59006e-07	4.6338e-06
DAGLA	345.053	2.52338	0.0983299	1.75156e-146	1.46448e-143
DCANP1	6.67864	3.24081	1.05702	8.12914e-05	0.000552121
DCHS1	144.697	1.15292	0.167118	3.36994e-13	6.97787e-12
DHCR24	19.5989	1.00052	0.276742	2.64383e-05	0.000198283
DHRS3	57.1699	2.29056	0.280841	2.03137e-17	5.83585e-16
DLGAP1	32.3311	-1.20445	0.222781	5.00115e-09	6.58679e-08
DLL4	46.3428	-4.15116	0.356701	1.48926e-32	9.47774e-31
DOCK1	11.8687	1.08755	0.428118	0.000756216	0.0040785
DOK6	11.5215	1.36351	0.405668	4.84309e-05	0.000344472
DPYSL3	75.0959	2.58522	0.308535	3.32613e-18	1.01445e-16
DSG2	34.1533	1.09053	0.259829	2.20195e-06	1.98774e-05
DSP	5.49248	-1.26419	1.16919	0.00623702	0.0257149
DUOX1	8.21698	1.96892	0.527646	1.37595e-05	0.000108921
DUSP5	2466.64	-1.20714	0.071277	1.18302e-65	2.03438e-63
DYNC2LI1	6.71248	1.08623	0.546767	0.00279004	0.0128288
DYRK3	1487.88	-1.06981	0.0948346	1.08876e-30	6.28551e-29
EDNRB	12.147	1.08587	0.364573	0.000224735	0.00138832
EEPD1	182.265	1.32379	0.118422	4.25015e-30	2.41909e-28
EGR2	1030.77	2.02426	0.11566	5.59318e-70	1.07633e-67
EHF	331.324	-1.40434	0.0977358	4.84426e-48	5.31487e-46
ELFN1	11.7361	1.34096	0.419905	8.76505e-05	0.000591995
ELL2	3924.52	-1.10075	0.0586752	1.23323e-79	2.99021e-77
EMILIN1	351.636	1.4226	0.164054	2.89401e-19	9.40632e-18
EMP2	130.519	1.20591	0.151752	1.48717e-16	4.05162e-15
ENPP4	150.4	-1.28161	0.363587	7.6952e-06	6.33998e-05
EPHA2	185.942	-2.26704	0.16161	4.92749e-46	5.14987e-44
EPHB4	9.68314	-1.01284	0.441509	0.00148644	0.00738863
EPPK1	12.6763	-1.9483	0.365773	7.14831e-09	9.24401e-08
EPS8L1	18.9382	-1.34164	0.355302	1.05879e-05	8.51774e-05
EPS8L2	6.9642	-1.80916	0.585547	0.0001071	0.000708364
ESPL1	455.655	1.66782	0.120619	7.53772e-45	7.61529e-43
ETV3L	99.7168	-2.41889	0.203136	3.61428e-34	2.48259e-32
ETV5	37.6947	-1.39556	0.197135	1.13488e-13	2.45472e-12
EVC	23.7329	1.00506	0.937727	0.0054204	0.0227816
EVI2B	1037.91	1.10546	0.0764245	1.72053e-48	1.92247e-46
EXT1	504.039	-1.21497	0.068471	1.36154e-71	2.75111e-69
F3	25792.4	-1.28177	0.0791209	1.27557e-60	1.85202e-58
F8	93.4159	-1.07312	0.124864	8.13409e-19	2.58489e-17
FABP3	33.8023	2.88431	0.468623	2.28633e-11	3.94847e-10
FBP1	50.4588	2.44285	0.292545	3.88175e-18	1.17357e-16
FCAMR	23.1962	-3.56797	0.479678	1.98995e-15	4.96915e-14
FCER2	23.718	1.4104	0.31482	4.46361e-07	4.5133e-06
FGD2	10.564	-1.39066	0.635363	0.00119406	0.00610943
FGF2	110.33	1.66947	0.130739	1.81449e-38	1.47143e-36
FGR	3335.54	1.05972	0.0494113	7.32298e-103	2.7317e-100
FLT3	100.899	1.55131	0.144337	5.04634e-28	2.58141e-26
FOXP1	502.724	-1.51097	0.0660902	8.51308e-117	4.30035e-114
FPR3	627.408	1.19382	0.084166	8.45532e-47	9.03155e-45
FUCA1	136.866	1.40423	0.35267	1.76501e-06	1.61617e-05
GADD45B	1613.59	-1.03407	0.0677054	8.38477e-54	1.07569e-51
GAPT	279.711	1.01488	0.0878676	7.46131e-32	4.54559e-30
GBP1	42.7813	-1.23028	0.207142	2.37154e-10	3.66961e-09
GBP2	936.237	-1.32436	0.0535314	2.6795e-136	1.96879e-133
GBP5	1012.12	-1.62757	0.0801189	2.51996e-93	8.14686e-91
GCSIR	16.7767	-2.38374	0.417802	7.18385e-10	1.04805e-08
GDF15	46.7163	2.44626	0.234258	1.13335e-26	5.50708e-25
GIPC3	13.9156	1.11236	0.440474	0.000704971	0.00383777
GJB2	5327.9	-1.39559	0.0776854	1.30974e-73	2.71429e-71
GNPNAT1	57.8126	1.2315	0.166065	1.09999e-14	2.58947e-13
GPAT3	2819.73	1.22906	0.0470454	1.45503e-151	1.4112e-148
GPAT4-AS1	1152.96	-1.94084	0.140561	5.04563e-45	5.11888e-43
GPC4	19.6102	2.16632	0.637487	1.63024e-05	0.000127593
GPC5	39.7822	-1.95325	0.209466	8.15635e-22	3.09011e-20
GPIHBP1	14.1872	-1.53396	0.377341	2.94195e-06	2.60056e-05
GPNMB	458.454	1.26603	0.0674104	8.86534e-80	2.17129e-77
GPR162	40.4659	1.40137	0.186889	5.73366e-15	1.38058e-13
GPR55	69.5358	-1.26337	0.168472	5.32403e-15	1.28963e-13
GPRC5A	69.0166	-2.12606	0.173571	1.3927e-35	1.02021e-33
GPRC5C	32.7097	-1.33884	0.234285	8.86485e-10	1.27944e-08
GRAMD1A	5464.76	-1.0385	0.0543533	1.31471e-82	3.42772e-80
GSAP	736.655	1.05084	0.0672977	5.10905e-56	6.99883e-54
GTF2IRD1	73.1171	1.5637	0.14981	1.28935e-26	6.25258e-25
GZMB	10.0982	1.95699	0.501947	7.04062e-06	5.84637e-05
HASPIN	21.0792	1.14599	0.328095	3.48057e-05	0.00025458
HCAR2	1912.75	-1.55918	0.0679417	7.2969e-118	3.84626e-115
HCAR3	2195.97	-1.24565	0.0542162	3.63765e-118	1.96005e-115
HERC5	60.1586	-1.20201	0.25916	2.21924e-07	2.35801e-06
HERC6	21.7404	-1.03814	0.372452	0.000346881	0.00204985
HES4	253.031	-2.62287	0.103902	7.09896e-142	5.55253e-139
HHLA2	5.63256	-4.21376	0.935225	5.92078e-08	6.79419e-07
HILPDA	54.5909	-1.20909	0.168712	6.18476e-14	1.36577e-12
HILPDA-AS1	68.0876	-1.08511	0.189572	9.41161e-10	1.35513e-08
HIVEP2-DT	30.4833	-1.09334	0.324321	5.33417e-05	0.000376012
HK2	2807.53	1.10292	0.042938	1.53977e-146	1.33339e-143
HPN	6.6812	-1.56282	0.66737	0.000836461	0.00446536
HSD3B7	97.7828	1.50013	0.197006	1.31074e-15	3.3384e-14
HTRA1	531.938	1.60105	0.0826312	6.09002e-85	1.65916e-82
IDO1	4129.01	-1.26263	0.133156	7.28883e-23	2.89725e-21
IFI44	10.4663	-2.53038	0.831585	8.49512e-05	0.000574724
IFI44L	14.2802	-1.1704	0.335529	3.5731e-05	0.000260327
IFIT1	63.2823	-2.36587	0.198666	8.69851e-34	5.89142e-32
IFIT2	122.463	-2.22055	0.134899	6.63413e-62	1.00536e-59
IFIT3	132.914	-1.97971	0.20279	7.00002e-24	2.92133e-22
IFITM1	36.5644	-1.39478	0.321954	9.59411e-07	9.24228e-06
IFITM3	109.493	-1.06646	0.126618	3.67203e-18	1.11156e-16
IFNLR1	11.7614	-2.27691	0.449793	2.76331e-08	3.33177e-07
IGSF3	303.499	-2.30325	0.104988	4.07334e-108	1.6461e-105
IL11	88.4053	-1.4096	0.160245	9.49785e-20	3.18967e-18
IL12B	7.32216	-2.85381	0.772018	8.54855e-06	6.97901e-05
IL15RA	229.353	-2.02002	0.146316	1.18113e-44	1.18833e-42
IL20	124.994	-1.893	0.287099	1.02678e-12	2.03069e-11
IL21R	123.009	-1.26036	0.145659	3.78278e-19	1.21969e-17
IL23A	1873.21	-3.51286	0.159461	2.79121e-110	1.20855e-107
IL2RA	1702.91	-1.44182	0.0706236	4.0964e-94	1.36062e-91
IL31RA	37.365	1.69974	0.263392	7.60311e-12	1.3882e-10
IL36G	603.458	-1.4525	0.137767	3.75225e-27	1.85627e-25
IL36RN	49.7753	1.11198	0.181559	8.47007e-11	1.36735e-09
IL6	25294	-3.21179	0.110292	2.06505e-188	3.85163e-185
IL6-AS1	27.8409	-2.78755	0.308587	1.15943e-20	4.09807e-19
IL6ST-DT	4.72023	-1.48359	0.845801	0.00292834	0.0133641
IL7	17.4256	-1.7646	0.42503	1.72178e-06	1.58234e-05
INHBA	37412.2	-1.41698	0.0870096	6.95959e-61	1.02272e-58
INHBA-AS1	1303.4	-1.47363	0.133101	1.1504e-29	6.41236e-28
INSIG1	38538.7	-1.01099	0.026809	0	0
IRAG1-AS1	15.9699	-1.01525	0.371466	0.00046384	0.00264941
IRF1-AS1	88.3723	-1.02523	0.172752	2.78224e-10	4.26968e-09
ISG15	892.255	-2.37712	0.0743408	1.59846e-225	5.53684e-222
ISG20	1027.09	-1.77962	0.0607227	3.93147e-190	7.94387e-187
ITGA1	702.62	-1.36913	0.0867696	2.50595e-57	3.49205e-55
ITGA6	471.243	1.89166	0.094113	2.77671e-91	8.52239e-89
ITGAE	139.436	1.0557	0.112797	8.30287e-22	3.13582e-20
ITGAL	184.382	1.38093	0.151821	4.78851e-21	1.73553e-19
ITGB7	253.754	1.47176	0.114614	8.44746e-39	6.99063e-37
ITM2C	755.006	-1.3552	0.0558716	5.78701e-131	3.79237e-128
IVNS1ABP	15871.5	-1.47638	0.0519501	3.47515e-179	5.61746e-176
JAML	227.695	1.14778	0.267529	1.2674e-06	1.18707e-05
KAT14	28.807	1.19869	0.295794	3.84337e-06	3.34135e-05
KCNJ11	37.1508	1.27533	0.239298	7.81784e-09	1.00776e-07
KCNJ2	212.383	-2.63309	0.149895	1.84909e-70	3.61572e-68
KCNJ2-AS1	4.49319	-1.61601	0.628577	0.000586207	0.00325705
KCNN1	23.219	1.17897	0.291172	4.17592e-06	3.60718e-05
KCNQ1	18.4024	-1.32207	0.320697	2.57337e-06	2.29906e-05
KDM2B-DT	12.9628	-2.11502	0.441674	9.57506e-08	1.06743e-06
KNDC1	21.8819	-1.22493	0.253804	1.10053e-07	1.21958e-06
KRT14	12.8908	-1.8823	0.984851	0.000917817	0.0048569
KRT17	11.3602	-1.77907	1.09116	0.00211374	0.0100533
KRT5	12.1037	-1.14899	1.41058	0.00627817	0.0258581
LACC1	1512.25	1.00865	0.0507225	6.03864e-89	1.80764e-86
LAD1	193.694	1.03192	0.11355	1.02657e-20	3.64441e-19
LAT	606.419	1.24363	0.074718	5.55763e-63	8.69393e-61
LHX4	14.5294	1.14054	0.38649	0.000226049	0.00139572
LIMK2	2387.77	-1.11801	0.0495105	4.74691e-114	2.21343e-111
LINC00189	336.206	-1.00229	0.0906268	2.04974e-29	1.12443e-27
LINC00298	57.4494	-1.30456	0.1934	9.4722e-13	1.87948e-11
LINC00515	5.08837	-1.33481	0.62501	0.00169011	0.00825878
LINC00880	48.5122	-1.41176	0.245604	6.08945e-10	9.0031e-09
LINC01050	7.56212	2.02338	0.509265	5.39721e-06	4.57894e-05
LINC01093	18.6747	-1.47916	0.299022	5.20392e-08	6.03153e-07
LINC01366	7.12675	-2.21849	0.764831	0.000134931	0.000873329
LINC01512	53.6051	-1.70746	0.261096	2.6011e-12	4.93884e-11
LINC01554	9.20048	-2.98492	0.529951	1.70364e-09	2.37539e-08
LINC02389	15.8155	-1.15699	0.443615	0.000461773	0.00264071
LINC02416	18.7373	-1.53408	0.297354	1.81335e-08	2.24213e-07
LINC02426	11.3758	-1.16245	0.543163	0.00160974	0.00791534
LINC02539	4.86383	-1.77825	0.637276	0.000314601	0.00187839
LINC02605	46.8639	-2.85735	0.241927	2.46676e-33	1.62974e-31
LOC100506178	228.08	-1.82695	0.0965241	4.51956e-81	1.16581e-78
LOC100507144	21.1723	-2.08251	0.361692	3.84284e-10	5.81269e-09
LOC100652768	234.423	-1.1651	0.0946345	7.09639e-36	5.31068e-34
LOC101927414	3.57585	-1.64591	1.27064	0.00550125	0.0230737
LOC101927730	3702.19	-1.02435	0.0708512	1.45994e-48	1.63885e-46
LOC101927952	18.4078	-1.42319	0.359029	4.81949e-06	4.12927e-05
LOC101927964	7.00782	-1.05081	0.525867	0.00269898	0.0124557
LOC101928080	112.324	-1.6458	0.150681	6.05337e-29	3.25446e-27
LOC101929305	11.2786	-1.32277	0.413972	8.93402e-05	0.000602568
LOC101929319	2275.15	-1.42842	0.10882	1.45639e-40	1.27946e-38
LOC101929614	10.5632	-1.43844	0.539488	0.000382581	0.0022369
LOC101929707	7.14409	-1.79314	0.665486	0.000299448	0.00179899
LOC102723444	7.78599	-1.43237	0.64621	0.00125843	0.0063942
LOC102723708	3.77882	2.12266	0.940756	0.00111125	0.00574143
LOC102724210	15.3315	-1.06279	1.38154	0.00821262	0.0324535
LOC102724475	196.066	-1.44602	0.141423	1.16249e-25	5.34855e-24
LOC105369698	150.417	-1.27798	0.132506	3.55041e-23	1.43001e-21
LOC105369890	109.178	-1.37994	0.225397	5.6275e-11	9.26971e-10
LOC105369911	55.7496	-1.47599	0.176425	4.3234e-18	1.30385e-16
LOC105369983	20.0016	1.39431	0.344784	3.45959e-06	3.036e-05
LOC105370135	11.6631	-1.48721	0.453518	5.9447e-05	0.000415262
LOC105370269	70.9298	-1.71338	0.262526	2.04792e-12	3.94408e-11
LOC105370359	10.7746	-1.20713	0.612126	0.00223019	0.0105205
LOC105371082	80.8975	-1.33343	0.205345	6.11257e-12	1.12537e-10
LOC105371529	41.186	-1.10943	0.217002	2.79312e-08	3.36604e-07
LOC105371818	4.03623	-1.20798	1.0203	0.00722328	0.0291225
LOC105371912	60.5223	-1.565	0.342177	2.32801e-07	2.46279e-06
LOC105372152	12.2412	1.49791	0.443896	4.48066e-05	0.000320574
LOC105372157	10.6837	-1.4264	0.424902	4.67802e-05	0.000333611
LOC105372424	11.5914	-2.41466	0.515607	1.609e-07	1.73624e-06
LOC105372606	7.26375	-1.20034	0.550989	0.00161003	0.00791534
LOC105372877	34.0614	-1.89145	0.290672	4.10248e-12	7.65766e-11
LOC105372878	101.142	-1.03397	0.126363	2.84238e-17	8.10814e-16
LOC105373563	10.7322	-1.50184	0.378358	4.89636e-06	4.18477e-05
LOC105374062	18.546	-1.561	0.438044	2.09123e-05	0.000159755
LOC105374291	18.7387	-1.0638	0.284573	1.53545e-05	0.00012072
LOC105374981	3.54823	-2.89725	1.045	0.000255318	0.00155701
LOC105375247	8.3976	-2.00186	0.551016	1.74691e-05	0.000135891
LOC105375586	26.7369	-1.28315	0.23312	2.81571e-09	3.83769e-08
LOC105375587	55.5496	-2.2269	0.25475	1.00584e-19	3.36858e-18
LOC105375592	6.2953	-5.68393	1.33463	2.4986e-09	3.42281e-08
LOC105375593	3.87548	-6.7931	2.63734	1.41829e-07	1.54489e-06
LOC105375743	90.7238	1.24805	0.197175	1.6925e-11	2.96732e-10
LOC105375821	6.73611	-1.16655	1.01343	0.00746929	0.0299451
LOC105375912	8.25426	-1.35897	0.501254	0.00037768	0.00221131
LOC105375913	143.678	-1.99715	0.21266	3.40279e-22	1.31591e-20
LOC105375914	233.03	-2.70798	0.195161	5.11321e-46	5.32103e-44
LOC105375964	6.24604	-1.00343	0.847922	0.00782768	0.0311501
LOC105376217	23.5789	-1.40506	0.303226	2.26918e-07	2.40686e-06
LOC105376478	12.4828	-1.20526	0.378098	0.000100136	0.000667582
LOC105376626	1275.77	-1.72638	0.156945	4.71749e-30	2.67881e-28
LOC105376627	18.7575	-1.39295	0.320054	8.81978e-07	8.54388e-06
LOC105376901	7.13936	-2.29471	0.787285	0.000140394	0.000905356
LOC105377277	87.0693	-1.8518	0.22041	2.07515e-18	6.4097e-17
LOC105377587	136.747	-1.58061	0.14415	2.99701e-29	1.62569e-27
LOC105377621	26.011	-1.07855	0.242174	7.26719e-07	7.1195e-06
LOC105377730	18.1218	-1.39558	0.339092	2.20479e-06	1.98956e-05
LOC105377732	15.9556	-1.15868	0.439343	0.000471363	0.00268668
LOC105378085	117.223	-1.30125	0.131665	3.97817e-24	1.67754e-22
LOC105378150	69.3713	-1.77335	0.172788	6.61556e-26	3.06706e-24
LOC105378209	13.2761	-2.11057	0.61621	1.53718e-05	0.000120817
LOC105378327	11.499	1.03981	0.673377	0.00468408	0.020116
LOC105378526	15.7978	1.24979	0.59335	0.00139334	0.0069831
LOC105379091	30.7852	-1.36868	0.389932	2.6027e-05	0.00019544
LOC105379725	5.31503	-1.2593	0.708534	0.00314915	0.0142564
LOC107984200	42.6973	-1.94145	0.194119	1.29113e-24	5.58041e-23
LOC107984510	16.1618	-1.31017	0.613118	0.00145945	0.00727085
LOC107984551	9.32178	-2.24499	0.475398	1.54291e-07	1.66938e-06
LOC107984553	16.8333	-1.10762	0.335177	6.99481e-05	0.000480735
LOC107984833	12.0316	1.01876	1.47082	0.00369945	0.0164624
LOC107984859	10.1849	-1.08819	0.573529	0.00287737	0.0131736
LOC107984912	4.96954	-1.05973	0.70535	0.00593432	0.0246471
LOC107984919	56.1276	1.13704	0.213279	7.89031e-09	1.01494e-07
LOC107985000	5.16559	1.56177	0.666306	0.00100473	0.0052617
LOC107985256	5.69256	-1.57679	1.05097	0.002875	0.0131678
LOC107985317	8.28627	-1.38726	0.519018	0.000410982	0.00238228
LOC107985403	5.53363	1.99932	1.67349	0.00445853	0.0192668
LOC107985871	24.2471	1.15848	0.351125	6.77989e-05	0.000467288
LOC107985872	108.689	2.15477	0.130915	6.29784e-62	9.604e-60
LOC107986160	29.4779	-1.45367	0.351373	1.84975e-06	1.68739e-05
LOC107986161	11.2939	-2.71979	0.730835	8.03039e-06	6.58927e-05
LOC107986168	35.0591	-1.3537	0.24233	1.80818e-09	2.51393e-08
LOC107986431	33.4731	1.33745	0.408124	5.87026e-05	0.000410901
LOC107986441	4.52759	-1.34355	1.49948	0.00752254	0.0301088
LOC107986598	26.432	-1.32437	0.282839	1.9748e-07	2.10845e-06
LOC107986788	28.6529	-1.86451	0.302905	4.90084e-11	8.12795e-10
LOC107986854	96.0169	-1.28201	0.124302	5.23403e-26	2.44527e-24
LOC107986906	8.69909	-1.40484	0.597483	0.000890618	0.00473156
LOC107987261	26.1801	-1.15947	0.67303	0.00305259	0.0138685
LOC107987269	7.66865	-1.23306	0.575739	0.00153771	0.0076045
LOC112267855	89.1868	1.05968	0.169845	3.6431e-11	6.15999e-10
LOC122526782	37.613	-1.40827	0.222917	2.07553e-11	3.59982e-10
LOC285847	3.74064	-1.25262	0.868929	0.00538073	0.0226269
LOC400499	53.9404	-1.005	0.162643	6.15958e-11	1.00981e-09
LOC401312	7.83305	-3.54401	0.81913	8.55823e-07	8.30046e-06
LOC728392	21.3497	-1.03757	0.312356	6.67051e-05	0.000460273
LOC729968	5.80669	3.00354	0.887166	2.25513e-05	0.000171303
LOXHD1	96.9581	1.29974	0.213336	7.11693e-11	1.16127e-09
LPAR1	29.5121	1.04346	0.256547	3.76697e-06	3.28199e-05
LPL	23.5363	1.29254	0.295114	8.41459e-07	8.17422e-06
LRRC8D	308.066	-1.03194	0.124354	7.6006e-18	2.25728e-16
LUZP6	35.2489	-1.1844	1.05284	0.00489462	0.0209164
LYPD3	1289.71	-2.05687	0.0692819	2.12705e-195	4.6886e-192
MAP4K2	506.046	-1.00914	0.0732623	4.18446e-44	4.10771e-42
MATK	259.74	2.18533	0.112058	9.27291e-86	2.58437e-83
MCF2L2	9.52566	-1.27075	0.490183	0.000544549	0.00305429
MCOLN2	339.95	-1.38042	0.146443	1.43549e-22	5.64121e-21
MCTP2	912.518	-1.09163	0.0759544	6.7321e-48	7.31987e-46
ME1	106.678	2.59816	0.193466	2.33568e-42	2.1782e-40
MELTF-AS1	9.66433	-1.23208	0.53136	0.00100866	0.00527887
METTL7B	27.025	2.8803	0.369635	2.76867e-16	7.40969e-15
MFSD6	413.537	1.31615	0.0663005	8.58838e-89	2.53954e-86
MGST1	536.921	1.42321	0.0702561	1.95067e-92	6.22341e-90
MILR1	53.4661	1.58304	0.198646	9.67765e-17	2.66652e-15
MIR155HG	311.587	-1.47896	0.115317	9.91816e-39	8.17979e-37
MIR194-2HG	6.88157	-1.14916	0.512766	0.00144914	0.00723137
MIR3142HG	103.995	-1.23503	0.224593	2.34415e-09	3.22215e-08
MIR3945HG	249.69	-1.86009	0.100024	1.90532e-78	4.39984e-76
MIR4435-2HG	346.394	-1.16471	0.0881724	6.85015e-41	6.08409e-39
MITF	292.642	1.5892	0.122838	1.20622e-39	1.01201e-37
MLC1	74.7931	1.35747	0.18943	5.72084e-14	1.26795e-12
MMP10	158.053	-1.63692	0.251843	2.78995e-12	5.27675e-11
MMP7	57.7646	-1.47413	0.210069	1.48914e-13	3.17566e-12
MMRN2	5.68696	-4.26805	0.916385	4.93541e-08	5.72853e-07
MREG	86.5966	1.2539	0.152872	2.16351e-17	6.20079e-16
MX1	247.587	-1.7705	0.0973148	4.06699e-75	8.88398e-73
MX2	330.772	-1.01233	0.189471	5.25756e-09	6.89827e-08
MYO16	14.0928	1.49731	0.384715	6.86845e-06	5.72104e-05
MYO5C	20.8049	2.55502	0.386946	2.49132e-12	4.74524e-11
MYOF	1138.59	1.44626	0.0542409	1.13261e-157	1.19402e-154
NABP1-OT1	679.615	-1.4551	0.115597	7.55052e-38	6.06217e-36
NCF1	148.119	1.19276	0.103634	1.18854e-31	7.13333e-30
NDP	30.1834	1.08632	0.325075	5.95691e-05	0.000415886
NEK10	56.001	-1.31053	0.371069	1.73328e-05	0.000134917
NEURL3	16.9402	-2.81995	0.410233	5.58929e-13	1.13125e-11
NFIB	20.2061	-5.85842	0.742235	6.18266e-16	1.61368e-14
NFKBIZ	5663.39	-1.36304	0.0618145	3.17259e-109	1.34958e-106
NIPAL4	321.162	-1.52857	0.127727	2.95236e-34	2.03948e-32
NLRP12	53.5007	1.12777	0.189408	2.15616e-10	3.34916e-09
NMB	74.1206	1.92141	0.2404	7.82712e-17	2.17393e-15
NOCT	325.796	-1.64009	0.111246	9.33062e-51	1.12e-48
NPAS1	3.33594	1.68055	1.08827	0.00425143	0.0185237
NQO1	387.767	1.29144	0.124178	1.87164e-26	9.00428e-25
NR1D1	58.9292	-1.61522	0.171386	3.29785e-22	1.27736e-20
NRARP	38.98	-1.50681	0.205698	2.02665e-14	4.68001e-13
NRIP3-DT	41.5736	-1.07433	0.21997	8.96667e-08	1.00469e-06
NRP1	1001.45	1.43829	0.0752347	7.79776e-83	2.07772e-80
NRROS	324.161	1.09685	0.0760767	3.89186e-48	4.30895e-46
OAS1	32.8953	-1.09141	0.229662	1.71783e-07	1.84628e-06
OAS2	31.959	-1.38377	0.274608	3.32625e-08	3.97494e-07
OAS3	102.506	-1.1074	0.135862	3.45411e-17	9.80701e-16
OASL	785.12	-1.5081	0.0695885	1.02391e-105	3.87919e-103
OLFM2	118.895	3.31345	0.253085	2.07078e-40	1.79965e-38
OR2B11	129.142	-1.02773	0.145329	1.4151e-13	3.03108e-12
P2RX1	286.145	1.03387	0.134512	1.72161e-15	4.32131e-14
P2RY1	31.7666	1.15016	0.262892	9.34203e-07	9.02096e-06
PACERR	37.2857	-1.10296	0.202933	4.68682e-09	6.19299e-08
PAPLN-AS1	12.2715	-1.25001	0.721797	0.00286424	0.0131259
PAPSS2	751.401	-1.56161	0.0707944	7.41195e-109	3.09858e-106
PAQR5	17.9828	1.81824	0.33832	5.49858e-09	7.19892e-08
PAXIP1-AS2	103.959	-1.16983	0.141286	9.88113e-18	2.89357e-16
PAXIP1-DT	60.4675	-1.12533	0.16101	2.47483e-13	5.19543e-12
PCDHGC3	129.602	1.4808	0.316131	4.5909e-08	5.36156e-07
PCED1B	9.50297	-1.81117	0.443625	2.80684e-06	2.49294e-05
PDCD1LG2	40.3336	-3.20044	0.259838	6.80826e-36	5.11083e-34
PDGFRB	246.587	1.39391	0.177328	1.41245e-16	3.85239e-15
PDPN	67.1116	1.80414	0.216414	3.458e-18	1.05202e-16
PDSS1	50.8612	-1.08878	0.201328	5.3857e-09	7.05494e-08
PECAM1	727.625	1.86904	0.158517	3.48144e-34	2.39814e-32
PHLDA3	14.445	1.67334	0.3978	1.78513e-06	1.63213e-05
PHLDB1	643.753	1.02935	0.0842505	2.08532e-35	1.52298e-33
PHOSPHO1	31.0686	1.20611	0.284482	1.75601e-06	1.60903e-05
PIK3C2B	9.30166	-1.38827	0.513717	0.000392953	0.00229202
PIK3IP1	78.6571	-1.25923	0.13741	3.96773e-21	1.44453e-19
PIM2	1121.64	-1.73395	0.0899338	1.52254e-84	4.10189e-82
PKIG	119.14	-2.27865	0.153861	7.28809e-51	8.83572e-49
PLAC8	361.032	-1.51554	0.107468	2.28543e-46	2.40934e-44
PLAT	1263	-3.05163	0.112603	5.78398e-165	6.67829e-162
PLEKHA6	14.9933	-1.49191	0.447227	4.61041e-05	0.000329371
PPARG	246.23	1.31664	0.0968495	3.64819e-43	3.48259e-41
PPM1M	336.988	1.263	0.127874	2.58744e-24	1.1026e-22
PPM1N	6.78245	-1.67731	0.670507	0.000540612	0.00303431
PRC1	156.674	-2.14167	0.187437	5.28208e-32	3.25889e-30
PRC1-AS1	42.0462	-1.34215	0.200264	1.58446e-12	3.07839e-11
PRDM8	3856.13	-1.31739	0.0963081	4.39053e-44	4.27539e-42
PRECSIT	29.8423	-1.10042	0.236116	2.60118e-07	2.7268e-06
PRKAG3	28.7594	1.94393	0.286059	9.11175e-13	1.81241e-11
PRKCZ	147.56	-1.04782	0.12697	1.48214e-17	4.30904e-16
PRKCZ-AS1	45.996	-1.30749	0.176053	1.05134e-14	2.47735e-13
PROK2	16.5469	1.04902	0.362948	0.000294084	0.00177159
PRR5	13.6782	-1.04575	0.405379	0.000663919	0.00363716
PTGS2	118979	-1.18444	0.132883	3.31415e-20	1.13822e-18
PTX3	260.65	-1.63667	0.1035	1.49547e-57	2.10817e-55
RAB39B	18.8437	-1.06257	0.35892	0.000208717	0.00129908
RAB3A	11.1319	-1.15325	0.415115	0.000368579	0.00216129
RAB7B	156.332	1.58943	0.107201	9.4827e-51	1.13264e-48
RAD1	93.0924	1.15629	0.183462	2.55998e-11	4.39602e-10
RAI14	277.386	1.65547	0.0883974	2.08803e-79	5.01272e-77
RASAL1	180.678	2.56401	0.244336	2.39962e-27	1.1972e-25
RASD2	1294.12	-1.37561	0.160506	2.92561e-19	9.49627e-18
RASGEF1A	39.0465	-1.10435	0.196028	1.53223e-09	2.14504e-08
RASGRP3	270.48	1.0885	0.0884739	8.40889e-36	6.27355e-34
RGCC	826.814	1.20575	0.153055	1.31825e-16	3.59949e-15
RGS2	942.972	-1.0675	0.104216	9.0438e-26	4.16891e-24
RHCG	31.2187	-1.89795	0.373442	1.93441e-08	2.38938e-07
RIN2	1641.86	-1.99661	0.0667801	5.66851e-198	1.37444e-194
RIPOR2	104.141	-1.9155	0.163341	3.82881e-33	2.52275e-31
RMDN2	71.3898	1.98577	0.17487	5.2755e-31	3.08229e-29
RND1	21.5622	-1.37641	0.282177	7.93743e-08	8.94326e-07
RNF112	29.7238	-1.47268	0.25149	3.16362e-10	4.82746e-09
RNF170	38.6821	1.51386	0.424216	1.83276e-05	0.000141796
RRAD	315.797	-1.33408	0.0816309	3.6201e-61	5.38507e-59
RRM2	66.2756	-1.02551	0.172672	2.7795e-10	4.26817e-09
RRP9	30.5958	1.1433	0.253735	5.6256e-07	5.60411e-06
RTN4RL2	61.175	1.23349	0.342031	1.15784e-05	9.25622e-05
SAMD14	49.0112	-1.01051	0.177748	1.25862e-09	1.78154e-08
SAMD4A	11.2847	-1.0467	0.435517	0.00102409	0.00535151
SBSN	11.0188	-2.23739	0.441423	2.62137e-08	3.17484e-07
SCARA5	39.099	-2.1149	0.278663	1.7658e-15	4.42764e-14
SCD	202.719	1.40566	0.0953953	2.71199e-50	3.16142e-48
SCIN	24.8618	1.57061	0.313693	3.73763e-08	4.41983e-07
SCN1B	100.498	-1.77305	0.147509	1.60235e-34	1.11325e-32
SCN4A	8.97325	-1.47401	0.468495	9.94151e-05	0.000663141
SDC3	14.6172	1.89323	0.409164	2.39897e-07	2.53455e-06
SEC14L2	76.1297	1.43289	0.159801	2.37731e-20	8.23468e-19
SECTM1	51.1797	-1.18639	0.192548	5.45729e-11	9.00768e-10
SERPINB7	16.0902	-1.02911	0.38409	0.000509368	0.00287827
SERPINE1	451.864	2.19693	0.0792146	1.65852e-170	2.01071e-167
SFT2D3	67.0994	1.06424	0.465887	0.00126752	0.00643367
SGMS2	273.577	1.00142	0.0781278	1.41243e-38	1.14924e-36
SH2D3A	228.248	-1.23911	0.0954311	1.22191e-39	1.02164e-37
SH3RF3	6.9664	1.68501	0.531442	0.000100578	0.000670159
SHF	205.404	1.7311	0.137459	1.54888e-37	1.23133e-35
SLA	409.477	1.73711	0.132868	1.28262e-40	1.1309e-38
SLAMF1	65.6741	-1.56775	0.299359	9.7601e-09	1.23708e-07
SLAMF8	52.4537	4.49012	0.342635	5.62264e-40	4.81739e-38
SLC12A8	9.75605	1.84207	0.478356	7.08972e-06	5.87507e-05
SLC16A6	858.955	2.67687	0.0693378	0	0
SLC22A14	32.641	-1.35832	0.207385	4.81413e-12	8.95155e-11
SLC38A5	35.7165	1.52515	0.239232	1.40063e-11	2.48531e-10
SLC39A8	16375.9	-1.28083	0.0562404	1.10522e-116	5.46904e-114
SLC44A3-AS1	204.103	-1.94955	0.161979	1.51485e-34	1.05548e-32
SLC7A7	2669.58	-1.37007	0.0486823	2.96209e-176	4.22481e-173
SLC9A9	112.675	1.20634	0.111634	3.0543e-28	1.58922e-26
SLCO2B1	3.97537	1.00206	1.13839	0.0109012	0.0412593
SMO	41.1401	-1.09903	0.193485	1.21905e-09	1.72957e-08
SNAI3	153.23	1.05236	0.363075	0.000112963	0.000742481
SOCS1	433.934	-2.20785	0.111622	2.06521e-88	6.03314e-86
SOCS3-DT	194.871	-1.50041	0.0890621	9.58488e-65	1.59181e-62
SOD2-OT1	26.4838	-1.3284	0.456118	0.000177345	0.00111778
SORBS1	34.67	1.10013	0.295563	1.52244e-05	0.000119736
SP6	4.11152	-2.7537	0.970374	0.000128408	0.000834946
SPAG4	12.4859	-1.01695	0.37544	0.000487842	0.00276889
SPINK1	91.951	1.71663	0.219366	1.9716e-16	5.34735e-15
SPP1	84.7792	1.16141	0.224177	1.33666e-08	1.67493e-07
SPRY2	114.943	1.00552	0.174556	7.48632e-10	1.08956e-08
SRM	28.6522	1.19162	0.270878	8.70424e-07	8.43532e-06
ST3GAL5	27.3183	1.09247	0.561207	0.00193079	0.00928885
ST6GALNAC3	15.9061	-1.25432	0.553847	0.00089526	0.00475101
STEAP1B	4.41203	-1.33725	0.905698	0.00429843	0.0186949
TAGLN	115.768	-1.08744	0.121382	3.05981e-20	1.05385e-18
TCHH	14.0965	1.13993	0.516699	0.00142233	0.00710928
TDRD6	23.1256	1.41258	0.292613	1.02493e-07	1.13737e-06
TGFA	118.44	-1.25022	0.150377	6.88591e-18	2.05873e-16
TGM2	168.077	1.31454	0.113041	2.23903e-32	1.40647e-30
TIFAB	116.22	1.67165	0.163695	1.20523e-25	5.53468e-24
TINAGL1	38.6675	2.57061	0.380124	4.3294e-13	8.86612e-12
TLCD1	20.3737	-1.6567	0.340593	7.14353e-08	8.09279e-07
TLR8	387.711	-1.43694	0.0926604	1.99891e-55	2.7229e-53
TLR8-AS1	39.0726	-1.32722	0.231743	7.61119e-10	1.10641e-08
TM4SF5	3.92887	-1.69701	0.865579	0.0020313	0.00971457
TM7SF2	5.59221	-1.64083	0.848581	0.00163703	0.0080334
TMCO4	12.758	1.33941	0.351143	1.04738e-05	8.42871e-05
TMEM119	8.82893	1.76838	0.504333	2.93527e-05	0.000217961
TMEM26	71.7804	2.65403	0.251784	2.88957e-27	1.43279e-25
TMEM45B	631.899	1.33735	0.0549979	8.16251e-132	5.49768e-129
TMEM54	7.37855	-1.09214	0.566689	0.00270304	0.0124697
TMOD1	10.5348	1.00443	0.488658	0.0025082	0.0116618
TNC	11.1255	1.18491	0.445107	0.000462128	0.00264197
TNFAIP3	33045.3	-1.33756	0.0922184	8.10626e-49	9.14197e-47
TNFAIP6	13604.8	-1.19031	0.0689086	4.69406e-68	8.6225e-66
TNFRSF21	826.086	-3.13412	0.124721	7.79832e-141	5.90893e-138
TNFSF13B	93.0904	1.21263	0.151393	8.11692e-17	2.24721e-15
TNFSF14	3257.79	1.5313	0.0626381	5.44795e-134	3.88519e-131
TNFSF9	67.8756	-1.16537	0.16705	2.51694e-13	5.27926e-12
TNIP3	2718.46	-1.57777	0.060528	7.03053e-151	6.55651e-148
TRAF4	1116.21	-1.30144	0.0872288	1.06904e-51	1.31579e-49
TRAF5	24.4703	1.3131	0.33093	4.83529e-06	4.14133e-05
TRMT13	23.9928	1.5464	0.472849	4.21901e-05	0.000303556
TRUB1	8.46051	1.36463	0.49942	0.000396791	0.00231052
TSLP	16.6058	-1.69137	0.354639	1.133e-07	1.25099e-06
TTC30B	7.31214	1.20087	0.486567	0.0008991	0.00476513
TTC8	38.2184	1.34437	0.246917	3.34661e-09	4.51058e-08
TTLL3	102.523	-1.50806	0.158679	1.46629e-22	5.75295e-21
TXNDC2	11.354	-1.35143	0.398828	4.65452e-05	0.000332229
UBASH3B	286.094	1.08463	0.15582	2.0765e-13	4.37437e-12
UCP2	500.828	-1.02249	0.0687188	4.49791e-51	5.48044e-49
UNC119	763.511	-1.05815	0.0471846	2.09094e-112	9.218e-110
UNC5A	6.62741	-1.05829	0.587011	0.00358248	0.0159942
UNC5B	8.71499	1.98846	0.534568	1.10274e-05	8.84194e-05
UTP20	21.8609	1.79399	0.31707	1.17809e-09	1.67635e-08
VCAN	10177.6	1.18495	0.0712988	4.37412e-63	6.88697e-61
VCAN-AS1	415.791	1.10864	0.102246	1.90274e-28	1.00295e-26
VGF	10.601	1.31242	0.475692	0.000358618	0.00210849
VPS50	57.9437	1.03785	0.171273	1.35195e-10	2.14394e-09
VXN	6.24943	-4.41192	0.900358	2.5695e-08	3.1174e-07
WAKMAR2	255.352	-1.71053	0.146915	8.48403e-33	5.51507e-31
WDR19	14.3662	1.21683	0.584775	0.00151673	0.00751219
XAF1	45.3001	-1.29174	0.225945	8.57614e-10	1.23925e-08
XIRP1	28.2189	-1.22132	0.335005	1.81662e-05	0.000140772
YPEL1	4.15097	-1.42383	1.08685	0.00516449	0.0218731
ZC3H12A	4503.21	-1.05245	0.0527209	1.02152e-89	3.09608e-87
ZDHHC14	23.6682	-1.01421	0.266455	1.2e-05	9.58378e-05
ZFP36	5442.49	-1.23755	0.0631504	1.06019e-86	3.02428e-84
ZNF295-AS1	19.0887	1.5795	0.324411	7.77533e-08	8.76468e-07
ZNF385C	3.61848	-3.27522	1.0702	0.000111129	0.000731894
ZNF462	3.98308	-1.03901	1.14421	0.00946203	0.0365635
ZNF582	10.2308	1.15988	0.454457	0.000676985	0.00370121
ZNF786	106.696	1.03073	0.121998	3.08884e-18	9.45646e-17
rna-NR_002189.3	15.0349	-1.05479	0.330825	0.000111141	0.000731894
rna-NR_002830.1	4.76354	-1.10631	0.726282	0.00560545	0.0234579
rna-NR_003187.3	63.9606	1.1462	0.166943	6.09857e-13	1.22823e-11
rna-NR_003276.2	56.3477	-1.56046	0.192493	3.47762e-17	9.86221e-16
rna-NR_015395.2	47.0594	-1.1914	0.21181	1.4475e-09	2.03583e-08
rna-NR_015429.1	597.94	1.04479	0.0706191	1.4268e-50	1.69587e-48
rna-NR_015454.1	12.4393	-1.80813	0.670357	0.000276403	0.00167548
rna-NR_024092.2	5.08837	-1.33481	0.62501	0.00169011	0.00825878
rna-NR_024433.1	54.6261	-1.34183	0.207822	7.21526e-12	1.32336e-10
rna-NR_024476.1	37.4971	-1.16011	0.306578	1.08184e-05	8.69164e-05
rna-NR_024478.1	12.8164	-3.08935	0.457683	1.88009e-12	3.6324e-11
rna-NR_026656.1	7.56019	-2.13305	0.530201	3.93778e-06	3.41363e-05
rna-NR_026867.1	10.4576	-1.65517	0.431546	7.97265e-06	6.54632e-05
rna-NR_026934.1	9.79888	-2.09448	0.438985	1.29528e-07	1.41854e-06
rna-NR_027136.1	6.92575	1.32052	1.11774	0.00622802	0.0256865
rna-NR_027252.1	4.86322	2.4382	0.863083	0.000220209	0.00136445
rna-NR_027701.1	29.8423	-1.10042	0.236116	2.60118e-07	2.7268e-06
rna-NR_028090.1	60.4675	-1.12533	0.16101	2.47483e-13	5.19543e-12
rna-NR_028138.1	482.813	-1.01427	0.0830519	2.37801e-35	1.71606e-33
rna-NR_028308.1	367.195	-1.9626	0.107208	2.17449e-76	4.83715e-74
rna-NR_028491.3	106.234	-1.21418	0.554699	0.00117466	0.00602286
rna-NR_030732.1	222.909	1.24583	0.131341	2.20671e-22	8.63003e-21
rna-NR_033368.1	6.82459	-1.11263	0.526879	0.00201963	0.00967023
rna-NR_033403.2	56.2136	1.00963	0.334648	0.00018942	0.00118832
rna-NR_033413.2	14.3248	4.17042	0.84261	5.39554e-08	6.24168e-07
rna-NR_033662.2	556.045	-2.64055	0.173566	2.54825e-54	3.32191e-52
rna-NR_033663.2	39.6219	-1.07206	0.311127	4.18435e-05	0.000301331
rna-NR_033801.1	84.9354	1.28131	0.126689	4.44216e-25	1.96909e-23
rna-NR_033839.1	11.8733	-1.28751	0.576455	0.00114992	0.00591097
rna-NR_033851.1	502.921	-1.36071	0.100264	3.36748e-43	3.22733e-41
rna-NR_034120.1	377.145	-1.25435	0.105842	1.21045e-33	8.10768e-32
rna-NR_036454.2	3.66766	3.14687	1.61812	0.00121153	0.00619079
rna-NR_036534.1	4.49319	-1.61601	0.628577	0.000586207	0.00325705
rna-NR_037162.2	16.7492	1.32048	0.850582	0.00333435	0.015008
rna-NR_037602.1	8.98466	2.881	1.04526	0.000100429	0.000669355
rna-NR_038109.1	131.872	-1.06933	0.351516	8.99815e-05	0.000606219
rna-NR_038385.1	44.8635	1.82929	0.270303	9.08583e-13	1.80874e-11
rna-NR_038393.1	82.6916	-1.82498	0.181927	6.74479e-25	2.9627e-23
rna-NR_038971.1	17.3557	-2.02471	1.03262	0.00119394	0.00610943
rna-NR_045215.1	8.23742	-1.37334	0.55892	0.000730162	0.00395803
rna-NR_045259.2	67.3538	1.01871	0.362958	0.000347994	0.00205325
rna-NR_045622.3	117.707	-1.10971	0.23244	1.40967e-07	1.53688e-06
rna-NR_046035.2	6136.21	-1.28081	0.0723525	1.98731e-71	3.98233e-69
rna-NR_046266.2	15.6603	1.08863	0.529823	0.00213574	0.0101381
rna-NR_046402.2	48.5309	-1.01368	0.431872	0.00104031	0.00541879
rna-NR_047665.2	282.487	-1.00698	0.179214	1.75691e-09	2.44545e-08
rna-NR_049769.3	201.019	-1.39173	0.155274	1.94291e-20	6.77839e-19
rna-NR_049793.1	25.2167	-1.81299	0.311551	3.44064e-10	5.22714e-09
rna-NR_051978.2	113.205	1.01315	0.262933	7.62407e-06	6.29057e-05
rna-NR_052002.2	8.58479	5.8331	1.49555	1.15733e-07	1.27611e-06
rna-NR_052005.2	272.681	-3.03978	0.203021	8.41699e-53	1.05199e-50
rna-NR_073570.2	7.76493	1.69911	1.04049	0.00204935	0.00979124
rna-NR_103521.3-5	14.1379	-1.1856	0.427981	0.00038862	0.00226893
rna-NR_104015.2	18.8698	-2.40819	1.33026	0.000397063	0.00231155
rna-NR_104110.1	36.7654	1.1454	0.376095	0.000142326	0.000916349
rna-NR_104232.1	4.52588	-1.55683	0.769976	0.00179953	0.00871965
rna-NR_108036.1	55.6382	-1.22731	0.214799	8.4609e-10	1.22405e-08
rna-NR_110524.2	19.5639	-1.41811	0.706163	0.00130897	0.00662464
rna-NR_110697.1	8.71276	-1.02335	0.675859	0.00530454	0.0223647
rna-NR_110847.1	4.67954	-1.20511	1.35197	0.00708808	0.0286393
rna-NR_110848.1	10.3136	-1.5491	0.689398	0.000946052	0.00498998
rna-NR_110858.2	13.3496	1.00516	0.968012	0.0077439	0.0308826
rna-NR_111964.1	16.8295	-1.81066	0.406087	5.06852e-07	5.08888e-06
rna-NR_120528.1	11.9752	-2.53362	0.449703	1.22379e-09	1.73527e-08
rna-NR_120564.1	22.4696	-1.08866	0.285169	1.12436e-05	9.00342e-05
rna-NR_120612.1	10.2524	2.55014	1.32321	0.000484095	0.00274891
rna-NR_120643.1	4.99465	2.27912	0.718671	0.000119123	0.000779586
rna-NR_122075.1	4.38201	-2.16137	0.783059	0.000287493	0.00173534
rna-NR_125801.1	37.2857	-1.10296	0.202933	4.68682e-09	6.19299e-08
rna-NR_125858.1	15.7081	-1.21271	0.367183	6.33659e-05	0.000439588
rna-NR_126036.2	33.3748	-1.07864	0.344021	0.000102568	0.000680804
rna-NR_130145.1	32.8843	-1.42109	0.354936	3.53417e-06	3.09697e-05
rna-NR_130927.2	6.35157	-1.64897	1.06561	0.0030641	0.0139077
rna-NR_132415.1	5.49708	2.25306	1.02979	0.00103981	0.00541851
rna-NR_132420.1	4.54465	-1.58704	0.862198	0.00256234	0.0118771
rna-NR_132421.1	12.0835	-1.29715	0.639646	0.00136219	0.00685392
rna-NR_132748.1	1634.16	-1.0709	0.0943929	5.11658e-31	2.99666e-29
rna-NR_132989.1	1324.53	-1.51608	0.132113	6.18346e-32	3.7957e-30
rna-NR_134284.2	4.8078	1.10244	1.22856	0.00920953	0.0357435
rna-NR_134508.2	8.35247	2.84301	0.606154	2.81286e-07	2.9297e-06
rna-NR_134606.2	18.3881	1.54772	0.509608	0.000101959	0.000677318
rna-NR_134913.1	29.0553	1.56662	0.736155	0.000591447	0.0032824
rna-NR_135042.2	14.2064	1.24825	0.757627	0.00356097	0.0159157
rna-NR_135107.1	10.4514	-1.17645	0.535522	0.00143411	0.00716081
rna-NR_135918.2	4.35497	6.5034	2.6793	7.61397e-06	6.28587e-05
rna-NR_136163.1	8.79509	-2.93982	0.704998	1.02822e-06	9.8465e-06
rna-NR_136327.2	10.8104	-2.08024	0.553033	8.88195e-06	7.23902e-05
rna-NR_136344.2	34.4576	1.22458	0.459647	0.000410013	0.0023778
rna-NR_136758.2	16.6757	-1.89744	0.839645	0.00073881	0.00400133
rna-NR_136898.2	13.7279	-1.30072	0.712506	0.00254112	0.011799
rna-NR_138051.2	20.1848	-1.68161	0.584874	0.000137404	0.0008882
rna-NR_138611.1	6.79853	3.79296	0.956324	4.37005e-06	3.76414e-05
rna-NR_144316.2	14.7727	1.05976	0.745729	0.00592454	0.0246191
rna-NR_144339.2	3.17709	2.95539	1.52012	0.00135426	0.00682391
rna-NR_144366.2	16.0179	1.67268	0.548381	9.84876e-05	0.000657497
rna-NR_144367.1	13.0575	2.33113	1.1418	0.00111524	0.00575836
rna-NR_144390.2	9.59221	3.68401	0.955924	4.75072e-06	4.07466e-05
rna-NR_145574.2	11.9515	1.28735	0.578521	0.000875893	0.00466047
rna-NR_146142.3	7.30605	-1.12011	0.710074	0.00431385	0.0187586
rna-NR_146431.2	12.3359	-2.02024	0.71614	0.000174459	0.00110188
rna-NR_146894.2	49.1793	1.44438	0.435521	3.47593e-05	0.000254318
rna-NR_147135.2	7.51267	2.78047	2.09919	0.00115909	0.00595179
rna-NR_147452.2	148.143	-1.32218	0.177313	5.61023e-15	1.35354e-13
rna-NR_149060.1	19.7607	1.33393	0.309114	1.18542e-06	1.11927e-05
rna-NR_149068.1	93.1849	-1.3852	0.287517	8.5655e-08	9.61963e-07
rna-NR_152405.1	5.65652	3.57286	1.34296	0.000368459	0.00216111
rna-NR_156444.2	4.13192	1.64949	1.79374	0.00576061	0.0240243
rna-NR_156701.2	4.06093	1.24026	0.958955	0.00674235	0.0274298
rna-NR_157588.1	46.8639	-2.85735	0.241927	2.46676e-33	1.62974e-31
rna-NR_159381.1	19.069	1.98131	0.445197	4.40264e-07	4.45352e-06
rna-NR_160548.1	17.589	-1.15088	0.364906	0.000116516	0.000764382
rna-NR_160780.1	3.93959	-2.37931	1.04557	0.00106433	0.00552856
rna-NR_160781.1	9.92878	-1.69231	0.845971	0.00157259	0.00775956
rna-NR_161382.1	4.53851	-3.97001	1.25394	2.11262e-05	0.000161185
rna-NR_161384.1	4.63603	-3.99066	1.25887	2.01567e-05	0.000154615
rna-NR_161385.1	3.30264	-4.233	1.56028	5.3472e-05	0.000376791
rna-NR_164500.1	32.4254	1.49224	0.712939	0.000772761	0.0041555
rna-NR_164785.1	35.5089	-1.22927	0.405329	0.00012493	0.000814735
rna-NR_165390.1	31.2624	-1.60424	0.310813	1.5556e-08	1.9333e-07
rna-NR_165644.1	31.3786	-1.12668	0.244956	3.41634e-07	3.51894e-06
rna-NR_168288.1	25.4293	-1.43733	0.753929	0.00149111	0.00740575
rna-NR_168466.1	114.492	-1.00439	0.215744	2.88939e-07	3.00296e-06
rna-NR_168467.1	215.587	-1.3941	0.276304	1.35089e-08	1.69189e-07
rna-NR_168489.1	38.8601	-2.9248	0.385288	1.36213e-15	3.46564e-14
rna-NR_168490.1	20.9221	-2.39181	0.334589	6.25747e-14	1.38057e-12
rna-NR_168491.1	116.737	-2.23293	0.238498	1.56781e-22	6.14129e-21
rna-NR_169279.1	45.4096	-1.31776	0.204757	8.61793e-12	1.56524e-10
rna-NR_169280.1	15.5369	-1.25807	0.325531	7.70923e-06	6.34937e-05
rna-NR_169281.1	15.1524	-1.2163	0.331271	1.67245e-05	0.000130518
rna-NR_169283.1	31.2591	1.0765	0.421483	0.00062848	0.00346336
rna-NR_169529.1	31.4772	-1.63422	0.429854	6.71253e-06	5.60271e-05
rna-NR_169775.1	9.69203	-1.36807	1.20768	0.00351347	0.0157237
rna-NR_169844.1	7.85544	1.60921	1.06328	0.00201043	0.00964141
rna-NR_170653.1	14.3737	1.06547	1.05348	0.00678933	0.0275747
rna-NR_170678.1	3.90092	-2.13697	1.91467	0.00290875	0.0133022
rna-NR_170861.1	4.65807	-1.64256	1.05465	0.00344599	0.015456
rna-NR_171033.1	283.679	1.24703	0.0861594	2.02303e-48	2.25011e-46
rna-NR_172090.1	18.307	1.08043	0.641822	0.00406431	0.0178366
rna-NR_172641.1	9.50585	1.95366	0.822014	0.000635069	0.00349331
rna-NR_173391.1	68.1994	-1.28715	0.336359	6.85723e-06	5.71365e-05
rna-XR_001736926.1	14.9453	1.14537	0.592495	0.00251022	0.011669
rna-XR_001737090.2	108.909	-1.23463	0.144682	9.80635e-19	3.092e-17
rna-XR_001737436.2	292.717	-1.2176	0.158754	1.40968e-15	3.57162e-14
rna-XR_001737529.2	22.4746	1.25967	0.636046	0.00192938	0.00928658
rna-XR_001737897.1	21.698	2.31485	0.355165	5.42037e-12	1.00403e-10
rna-XR_001737936.1	41.5688	-1.59791	0.636859	0.0002349	0.00144376
rna-XR_001737939.1	17.6672	-1.23851	0.621273	0.00164277	0.00805996
rna-XR_001738443.1	3.36048	-1.892	1.06988	0.0023897	0.0111838
rna-XR_001738566.1	68.1055	1.13667	0.200451	1.31477e-09	1.85344e-08
rna-XR_001738657.1	30.4329	1.8022	0.433358	1.8047e-06	1.64816e-05
rna-XR_001738751.2	100.44	-1.06481	0.338039	9.535e-05	0.000638308
rna-XR_001738854.1	43.189	-1.00986	0.32266	0.000117721	0.000771405
rna-XR_001738899.2	47.0699	1.00763	0.284656	3.05878e-05	0.000226255
rna-XR_001738957.1	15.3727	1.7508	0.564065	9.77324e-05	0.000652815
rna-XR_001738959.1	10.3247	1.50779	0.723423	0.00145982	0.00727122
rna-XR_001738968.2	12.9311	1.3083	0.848146	0.00372911	0.0165725
rna-XR_001739357.1	42.9918	-1.48848	0.3623	2.0881e-06	1.88918e-05
rna-XR_001739415.1	32.6073	2.19345	0.250439	1.64822e-19	5.46218e-18
rna-XR_001739707.1	3.74876	1.17944	0.863637	0.00694212	0.028134
rna-XR_001739885.1	16.4907	1.85063	0.407993	3.7048e-07	3.79031e-06
rna-XR_001740174.1	76.8539	-1.13462	0.38583	0.000176271	0.00111187
rna-XR_001740212.2	42.8119	1.22474	1.16154	0.00202885	0.00970476
rna-XR_001740267.2	28.237	1.3013	0.506871	0.000518755	0.00292449
rna-XR_001740329.2	6.93329	2.4524	0.901332	0.000157163	0.00100388
rna-XR_001740675.1	36.6057	-1.32368	0.38035	2.05675e-05	0.000157369
rna-XR_001741040.2	177.609	-1.60065	0.147231	7.94599e-29	4.23443e-27
rna-XR_001741164.1	6.65363	2.19559	1.27144	0.00192962	0.00928658
rna-XR_001741168.1	34.7048	1.0299	0.452824	0.0013868	0.00695321
rna-XR_001741353.2	4.07552	6.13272	2.82904	0.000134294	0.000869484
rna-XR_001742164.1	42.0713	-1.13266	0.568803	0.00202083	0.00967404
rna-XR_001743167.1	16.6936	-1.65844	0.944788	0.00163495	0.00802645
rna-XR_001743479.2	21.072	1.27995	0.49676	0.000514168	0.00290201
rna-XR_001743482.2	3.52177	2.37979	1.12656	0.00148258	0.00737096
rna-XR_001743483.2	11.5191	1.21769	0.585425	0.00182721	0.00885024
rna-XR_001743490.2	3.30538	1.33892	1.22699	0.00758149	0.0303197
rna-XR_001743533.2	20.2972	1.09571	0.500489	0.00156521	0.00772947
rna-XR_001743639.2	305.038	1.06591	0.113731	7.13932e-22	2.71328e-20
rna-XR_001744434.1	67.8706	-1.2448	0.214201	4.23582e-10	6.36344e-09
rna-XR_001744487.2	263.893	-1.28555	0.111109	4.78377e-32	2.97416e-30
rna-XR_001744488.2	6.80565	-1.52423	0.609217	0.000616626	0.00340965
rna-XR_001744824.1	3.8482	1.0759	1.41794	0.00940687	0.0364068
rna-XR_001744890.2	16.9584	1.2043	1.32284	0.00553281	0.023202
rna-XR_001745386.1	9.06739	-1.12322	0.556388	0.00228352	0.0107407
rna-XR_001745427.1	3.27641	-2.37495	1.04548	0.000920457	0.00486827
rna-XR_001745593.1	3.43775	-1.94033	1.07565	0.00219482	0.0103921
rna-XR_001745689.1	27.2872	2.34061	0.802524	9.04922e-05	0.000608814
rna-XR_001745965.1	21.3275	-3.16671	0.415124	1.45688e-15	3.67968e-14
rna-XR_001745967.1	28.3377	-2.76244	0.310159	4.40474e-20	1.50002e-18
rna-XR_001747060.1	83.7909	-1.29856	0.174461	7.14461e-15	1.70844e-13
rna-XR_001747181.2	29.7722	1.1091	0.828443	0.00575976	0.0240243
rna-XR_001747250.1	25.5441	1.06424	0.502107	0.00179598	0.00870588
rna-XR_001747252.2	50.729	1.05747	0.256674	3.05442e-06	2.69311e-05
rna-XR_001747349.1	10.9652	-2.2645	1.10265	0.000756191	0.0040785
rna-XR_001747560.2	110.656	-1.00301	0.207854	1.18395e-07	1.30369e-06
rna-XR_001747728.1	19.447	1.55172	0.636409	0.00062525	0.00345104
rna-XR_001748033.2	14.4468	1.25136	0.869568	0.00466869	0.0200677
rna-XR_001748179.1	27.0265	-1.56817	0.342499	2.83356e-07	2.94873e-06
rna-XR_001748180.1	124.707	-1.67068	0.208187	4.61792e-17	1.30047e-15
rna-XR_001748181.1	108.714	-1.05046	0.292373	2.01446e-05	0.000154572
rna-XR_001748182.1	580.314	-1.69997	0.114852	3.44446e-51	4.21807e-49
rna-XR_001748183.2	145.978	-1.02609	0.278937	1.56651e-05	0.000122923
rna-XR_001748863.1	10.8511	2.1322	1.00177	0.000694129	0.0037864
rna-XR_001748902.1	25.0285	2.11587	0.639936	2.05777e-05	0.000157397
rna-XR_001748903.1	10.7737	1.58975	1.01851	0.0019161	0.00923283
rna-XR_001748920.2	40.9154	1.4856	0.661627	0.000891846	0.00473497
rna-XR_001749107.1	12.0079	-2.17424	0.48842	3.84477e-07	3.92522e-06
rna-XR_001749964.1	4.57528	-1.56788	0.647775	0.000833863	0.00445345
rna-XR_001750017.2	4.7699	-1.61095	0.709537	0.00106435	0.00552856
rna-XR_001750584.2	4.20903	-2.25403	1.36177	0.0011633	0.00596966
rna-XR_001750593.1	4.39469	1.50926	0.700853	0.00168452	0.00823908
rna-XR_001751708.1	10.7301	2.05763	0.603299	2.89048e-05	0.000214789
rna-XR_001751909.2	9.44566	1.1154	0.749817	0.00524471	0.0221702
rna-XR_001752421.1	60.2757	-1.04497	0.183684	1.14419e-09	1.63003e-08
rna-XR_001752592.1	5.52568	-2.16368	1.06591	0.00143929	0.00718521
rna-XR_001752628.2	11.6706	1.04509	1.58253	0.00748289	0.0299897
rna-XR_001752705.1	6.77653	3.79436	1.01427	1.02186e-05	8.2453e-05
rna-XR_001752789.1	7.31702	1.57853	1.41219	0.00428459	0.0186481
rna-XR_001753206.1	5.77903	1.90846	1.62617	0.00464588	0.0199838
rna-XR_001753585.1	28.1768	-1.34701	0.42081	5.91407e-05	0.00041349
rna-XR_001753681.1	25.7268	1.06283	0.501349	0.00186095	0.00899517
rna-XR_001753752.1	14.9172	-3.40533	0.618592	8.54754e-10	1.23585e-08
rna-XR_001753798.2	8.49771	1.48741	0.516652	0.000231224	0.00142441
rna-XR_001754251.2	39.1963	-1.28447	0.211992	1.12651e-10	1.797e-09
rna-XR_001754255.2	10.4488	-1.13475	0.398622	0.000302804	0.00181735
rna-XR_001755043.2	7.33533	-1.79999	0.758513	0.000571833	0.00318594
rna-XR_001755278.2	32.1892	1.0349	0.88738	0.0052976	0.0223393
rna-XR_001755678.1	23.2201	-1.7249	0.526718	4.44503e-05	0.000318401
rna-XR_001756620.1	13.2073	-1.33503	0.375027	2.41933e-05	0.00018286
rna-XR_002956165.1	57.8347	-1.1363	0.335202	4.73449e-05	0.000337242
rna-XR_002956370.1	6.79674	3.6296	1.57998	0.00057712	0.00321318
rna-XR_002956628.1	14.0867	1.93335	0.675934	0.000143743	0.000924493
rna-XR_002956715.1	13.4176	-2.26742	0.47415	9.55666e-08	1.06587e-06
rna-XR_002956716.1	10.6816	-1.87476	0.420083	5.2797e-07	5.28996e-06
rna-XR_002956717.1	12.3949	-1.9354	0.400468	8.99119e-08	1.00697e-06
rna-XR_002956824.1	9.31552	-2.91651	1.05766	0.000226833	0.00139986
rna-XR_002957010.1	6.23937	1.78561	0.880616	0.00116237	0.00596611
rna-XR_002958340.1	24.9788	1.34021	0.501799	0.000354087	0.0020864
rna-XR_002958570.1	68.3235	-1.40669	0.403344	2.64999e-05	0.000198623
rna-XR_002959339.1	42.4178	1.19376	0.543268	0.00113433	0.00584322
rna-XR_002959480.1	22.1977	-1.00984	0.323353	0.000131834	0.000855387
rna-XR_002959491.1	12.4989	-1.32313	0.973979	0.00313066	0.0141815
rna-XR_002959735.1	10.5264	1.27	0.618506	0.00159678	0.00785656
rna-XR_244938.2	24.5945	1.44751	0.556706	0.000291644	0.00175821
rna-XR_245646.4	7.01823	-1.95029	0.559345	3.13249e-05	0.000230932
rna-XR_426604.3	10.267	-1.38954	0.93311	0.00346008	0.0155163
rna-XR_428341.2	3.96965	1.85821	1.41846	0.00514799	0.0218185
rna-XR_430307.2	10.6672	4.5244	1.49464	8.43902e-05	0.000571567
rna-XR_430308.3	5.33003	1.93583	1.99086	0.00440653	0.0190761
rna-XR_922481.2	93.0856	-1.30984	0.170357	1.16673e-15	2.981e-14
rna-XR_923069.2	313.188	1.20957	0.123616	9.98008e-24	4.14361e-22
rna-XR_926833.2	4.43616	-1.32547	1.28907	0.0068276	0.0277162
rna-XR_928226.1	6.92573	-1.614	0.522718	0.0001247	0.000813454
rna-XR_928236.3	11.8897	-3.39253	0.539555	3.03854e-11	5.17748e-10
rna-XR_928613.3	4.84885	1.2859	0.925258	0.0055832	0.0233729
rna-XR_928614.2	25.9581	1.69253	0.298305	9.99631e-10	1.4342e-08
rna-XR_928617.2	8.99638	2.16608	1.04365	0.000541024	0.00303592
rna-XR_929766.1	11.0075	1.69318	0.553463	0.000108164	0.000714423
rna-XR_931789.2	6.83579	-1.19814	0.801521	0.00480476	0.0205832
rna-XR_931865.2	213.961	-1.03612	0.149891	4.4447e-13	9.07428e-12
rna-XR_932375.2	9.27354	-1.11783	0.63691	0.00368313	0.0164073
rna-XR_934460.3	18.6639	1.0214	0.58954	0.00413825	0.0180965
rna-XR_935004.3	203.121	-1.67666	0.12905	8.45516e-40	7.19342e-38
rna-XR_936140.3	50.4398	1.06575	0.378918	0.000285899	0.00172658
rna-XR_936149.1	29.7762	-1.42931	0.549254	0.000433119	0.00249765
rna-XR_936212.2	121.235	1.0379	0.167176	4.31804e-11	7.22564e-10
rna-XR_937581.3	10.8854	1.86944	0.789769	0.000528565	0.00297358
rna-XR_937688.3	9.17594	3.05255	0.649225	2.11925e-07	2.25474e-06
rna-XR_938929.2	18.9467	-3.73833	0.68528	6.28182e-10	9.26492e-09
rna-XR_939167.2	15.3942	-1.47003	0.580978	0.000481446	0.00273667
rna-XR_939668.3	9.2289	1.96711	0.698326	0.000191157	0.0011986
rna-XR_943179.2	73.033	-1.42403	0.184979	9.56377e-16	2.45909e-14
rna-XR_943321.2	8.27157	-1.42808	0.605679	0.000893626	0.00474338
rna-XR_945341.1	4.68047	2.91413	0.748572	1.3876e-05	0.000109772
rna-XR_946650.2	345.436	-1.16573	0.125041	9.47427e-22	3.56712e-20
rna-XR_946675.2	5.95934	2.25251	0.932912	0.000644787	0.00354355
rna-XR_946790.3	8.80837	1.26074	0.525016	0.000887581	0.00471748
rna-XR_947576.2	3.46653	-3.1502	1.27391	0.000562454	0.00313874
rna-XR_947903.2	10.3322	-1.6162	0.66348	0.000549049	0.00307739
rna-XR_948239.2	7.10137	1.14776	0.622616	0.00321555	0.0145245

## Sheet: sig. DE up
	baseMean	log2FoldChange	lfcSE	pvalue	padj
A2M	7.64645	2.08087	0.713526	0.000169618	0.00107354
ACOT2	19.725	1.09743	0.311759	3.49801e-05	0.000255471
ACP5	78.4729	2.05964	0.209838	5.28252e-24	2.21985e-22
ADAMDEC1	92.9584	1.73649	0.168621	5.22755e-26	2.44527e-24
ADORA2B	98.5229	1.31167	0.138866	2.96374e-22	1.15348e-20
AIFM2	144.592	1.16271	0.105627	3.06303e-29	1.6578e-27
AK8	5.65171	1.64073	0.902005	0.00255859	0.011862
AKR1C1	292.494	1.26232	0.112773	3.44419e-30	1.96497e-28
AKR1C2	8.94252	2.05016	0.489318	2.31452e-06	2.08393e-05
AKR1C3	123.934	2.40122	0.165569	7.40447e-49	8.38954e-47
ALDH1A2	39.7373	1.14112	0.20966	4.65787e-09	6.16146e-08
ALOX15B	25.515	1.72633	0.304585	1.04622e-09	1.4975e-08
ALPK2	306.633	1.1035	0.104439	3.9324e-27	1.93799e-25
ANGPTL4	18.5035	2.08416	0.381229	3.08456e-09	4.17595e-08
AOX1	20.9558	5.11169	0.625051	2.10601e-16	5.69915e-15
APBB1IP	142.15	1.17287	0.143973	2.97332e-17	8.47169e-16
APCDD1L	106.67	1.53616	0.238668	5.18264e-12	9.60731e-11
AQP3	58.2105	3.11907	0.301035	2.94487e-26	1.40559e-24
ARAP2	250.591	1.27865	0.154509	7.65567e-18	2.26928e-16
ARHGAP10	135.528	1.3868	0.183001	1.72135e-15	4.32131e-14
ARHGAP20	3.73928	2.39794	1.02481	0.000630848	0.00347403
ARHGEF9	16.048	1.28983	0.392951	6.53747e-05	0.000452251
ARMCX4	18.2477	1.18183	0.445949	0.000466332	0.00266176
ASB13	14.6897	1.67384	0.577576	0.000132018	0.000856309
ASB16	3.16619	1.53672	1.60671	0.00801995	0.0318213
ASPHD1	5.60769	2.28924	0.767443	0.000165806	0.00105271
ATIC	7.61383	1.69459	0.506389	5.65877e-05	0.000397129
ATP9A	154.632	1.71611	0.111832	3.61801e-54	4.69123e-52
AVPI1	119.604	1.52962	0.142516	4.95528e-28	2.54018e-26
BHLHE41	36.6286	2.51008	0.288133	3.11817e-19	1.00808e-17
BICD1	25.9569	1.13554	0.262495	1.25256e-06	1.17625e-05
C1orf112	23.3768	1.0975	0.574394	0.00261329	0.0120809
C5AR2	390.712	1.17348	0.109248	3.76309e-28	1.94965e-26
CABLES1	60.2652	1.14049	0.155324	2.09709e-14	4.83347e-13
CAMKK1	80.0846	1.07286	0.180763	2.36531e-10	3.6623e-09
CARD10	6.38636	1.21314	0.831846	0.00512063	0.0217253
CASS4	232.046	1.86519	0.2632	2.55661e-14	5.85364e-13
CCL2	46293	1.64028	0.0870895	9.31049e-81	2.35158e-78
CCL22	8079.89	1.43137	0.0880527	5.833e-61	8.62394e-59
CCL24	3469.8	3.62831	0.129133	1.42342e-177	2.15711e-174
CCL7	1051.44	1.90187	0.0897183	4.01634e-101	1.47552e-98
CCR1	1712.97	2.15871	0.0506399	0	0
CCR2	37.4462	1.04783	0.24177	1.25598e-06	1.17899e-05
CCR5	853.415	1.65321	0.0516371	4.751e-226	1.91996e-222
CD1E	3.11353	3.10282	1.19292	0.000246563	0.0015097
CD207	5.67787	2.57944	0.715567	2.21342e-05	0.000168452
CD209	21.6173	1.08148	0.306645	3.43594e-05	0.00025162
CD226	1289.24	1.94239	0.0682812	1.17595e-179	2.03666e-176
CD300LB	316.738	2.3753	0.200237	2.19766e-34	1.52248e-32
CD5	291.679	1.35788	0.110142	4.99891e-36	3.76424e-34
CD9	597.839	1.28203	0.123736	2.48274e-26	1.19206e-24
CFAP97	37.8719	1.06167	0.204379	2.03193e-08	2.49965e-07
CLEC17A	34.1239	1.08882	0.297032	1.82504e-05	0.000141289
CMKLR1	57.0738	5.01488	0.426649	6.14337e-33	4.01505e-31
CNMD	4.08228	2.45706	1.23686	0.000685846	0.00374458
COL23A1	8.66887	1.30329	0.588274	0.00121872	0.00621852
COL5A3	35.7752	2.82313	0.309451	7.0516e-21	2.52929e-19
COPRS	68.2836	1.33718	0.152863	1.77335e-19	5.86608e-18
CRACDL	6.12244	1.40469	0.595474	0.0010287	0.00536866
CRISPLD2	108.377	1.11183	0.175384	1.68428e-11	2.95909e-10
CRTAM	39.0147	2.03885	0.227161	2.27203e-20	7.88126e-19
CSF1	2038.82	1.6388	0.228862	2.87524e-14	6.57077e-13
CSF1R	409.46	2.30828	0.134092	5.75182e-68	1.0486e-65
CYBB	2430.34	1.17602	0.136724	2.18992e-19	7.19499e-18
CYP1A1	1139.28	1.44537	0.0519424	1.65157e-171	2.10766e-168
CYP1B1	22401.3	2.11047	0.0362978	0	0
CYP1B1-AS1	24.7867	1.86326	0.843289	0.000694532	0.00378775
CYP27A1	1237.84	2.97867	0.0994287	1.42144e-199	3.82952e-196
DAGLA	345.053	2.52338	0.0983299	1.75156e-146	1.46448e-143
DCANP1	6.67864	3.24081	1.05702	8.12914e-05	0.000552121
DCHS1	144.697	1.15292	0.167118	3.36994e-13	6.97787e-12
DHCR24	19.5989	1.00052	0.276742	2.64383e-05	0.000198283
DHRS3	57.1699	2.29056	0.280841	2.03137e-17	5.83585e-16
DOCK1	11.8687	1.08755	0.428118	0.000756216	0.0040785
DOK6	11.5215	1.36351	0.405668	4.84309e-05	0.000344472
DPYSL3	75.0959	2.58522	0.308535	3.32613e-18	1.01445e-16
DSG2	34.1533	1.09053	0.259829	2.20195e-06	1.98774e-05
DUOX1	8.21698	1.96892	0.527646	1.37595e-05	0.000108921
DYNC2LI1	6.71248	1.08623	0.546767	0.00279004	0.0128288
EDNRB	12.147	1.08587	0.364573	0.000224735	0.00138832
EEPD1	182.265	1.32379	0.118422	4.25015e-30	2.41909e-28
EGR2	1030.77	2.02426	0.11566	5.59318e-70	1.07633e-67
ELFN1	11.7361	1.34096	0.419905	8.76505e-05	0.000591995
EMILIN1	351.636	1.4226	0.164054	2.89401e-19	9.40632e-18
EMP2	130.519	1.20591	0.151752	1.48717e-16	4.05162e-15
ESPL1	455.655	1.66782	0.120619	7.53772e-45	7.61529e-43
EVC	23.7329	1.00506	0.937727	0.0054204	0.0227816
EVI2B	1037.91	1.10546	0.0764245	1.72053e-48	1.92247e-46
FABP3	33.8023	2.88431	0.468623	2.28633e-11	3.94847e-10
FBP1	50.4588	2.44285	0.292545	3.88175e-18	1.17357e-16
FCER2	23.718	1.4104	0.31482	4.46361e-07	4.5133e-06
FGF2	110.33	1.66947	0.130739	1.81449e-38	1.47143e-36
FGR	3335.54	1.05972	0.0494113	7.32298e-103	2.7317e-100
FLT3	100.899	1.55131	0.144337	5.04634e-28	2.58141e-26
FPR3	627.408	1.19382	0.084166	8.45532e-47	9.03155e-45
FUCA1	136.866	1.40423	0.35267	1.76501e-06	1.61617e-05
GAPT	279.711	1.01488	0.0878676	7.46131e-32	4.54559e-30
GDF15	46.7163	2.44626	0.234258	1.13335e-26	5.50708e-25
GIPC3	13.9156	1.11236	0.440474	0.000704971	0.00383777
GNPNAT1	57.8126	1.2315	0.166065	1.09999e-14	2.58947e-13
GPAT3	2819.73	1.22906	0.0470454	1.45503e-151	1.4112e-148
GPC4	19.6102	2.16632	0.637487	1.63024e-05	0.000127593
GPNMB	458.454	1.26603	0.0674104	8.86534e-80	2.17129e-77
GPR162	40.4659	1.40137	0.186889	5.73366e-15	1.38058e-13
GSAP	736.655	1.05084	0.0672977	5.10905e-56	6.99883e-54
GTF2IRD1	73.1171	1.5637	0.14981	1.28935e-26	6.25258e-25
GZMB	10.0982	1.95699	0.501947	7.04062e-06	5.84637e-05
HASPIN	21.0792	1.14599	0.328095	3.48057e-05	0.00025458
HK2	2807.53	1.10292	0.042938	1.53977e-146	1.33339e-143
HSD3B7	97.7828	1.50013	0.197006	1.31074e-15	3.3384e-14
HTRA1	531.938	1.60105	0.0826312	6.09002e-85	1.65916e-82
IL31RA	37.365	1.69974	0.263392	7.60311e-12	1.3882e-10
IL36RN	49.7753	1.11198	0.181559	8.47007e-11	1.36735e-09
ITGA6	471.243	1.89166	0.094113	2.77671e-91	8.52239e-89
ITGAE	139.436	1.0557	0.112797	8.30287e-22	3.13582e-20
ITGAL	184.382	1.38093	0.151821	4.78851e-21	1.73553e-19
ITGB7	253.754	1.47176	0.114614	8.44746e-39	6.99063e-37
JAML	227.695	1.14778	0.267529	1.2674e-06	1.18707e-05
KAT14	28.807	1.19869	0.295794	3.84337e-06	3.34135e-05
KCNJ11	37.1508	1.27533	0.239298	7.81784e-09	1.00776e-07
KCNN1	23.219	1.17897	0.291172	4.17592e-06	3.60718e-05
LACC1	1512.25	1.00865	0.0507225	6.03864e-89	1.80764e-86
LAD1	193.694	1.03192	0.11355	1.02657e-20	3.64441e-19
LAT	606.419	1.24363	0.074718	5.55763e-63	8.69393e-61
LHX4	14.5294	1.14054	0.38649	0.000226049	0.00139572
LINC01050	7.56212	2.02338	0.509265	5.39721e-06	4.57894e-05
LOC102723708	3.77882	2.12266	0.940756	0.00111125	0.00574143
LOC105369983	20.0016	1.39431	0.344784	3.45959e-06	3.036e-05
LOC105372152	12.2412	1.49791	0.443896	4.48066e-05	0.000320574
LOC105375743	90.7238	1.24805	0.197175	1.6925e-11	2.96732e-10
LOC105378327	11.499	1.03981	0.673377	0.00468408	0.020116
LOC105378526	15.7978	1.24979	0.59335	0.00139334	0.0069831
LOC107984833	12.0316	1.01876	1.47082	0.00369945	0.0164624
LOC107984919	56.1276	1.13704	0.213279	7.89031e-09	1.01494e-07
LOC107985000	5.16559	1.56177	0.666306	0.00100473	0.0052617
LOC107985403	5.53363	1.99932	1.67349	0.00445853	0.0192668
LOC107985871	24.2471	1.15848	0.351125	6.77989e-05	0.000467288
LOC107985872	108.689	2.15477	0.130915	6.29784e-62	9.604e-60
LOC107986431	33.4731	1.33745	0.408124	5.87026e-05	0.000410901
LOC112267855	89.1868	1.05968	0.169845	3.6431e-11	6.15999e-10
LOC729968	5.80669	3.00354	0.887166	2.25513e-05	0.000171303
LOXHD1	96.9581	1.29974	0.213336	7.11693e-11	1.16127e-09
LPAR1	29.5121	1.04346	0.256547	3.76697e-06	3.28199e-05
LPL	23.5363	1.29254	0.295114	8.41459e-07	8.17422e-06
MATK	259.74	2.18533	0.112058	9.27291e-86	2.58437e-83
ME1	106.678	2.59816	0.193466	2.33568e-42	2.1782e-40
METTL7B	27.025	2.8803	0.369635	2.76867e-16	7.40969e-15
MFSD6	413.537	1.31615	0.0663005	8.58838e-89	2.53954e-86
MGST1	536.921	1.42321	0.0702561	1.95067e-92	6.22341e-90
MILR1	53.4661	1.58304	0.198646	9.67765e-17	2.66652e-15
MITF	292.642	1.5892	0.122838	1.20622e-39	1.01201e-37
MLC1	74.7931	1.35747	0.18943	5.72084e-14	1.26795e-12
MREG	86.5966	1.2539	0.152872	2.16351e-17	6.20079e-16
MYO16	14.0928	1.49731	0.384715	6.86845e-06	5.72104e-05
MYO5C	20.8049	2.55502	0.386946	2.49132e-12	4.74524e-11
MYOF	1138.59	1.44626	0.0542409	1.13261e-157	1.19402e-154
NCF1	148.119	1.19276	0.103634	1.18854e-31	7.13333e-30
NDP	30.1834	1.08632	0.325075	5.95691e-05	0.000415886
NLRP12	53.5007	1.12777	0.189408	2.15616e-10	3.34916e-09
NMB	74.1206	1.92141	0.2404	7.82712e-17	2.17393e-15
NPAS1	3.33594	1.68055	1.08827	0.00425143	0.0185237
NQO1	387.767	1.29144	0.124178	1.87164e-26	9.00428e-25
NRP1	1001.45	1.43829	0.0752347	7.79776e-83	2.07772e-80
NRROS	324.161	1.09685	0.0760767	3.89186e-48	4.30895e-46
OLFM2	118.895	3.31345	0.253085	2.07078e-40	1.79965e-38
P2RX1	286.145	1.03387	0.134512	1.72161e-15	4.32131e-14
P2RY1	31.7666	1.15016	0.262892	9.34203e-07	9.02096e-06
PAQR5	17.9828	1.81824	0.33832	5.49858e-09	7.19892e-08
PCDHGC3	129.602	1.4808	0.316131	4.5909e-08	5.36156e-07
PDGFRB	246.587	1.39391	0.177328	1.41245e-16	3.85239e-15
PDPN	67.1116	1.80414	0.216414	3.458e-18	1.05202e-16
PECAM1	727.625	1.86904	0.158517	3.48144e-34	2.39814e-32
PHLDA3	14.445	1.67334	0.3978	1.78513e-06	1.63213e-05
PHLDB1	643.753	1.02935	0.0842505	2.08532e-35	1.52298e-33
PHOSPHO1	31.0686	1.20611	0.284482	1.75601e-06	1.60903e-05
PPARG	246.23	1.31664	0.0968495	3.64819e-43	3.48259e-41
PPM1M	336.988	1.263	0.127874	2.58744e-24	1.1026e-22
PRKAG3	28.7594	1.94393	0.286059	9.11175e-13	1.81241e-11
PROK2	16.5469	1.04902	0.362948	0.000294084	0.00177159
RAB7B	156.332	1.58943	0.107201	9.4827e-51	1.13264e-48
RAD1	93.0924	1.15629	0.183462	2.55998e-11	4.39602e-10
RAI14	277.386	1.65547	0.0883974	2.08803e-79	5.01272e-77
RASAL1	180.678	2.56401	0.244336	2.39962e-27	1.1972e-25
RASGRP3	270.48	1.0885	0.0884739	8.40889e-36	6.27355e-34
RGCC	826.814	1.20575	0.153055	1.31825e-16	3.59949e-15
RMDN2	71.3898	1.98577	0.17487	5.2755e-31	3.08229e-29
RNF170	38.6821	1.51386	0.424216	1.83276e-05	0.000141796
RRP9	30.5958	1.1433	0.253735	5.6256e-07	5.60411e-06
RTN4RL2	61.175	1.23349	0.342031	1.15784e-05	9.25622e-05
SCD	202.719	1.40566	0.0953953	2.71199e-50	3.16142e-48
SCIN	24.8618	1.57061	0.313693	3.73763e-08	4.41983e-07
SDC3	14.6172	1.89323	0.409164	2.39897e-07	2.53455e-06
SEC14L2	76.1297	1.43289	0.159801	2.37731e-20	8.23468e-19
SERPINE1	451.864	2.19693	0.0792146	1.65852e-170	2.01071e-167
SFT2D3	67.0994	1.06424	0.465887	0.00126752	0.00643367
SGMS2	273.577	1.00142	0.0781278	1.41243e-38	1.14924e-36
SH3RF3	6.9664	1.68501	0.531442	0.000100578	0.000670159
SHF	205.404	1.7311	0.137459	1.54888e-37	1.23133e-35
SLA	409.477	1.73711	0.132868	1.28262e-40	1.1309e-38
SLAMF8	52.4537	4.49012	0.342635	5.62264e-40	4.81739e-38
SLC12A8	9.75605	1.84207	0.478356	7.08972e-06	5.87507e-05
SLC16A6	858.955	2.67687	0.0693378	0	0
SLC38A5	35.7165	1.52515	0.239232	1.40063e-11	2.48531e-10
SLC9A9	112.675	1.20634	0.111634	3.0543e-28	1.58922e-26
SLCO2B1	3.97537	1.00206	1.13839	0.0109012	0.0412593
SNAI3	153.23	1.05236	0.363075	0.000112963	0.000742481
SORBS1	34.67	1.10013	0.295563	1.52244e-05	0.000119736
SPINK1	91.951	1.71663	0.219366	1.9716e-16	5.34735e-15
SPP1	84.7792	1.16141	0.224177	1.33666e-08	1.67493e-07
SPRY2	114.943	1.00552	0.174556	7.48632e-10	1.08956e-08
SRM	28.6522	1.19162	0.270878	8.70424e-07	8.43532e-06
ST3GAL5	27.3183	1.09247	0.561207	0.00193079	0.00928885
TCHH	14.0965	1.13993	0.516699	0.00142233	0.00710928
TDRD6	23.1256	1.41258	0.292613	1.02493e-07	1.13737e-06
TGM2	168.077	1.31454	0.113041	2.23903e-32	1.40647e-30
TIFAB	116.22	1.67165	0.163695	1.20523e-25	5.53468e-24
TINAGL1	38.6675	2.57061	0.380124	4.3294e-13	8.86612e-12
TMCO4	12.758	1.33941	0.351143	1.04738e-05	8.42871e-05
TMEM119	8.82893	1.76838	0.504333	2.93527e-05	0.000217961
TMEM26	71.7804	2.65403	0.251784	2.88957e-27	1.43279e-25
TMEM45B	631.899	1.33735	0.0549979	8.16251e-132	5.49768e-129
TMOD1	10.5348	1.00443	0.488658	0.0025082	0.0116618
TNC	11.1255	1.18491	0.445107	0.000462128	0.00264197
TNFSF13B	93.0904	1.21263	0.151393	8.11692e-17	2.24721e-15
TNFSF14	3257.79	1.5313	0.0626381	5.44795e-134	3.88519e-131
TRAF5	24.4703	1.3131	0.33093	4.83529e-06	4.14133e-05
TRMT13	23.9928	1.5464	0.472849	4.21901e-05	0.000303556
TRUB1	8.46051	1.36463	0.49942	0.000396791	0.00231052
TTC30B	7.31214	1.20087	0.486567	0.0008991	0.00476513
TTC8	38.2184	1.34437	0.246917	3.34661e-09	4.51058e-08
UBASH3B	286.094	1.08463	0.15582	2.0765e-13	4.37437e-12
UNC5B	8.71499	1.98846	0.534568	1.10274e-05	8.84194e-05
UTP20	21.8609	1.79399	0.31707	1.17809e-09	1.67635e-08
VCAN	10177.6	1.18495	0.0712988	4.37412e-63	6.88697e-61
VCAN-AS1	415.791	1.10864	0.102246	1.90274e-28	1.00295e-26
VGF	10.601	1.31242	0.475692	0.000358618	0.00210849
VPS50	57.9437	1.03785	0.171273	1.35195e-10	2.14394e-09
WDR19	14.3662	1.21683	0.584775	0.00151673	0.00751219
ZNF295-AS1	19.0887	1.5795	0.324411	7.77533e-08	8.76468e-07
ZNF582	10.2308	1.15988	0.454457	0.000676985	0.00370121
ZNF786	106.696	1.03073	0.121998	3.08884e-18	9.45646e-17
rna-NR_003187.3	63.9606	1.1462	0.166943	6.09857e-13	1.22823e-11
rna-NR_015429.1	597.94	1.04479	0.0706191	1.4268e-50	1.69587e-48
rna-NR_027136.1	6.92575	1.32052	1.11774	0.00622802	0.0256865
rna-NR_027252.1	4.86322	2.4382	0.863083	0.000220209	0.00136445
rna-NR_030732.1	222.909	1.24583	0.131341	2.20671e-22	8.63003e-21
rna-NR_033403.2	56.2136	1.00963	0.334648	0.00018942	0.00118832
rna-NR_033413.2	14.3248	4.17042	0.84261	5.39554e-08	6.24168e-07
rna-NR_033801.1	84.9354	1.28131	0.126689	4.44216e-25	1.96909e-23
rna-NR_036454.2	3.66766	3.14687	1.61812	0.00121153	0.00619079
rna-NR_037162.2	16.7492	1.32048	0.850582	0.00333435	0.015008
rna-NR_037602.1	8.98466	2.881	1.04526	0.000100429	0.000669355
rna-NR_038385.1	44.8635	1.82929	0.270303	9.08583e-13	1.80874e-11
rna-NR_045259.2	67.3538	1.01871	0.362958	0.000347994	0.00205325
rna-NR_046266.2	15.6603	1.08863	0.529823	0.00213574	0.0101381
rna-NR_051978.2	113.205	1.01315	0.262933	7.62407e-06	6.29057e-05
rna-NR_052002.2	8.58479	5.8331	1.49555	1.15733e-07	1.27611e-06
rna-NR_073570.2	7.76493	1.69911	1.04049	0.00204935	0.00979124
rna-NR_104110.1	36.7654	1.1454	0.376095	0.000142326	0.000916349
rna-NR_110858.2	13.3496	1.00516	0.968012	0.0077439	0.0308826
rna-NR_120612.1	10.2524	2.55014	1.32321	0.000484095	0.00274891
rna-NR_120643.1	4.99465	2.27912	0.718671	0.000119123	0.000779586
rna-NR_132415.1	5.49708	2.25306	1.02979	0.00103981	0.00541851
rna-NR_134284.2	4.8078	1.10244	1.22856	0.00920953	0.0357435
rna-NR_134508.2	8.35247	2.84301	0.606154	2.81286e-07	2.9297e-06
rna-NR_134606.2	18.3881	1.54772	0.509608	0.000101959	0.000677318
rna-NR_134913.1	29.0553	1.56662	0.736155	0.000591447	0.0032824
rna-NR_135042.2	14.2064	1.24825	0.757627	0.00356097	0.0159157
rna-NR_135918.2	4.35497	6.5034	2.6793	7.61397e-06	6.28587e-05
rna-NR_136344.2	34.4576	1.22458	0.459647	0.000410013	0.0023778
rna-NR_138611.1	6.79853	3.79296	0.956324	4.37005e-06	3.76414e-05
rna-NR_144316.2	14.7727	1.05976	0.745729	0.00592454	0.0246191
rna-NR_144339.2	3.17709	2.95539	1.52012	0.00135426	0.00682391
rna-NR_144366.2	16.0179	1.67268	0.548381	9.84876e-05	0.000657497
rna-NR_144367.1	13.0575	2.33113	1.1418	0.00111524	0.00575836
rna-NR_144390.2	9.59221	3.68401	0.955924	4.75072e-06	4.07466e-05
rna-NR_145574.2	11.9515	1.28735	0.578521	0.000875893	0.00466047
rna-NR_146894.2	49.1793	1.44438	0.435521	3.47593e-05	0.000254318
rna-NR_147135.2	7.51267	2.78047	2.09919	0.00115909	0.00595179
rna-NR_149060.1	19.7607	1.33393	0.309114	1.18542e-06	1.11927e-05
rna-NR_152405.1	5.65652	3.57286	1.34296	0.000368459	0.00216111
rna-NR_156444.2	4.13192	1.64949	1.79374	0.00576061	0.0240243
rna-NR_156701.2	4.06093	1.24026	0.958955	0.00674235	0.0274298
rna-NR_159381.1	19.069	1.98131	0.445197	4.40264e-07	4.45352e-06
rna-NR_164500.1	32.4254	1.49224	0.712939	0.000772761	0.0041555
rna-NR_169283.1	31.2591	1.0765	0.421483	0.00062848	0.00346336
rna-NR_169844.1	7.85544	1.60921	1.06328	0.00201043	0.00964141
rna-NR_170653.1	14.3737	1.06547	1.05348	0.00678933	0.0275747
rna-NR_171033.1	283.679	1.24703	0.0861594	2.02303e-48	2.25011e-46
rna-NR_172090.1	18.307	1.08043	0.641822	0.00406431	0.0178366
rna-NR_172641.1	9.50585	1.95366	0.822014	0.000635069	0.00349331
rna-XR_001736926.1	14.9453	1.14537	0.592495	0.00251022	0.011669
rna-XR_001737529.2	22.4746	1.25967	0.636046	0.00192938	0.00928658
rna-XR_001737897.1	21.698	2.31485	0.355165	5.42037e-12	1.00403e-10
rna-XR_001738566.1	68.1055	1.13667	0.200451	1.31477e-09	1.85344e-08
rna-XR_001738657.1	30.4329	1.8022	0.433358	1.8047e-06	1.64816e-05
rna-XR_001738899.2	47.0699	1.00763	0.284656	3.05878e-05	0.000226255
rna-XR_001738957.1	15.3727	1.7508	0.564065	9.77324e-05	0.000652815
rna-XR_001738959.1	10.3247	1.50779	0.723423	0.00145982	0.00727122
rna-XR_001738968.2	12.9311	1.3083	0.848146	0.00372911	0.0165725
rna-XR_001739415.1	32.6073	2.19345	0.250439	1.64822e-19	5.46218e-18
rna-XR_001739707.1	3.74876	1.17944	0.863637	0.00694212	0.028134
rna-XR_001739885.1	16.4907	1.85063	0.407993	3.7048e-07	3.79031e-06
rna-XR_001740212.2	42.8119	1.22474	1.16154	0.00202885	0.00970476
rna-XR_001740267.2	28.237	1.3013	0.506871	0.000518755	0.00292449
rna-XR_001740329.2	6.93329	2.4524	0.901332	0.000157163	0.00100388
rna-XR_001741164.1	6.65363	2.19559	1.27144	0.00192962	0.00928658
rna-XR_001741168.1	34.7048	1.0299	0.452824	0.0013868	0.00695321
rna-XR_001741353.2	4.07552	6.13272	2.82904	0.000134294	0.000869484
rna-XR_001743479.2	21.072	1.27995	0.49676	0.000514168	0.00290201
rna-XR_001743482.2	3.52177	2.37979	1.12656	0.00148258	0.00737096
rna-XR_001743483.2	11.5191	1.21769	0.585425	0.00182721	0.00885024
rna-XR_001743490.2	3.30538	1.33892	1.22699	0.00758149	0.0303197
rna-XR_001743533.2	20.2972	1.09571	0.500489	0.00156521	0.00772947
rna-XR_001743639.2	305.038	1.06591	0.113731	7.13932e-22	2.71328e-20
rna-XR_001744824.1	3.8482	1.0759	1.41794	0.00940687	0.0364068
rna-XR_001744890.2	16.9584	1.2043	1.32284	0.00553281	0.023202
rna-XR_001745689.1	27.2872	2.34061	0.802524	9.04922e-05	0.000608814
rna-XR_001747181.2	29.7722	1.1091	0.828443	0.00575976	0.0240243
rna-XR_001747250.1	25.5441	1.06424	0.502107	0.00179598	0.00870588
rna-XR_001747252.2	50.729	1.05747	0.256674	3.05442e-06	2.69311e-05
rna-XR_001747728.1	19.447	1.55172	0.636409	0.00062525	0.00345104
rna-XR_001748033.2	14.4468	1.25136	0.869568	0.00466869	0.0200677
rna-XR_001748863.1	10.8511	2.1322	1.00177	0.000694129	0.0037864
rna-XR_001748902.1	25.0285	2.11587	0.639936	2.05777e-05	0.000157397
rna-XR_001748903.1	10.7737	1.58975	1.01851	0.0019161	0.00923283
rna-XR_001748920.2	40.9154	1.4856	0.661627	0.000891846	0.00473497
rna-XR_001750593.1	4.39469	1.50926	0.700853	0.00168452	0.00823908
rna-XR_001751708.1	10.7301	2.05763	0.603299	2.89048e-05	0.000214789
rna-XR_001751909.2	9.44566	1.1154	0.749817	0.00524471	0.0221702
rna-XR_001752628.2	11.6706	1.04509	1.58253	0.00748289	0.0299897
rna-XR_001752705.1	6.77653	3.79436	1.01427	1.02186e-05	8.2453e-05
rna-XR_001752789.1	7.31702	1.57853	1.41219	0.00428459	0.0186481
rna-XR_001753206.1	5.77903	1.90846	1.62617	0.00464588	0.0199838
rna-XR_001753681.1	25.7268	1.06283	0.501349	0.00186095	0.00899517
rna-XR_001753798.2	8.49771	1.48741	0.516652	0.000231224	0.00142441
rna-XR_001755278.2	32.1892	1.0349	0.88738	0.0052976	0.0223393
rna-XR_002956370.1	6.79674	3.6296	1.57998	0.00057712	0.00321318
rna-XR_002956628.1	14.0867	1.93335	0.675934	0.000143743	0.000924493
rna-XR_002957010.1	6.23937	1.78561	0.880616	0.00116237	0.00596611
rna-XR_002958340.1	24.9788	1.34021	0.501799	0.000354087	0.0020864
rna-XR_002959339.1	42.4178	1.19376	0.543268	0.00113433	0.00584322
rna-XR_002959735.1	10.5264	1.27	0.618506	0.00159678	0.00785656
rna-XR_244938.2	24.5945	1.44751	0.556706	0.000291644	0.00175821
rna-XR_428341.2	3.96965	1.85821	1.41846	0.00514799	0.0218185
rna-XR_430307.2	10.6672	4.5244	1.49464	8.43902e-05	0.000571567
rna-XR_430308.3	5.33003	1.93583	1.99086	0.00440653	0.0190761
rna-XR_923069.2	313.188	1.20957	0.123616	9.98008e-24	4.14361e-22
rna-XR_928613.3	4.84885	1.2859	0.925258	0.0055832	0.0233729
rna-XR_928614.2	25.9581	1.69253	0.298305	9.99631e-10	1.4342e-08
rna-XR_928617.2	8.99638	2.16608	1.04365	0.000541024	0.00303592
rna-XR_929766.1	11.0075	1.69318	0.553463	0.000108164	0.000714423
rna-XR_934460.3	18.6639	1.0214	0.58954	0.00413825	0.0180965
rna-XR_936140.3	50.4398	1.06575	0.378918	0.000285899	0.00172658
rna-XR_936212.2	121.235	1.0379	0.167176	4.31804e-11	7.22564e-10
rna-XR_937581.3	10.8854	1.86944	0.789769	0.000528565	0.00297358
rna-XR_937688.3	9.17594	3.05255	0.649225	2.11925e-07	2.25474e-06
rna-XR_939668.3	9.2289	1.96711	0.698326	0.000191157	0.0011986
rna-XR_945341.1	4.68047	2.91413	0.748572	1.3876e-05	0.000109772
rna-XR_946675.2	5.95934	2.25251	0.932912	0.000644787	0.00354355
rna-XR_946790.3	8.80837	1.26074	0.525016	0.000887581	0.00471748
rna-XR_948239.2	7.10137	1.14776	0.622616	0.00321555	0.0145245

## Sheet: sig. DE down
	baseMean	log2FoldChange	lfcSE	pvalue	padj
ABAT	351.177	-1.62605	0.0705814	1.23395e-118	6.79993e-116
ABTB2	1079.15	-1.16143	0.0766981	7.20078e-53	9.04649e-51
ACHE	144.936	-1.03866	0.114035	7.97144e-21	2.84659e-19
ACOD1	227.143	-1.7914	0.170215	1.80866e-27	9.06086e-26
ACTN1-DT	5.25313	-1.12737	0.688572	0.00463705	0.0199529
ADAMTS4	36.9266	-4.72141	0.406934	8.70135e-32	5.2483e-30
ADAMTSL4-AS2	346.446	-1.25339	0.126414	2.34646e-24	1.00167e-22
ADIRF	39.7593	-3.38587	0.371388	2.8253e-21	1.04748e-19
ADIRF-AS1	17.7878	-1.33706	0.405138	5.11464e-05	0.000361981
ADORA2A-AS1	397.605	-1.0033	0.0972871	5.80376e-26	2.70622e-24
ADRA2B	5.76436	-1.02739	0.67802	0.00583657	0.0242993
AIM2	29.3319	-1.34335	0.280331	1.11271e-07	1.23139e-06
AMIGO2	45.0991	-1.84204	0.269636	4.17245e-13	8.56642e-12
APLP1	3.24465	-1.58118	0.870457	0.00304654	0.0138436
APOBEC3A	16.9313	-1.54791	0.322821	1.10697e-07	1.22592e-06
APOL1	70.0199	-1.02102	0.23933	1.58189e-06	1.46286e-05
APOLD1	25.0459	-1.06604	0.35948	0.000164873	0.00104761
ARL4D	32.8722	-1.27371	0.229865	2.29651e-09	3.16204e-08
ARL5B	3773.64	-1.21641	0.0697279	2.11007e-69	3.9971e-67
ASPRV1	8.28923	-6.18931	1.29983	1.49288e-11	2.64218e-10
ASTL	58.6827	-1.36722	0.183168	5.62517e-15	1.3558e-13
ATP10B	15.6285	-1.33612	0.317286	1.80206e-06	1.64637e-05
ATP2B1-AS1	482.813	-1.01427	0.0830519	2.37801e-35	1.71606e-33
B3GNT7	145.092	-1.68732	0.134761	3.35802e-37	2.60968e-35
BABAM2-AS1	367.195	-1.9626	0.107208	2.17449e-76	4.83715e-74
BCL11A	83.7959	-1.04386	0.152685	7.39479e-13	1.48306e-11
BDKRB2	10.8579	-1.3639	0.502254	0.000356243	0.00209554
BLACE	100.136	-3.7393	0.307206	2.44857e-36	1.86699e-34
BMP6	1632.06	-1.17988	0.0873522	9.99447e-43	9.42941e-41
BRPF3-AS1	8.54779	-1.02087	0.499251	0.00244909	0.0114198
C11orf96	363.018	-1.19699	0.135055	5.0083e-20	1.70079e-18
C1QTNF1	1263.87	-1.12131	0.113394	1.60528e-24	6.91354e-23
C1orf21	214.159	-1.25355	0.113093	8.94563e-30	5.02094e-28
C2CD4A	60.434	-3.23809	0.238624	5.5302e-43	5.23792e-41
C2CD4B	144.23	-3.23116	0.14742	1.33588e-107	5.31e-105
CACNB2	23.4288	-1.53326	0.326039	1.42278e-07	1.54909e-06
CASP5	37.4013	-1.42776	0.299511	1.1455e-07	1.26422e-06
CCDC184	13.7559	-1.04422	0.342677	0.000179714	0.00113153
CCL19	27.4889	-5.9026	0.628497	5.7562e-23	2.29557e-21
CCL4L1	61.5237	-1.44532	0.201388	4.93929e-14	1.10177e-12
CCM2L	108.382	-1.64655	0.131118	2.77007e-37	2.18071e-35
CCND2	980.512	-1.06902	0.0529575	1.23854e-91	3.85011e-89
CD274	2104.93	-2.65081	0.0679584	0	0
CD276	143.07	-1.0579	0.198272	6.07595e-09	7.91636e-08
CD69	204.198	-1.0396	0.157097	3.05843e-12	5.76655e-11
CDH1	8.54346	-1.6582	0.543424	0.000118133	0.000773526
CDH20	19.0823	-1.0361	0.287903	2.61356e-05	0.000196195
CDR2L	49.9815	-1.06247	0.198679	7.82291e-09	1.00787e-07
CENPU	7.30966	-1.50472	0.69274	0.00125402	0.00637312
CFAP58-DT	37.9774	-1.17376	0.260412	4.15481e-07	4.22147e-06
CKB	507.329	-1.25185	0.0638093	9.30833e-87	2.68689e-84
CLGN	71.6752	-1.9247	0.173444	6.11296e-30	3.46311e-28
CPAMD8	485.095	-1.33254	0.0992414	2.28466e-42	2.13885e-40
CPXM1	7.11219	-1.255	0.549562	0.00122602	0.00624567
CSF2	110.996	-2.43209	0.195666	9.38497e-37	7.20118e-35
CSF3	3139.06	-3.62104	0.143667	1.91621e-143	1.54874e-140
CXCL1	42717.6	-1.35902	0.0701042	4.44851e-85	1.22572e-82
CXCL2	47396.4	-1.69238	0.0755736	3.84239e-113	1.75786e-110
CXCL3	52338.6	-1.30046	0.0581101	5.05046e-113	2.26775e-110
CXCL6	2686.42	-1.61164	0.0826375	3.36904e-86	9.49874e-84
CYRIA	1241.64	-1.02611	0.0496211	1.68222e-96	5.82696e-94
DACT3	37.4938	-1.30369	0.290743	4.59006e-07	4.6338e-06
DLGAP1	32.3311	-1.20445	0.222781	5.00115e-09	6.58679e-08
DLL4	46.3428	-4.15116	0.356701	1.48926e-32	9.47774e-31
DSP	5.49248	-1.26419	1.16919	0.00623702	0.0257149
DUSP5	2466.64	-1.20714	0.071277	1.18302e-65	2.03438e-63
DYRK3	1487.88	-1.06981	0.0948346	1.08876e-30	6.28551e-29
EHF	331.324	-1.40434	0.0977358	4.84426e-48	5.31487e-46
ELL2	3924.52	-1.10075	0.0586752	1.23323e-79	2.99021e-77
ENPP4	150.4	-1.28161	0.363587	7.6952e-06	6.33998e-05
EPHA2	185.942	-2.26704	0.16161	4.92749e-46	5.14987e-44
EPHB4	9.68314	-1.01284	0.441509	0.00148644	0.00738863
EPPK1	12.6763	-1.9483	0.365773	7.14831e-09	9.24401e-08
EPS8L1	18.9382	-1.34164	0.355302	1.05879e-05	8.51774e-05
EPS8L2	6.9642	-1.80916	0.585547	0.0001071	0.000708364
ETV3L	99.7168	-2.41889	0.203136	3.61428e-34	2.48259e-32
ETV5	37.6947	-1.39556	0.197135	1.13488e-13	2.45472e-12
EXT1	504.039	-1.21497	0.068471	1.36154e-71	2.75111e-69
F3	25792.4	-1.28177	0.0791209	1.27557e-60	1.85202e-58
F8	93.4159	-1.07312	0.124864	8.13409e-19	2.58489e-17
FCAMR	23.1962	-3.56797	0.479678	1.98995e-15	4.96915e-14
FGD2	10.564	-1.39066	0.635363	0.00119406	0.00610943
FOXP1	502.724	-1.51097	0.0660902	8.51308e-117	4.30035e-114
GADD45B	1613.59	-1.03407	0.0677054	8.38477e-54	1.07569e-51
GBP1	42.7813	-1.23028	0.207142	2.37154e-10	3.66961e-09
GBP2	936.237	-1.32436	0.0535314	2.6795e-136	1.96879e-133
GBP5	1012.12	-1.62757	0.0801189	2.51996e-93	8.14686e-91
GCSIR	16.7767	-2.38374	0.417802	7.18385e-10	1.04805e-08
GJB2	5327.9	-1.39559	0.0776854	1.30974e-73	2.71429e-71
GPAT4-AS1	1152.96	-1.94084	0.140561	5.04563e-45	5.11888e-43
GPC5	39.7822	-1.95325	0.209466	8.15635e-22	3.09011e-20
GPIHBP1	14.1872	-1.53396	0.377341	2.94195e-06	2.60056e-05
GPR55	69.5358	-1.26337	0.168472	5.32403e-15	1.28963e-13
GPRC5A	69.0166	-2.12606	0.173571	1.3927e-35	1.02021e-33
GPRC5C	32.7097	-1.33884	0.234285	8.86485e-10	1.27944e-08
GRAMD1A	5464.76	-1.0385	0.0543533	1.31471e-82	3.42772e-80
HCAR2	1912.75	-1.55918	0.0679417	7.2969e-118	3.84626e-115
HCAR3	2195.97	-1.24565	0.0542162	3.63765e-118	1.96005e-115
HERC5	60.1586	-1.20201	0.25916	2.21924e-07	2.35801e-06
HERC6	21.7404	-1.03814	0.372452	0.000346881	0.00204985
HES4	253.031	-2.62287	0.103902	7.09896e-142	5.55253e-139
HHLA2	5.63256	-4.21376	0.935225	5.92078e-08	6.79419e-07
HILPDA	54.5909	-1.20909	0.168712	6.18476e-14	1.36577e-12
HILPDA-AS1	68.0876	-1.08511	0.189572	9.41161e-10	1.35513e-08
HIVEP2-DT	30.4833	-1.09334	0.324321	5.33417e-05	0.000376012
HPN	6.6812	-1.56282	0.66737	0.000836461	0.00446536
IDO1	4129.01	-1.26263	0.133156	7.28883e-23	2.89725e-21
IFI44	10.4663	-2.53038	0.831585	8.49512e-05	0.000574724
IFI44L	14.2802	-1.1704	0.335529	3.5731e-05	0.000260327
IFIT1	63.2823	-2.36587	0.198666	8.69851e-34	5.89142e-32
IFIT2	122.463	-2.22055	0.134899	6.63413e-62	1.00536e-59
IFIT3	132.914	-1.97971	0.20279	7.00002e-24	2.92133e-22
IFITM1	36.5644	-1.39478	0.321954	9.59411e-07	9.24228e-06
IFITM3	109.493	-1.06646	0.126618	3.67203e-18	1.11156e-16
IFNLR1	11.7614	-2.27691	0.449793	2.76331e-08	3.33177e-07
IGSF3	303.499	-2.30325	0.104988	4.07334e-108	1.6461e-105
IL11	88.4053	-1.4096	0.160245	9.49785e-20	3.18967e-18
IL12B	7.32216	-2.85381	0.772018	8.54855e-06	6.97901e-05
IL15RA	229.353	-2.02002	0.146316	1.18113e-44	1.18833e-42
IL20	124.994	-1.893	0.287099	1.02678e-12	2.03069e-11
IL21R	123.009	-1.26036	0.145659	3.78278e-19	1.21969e-17
IL23A	1873.21	-3.51286	0.159461	2.79121e-110	1.20855e-107
IL2RA	1702.91	-1.44182	0.0706236	4.0964e-94	1.36062e-91
IL36G	603.458	-1.4525	0.137767	3.75225e-27	1.85627e-25
IL6	25294	-3.21179	0.110292	2.06505e-188	3.85163e-185
IL6-AS1	27.8409	-2.78755	0.308587	1.15943e-20	4.09807e-19
IL6ST-DT	4.72023	-1.48359	0.845801	0.00292834	0.0133641
IL7	17.4256	-1.7646	0.42503	1.72178e-06	1.58234e-05
INHBA	37412.2	-1.41698	0.0870096	6.95959e-61	1.02272e-58
INHBA-AS1	1303.4	-1.47363	0.133101	1.1504e-29	6.41236e-28
INSIG1	38538.7	-1.01099	0.026809	0	0
IRAG1-AS1	15.9699	-1.01525	0.371466	0.00046384	0.00264941
IRF1-AS1	88.3723	-1.02523	0.172752	2.78224e-10	4.26968e-09
ISG15	892.255	-2.37712	0.0743408	1.59846e-225	5.53684e-222
ISG20	1027.09	-1.77962	0.0607227	3.93147e-190	7.94387e-187
ITGA1	702.62	-1.36913	0.0867696	2.50595e-57	3.49205e-55
ITM2C	755.006	-1.3552	0.0558716	5.78701e-131	3.79237e-128
IVNS1ABP	15871.5	-1.47638	0.0519501	3.47515e-179	5.61746e-176
KCNJ2	212.383	-2.63309	0.149895	1.84909e-70	3.61572e-68
KCNJ2-AS1	4.49319	-1.61601	0.628577	0.000586207	0.00325705
KCNQ1	18.4024	-1.32207	0.320697	2.57337e-06	2.29906e-05
KDM2B-DT	12.9628	-2.11502	0.441674	9.57506e-08	1.06743e-06
KNDC1	21.8819	-1.22493	0.253804	1.10053e-07	1.21958e-06
KRT14	12.8908	-1.8823	0.984851	0.000917817	0.0048569
KRT17	11.3602	-1.77907	1.09116	0.00211374	0.0100533
KRT5	12.1037	-1.14899	1.41058	0.00627817	0.0258581
LIMK2	2387.77	-1.11801	0.0495105	4.74691e-114	2.21343e-111
LINC00189	336.206	-1.00229	0.0906268	2.04974e-29	1.12443e-27
LINC00298	57.4494	-1.30456	0.1934	9.4722e-13	1.87948e-11
LINC00515	5.08837	-1.33481	0.62501	0.00169011	0.00825878
LINC00880	48.5122	-1.41176	0.245604	6.08945e-10	9.0031e-09
LINC01093	18.6747	-1.47916	0.299022	5.20392e-08	6.03153e-07
LINC01366	7.12675	-2.21849	0.764831	0.000134931	0.000873329
LINC01512	53.6051	-1.70746	0.261096	2.6011e-12	4.93884e-11
LINC01554	9.20048	-2.98492	0.529951	1.70364e-09	2.37539e-08
LINC02389	15.8155	-1.15699	0.443615	0.000461773	0.00264071
LINC02416	18.7373	-1.53408	0.297354	1.81335e-08	2.24213e-07
LINC02426	11.3758	-1.16245	0.543163	0.00160974	0.00791534
LINC02539	4.86383	-1.77825	0.637276	0.000314601	0.00187839
LINC02605	46.8639	-2.85735	0.241927	2.46676e-33	1.62974e-31
LOC100506178	228.08	-1.82695	0.0965241	4.51956e-81	1.16581e-78
LOC100507144	21.1723	-2.08251	0.361692	3.84284e-10	5.81269e-09
LOC100652768	234.423	-1.1651	0.0946345	7.09639e-36	5.31068e-34
LOC101927414	3.57585	-1.64591	1.27064	0.00550125	0.0230737
LOC101927730	3702.19	-1.02435	0.0708512	1.45994e-48	1.63885e-46
LOC101927952	18.4078	-1.42319	0.359029	4.81949e-06	4.12927e-05
LOC101927964	7.00782	-1.05081	0.525867	0.00269898	0.0124557
LOC101928080	112.324	-1.6458	0.150681	6.05337e-29	3.25446e-27
LOC101929305	11.2786	-1.32277	0.413972	8.93402e-05	0.000602568
LOC101929319	2275.15	-1.42842	0.10882	1.45639e-40	1.27946e-38
LOC101929614	10.5632	-1.43844	0.539488	0.000382581	0.0022369
LOC101929707	7.14409	-1.79314	0.665486	0.000299448	0.00179899
LOC102723444	7.78599	-1.43237	0.64621	0.00125843	0.0063942
LOC102724210	15.3315	-1.06279	1.38154	0.00821262	0.0324535
LOC102724475	196.066	-1.44602	0.141423	1.16249e-25	5.34855e-24
LOC105369698	150.417	-1.27798	0.132506	3.55041e-23	1.43001e-21
LOC105369890	109.178	-1.37994	0.225397	5.6275e-11	9.26971e-10
LOC105369911	55.7496	-1.47599	0.176425	4.3234e-18	1.30385e-16
LOC105370135	11.6631	-1.48721	0.453518	5.9447e-05	0.000415262
LOC105370269	70.9298	-1.71338	0.262526	2.04792e-12	3.94408e-11
LOC105370359	10.7746	-1.20713	0.612126	0.00223019	0.0105205
LOC105371082	80.8975	-1.33343	0.205345	6.11257e-12	1.12537e-10
LOC105371529	41.186	-1.10943	0.217002	2.79312e-08	3.36604e-07
LOC105371818	4.03623	-1.20798	1.0203	0.00722328	0.0291225
LOC105371912	60.5223	-1.565	0.342177	2.32801e-07	2.46279e-06
LOC105372157	10.6837	-1.4264	0.424902	4.67802e-05	0.000333611
LOC105372424	11.5914	-2.41466	0.515607	1.609e-07	1.73624e-06
LOC105372606	7.26375	-1.20034	0.550989	0.00161003	0.00791534
LOC105372877	34.0614	-1.89145	0.290672	4.10248e-12	7.65766e-11
LOC105372878	101.142	-1.03397	0.126363	2.84238e-17	8.10814e-16
LOC105373563	10.7322	-1.50184	0.378358	4.89636e-06	4.18477e-05
LOC105374062	18.546	-1.561	0.438044	2.09123e-05	0.000159755
LOC105374291	18.7387	-1.0638	0.284573	1.53545e-05	0.00012072
LOC105374981	3.54823	-2.89725	1.045	0.000255318	0.00155701
LOC105375247	8.3976	-2.00186	0.551016	1.74691e-05	0.000135891
LOC105375586	26.7369	-1.28315	0.23312	2.81571e-09	3.83769e-08
LOC105375587	55.5496	-2.2269	0.25475	1.00584e-19	3.36858e-18
LOC105375592	6.2953	-5.68393	1.33463	2.4986e-09	3.42281e-08
LOC105375593	3.87548	-6.7931	2.63734	1.41829e-07	1.54489e-06
LOC105375821	6.73611	-1.16655	1.01343	0.00746929	0.0299451
LOC105375912	8.25426	-1.35897	0.501254	0.00037768	0.00221131
LOC105375913	143.678	-1.99715	0.21266	3.40279e-22	1.31591e-20
LOC105375914	233.03	-2.70798	0.195161	5.11321e-46	5.32103e-44
LOC105375964	6.24604	-1.00343	0.847922	0.00782768	0.0311501
LOC105376217	23.5789	-1.40506	0.303226	2.26918e-07	2.40686e-06
LOC105376478	12.4828	-1.20526	0.378098	0.000100136	0.000667582
LOC105376626	1275.77	-1.72638	0.156945	4.71749e-30	2.67881e-28
LOC105376627	18.7575	-1.39295	0.320054	8.81978e-07	8.54388e-06
LOC105376901	7.13936	-2.29471	0.787285	0.000140394	0.000905356
LOC105377277	87.0693	-1.8518	0.22041	2.07515e-18	6.4097e-17
LOC105377587	136.747	-1.58061	0.14415	2.99701e-29	1.62569e-27
LOC105377621	26.011	-1.07855	0.242174	7.26719e-07	7.1195e-06
LOC105377730	18.1218	-1.39558	0.339092	2.20479e-06	1.98956e-05
LOC105377732	15.9556	-1.15868	0.439343	0.000471363	0.00268668
LOC105378085	117.223	-1.30125	0.131665	3.97817e-24	1.67754e-22
LOC105378150	69.3713	-1.77335	0.172788	6.61556e-26	3.06706e-24
LOC105378209	13.2761	-2.11057	0.61621	1.53718e-05	0.000120817
LOC105379091	30.7852	-1.36868	0.389932	2.6027e-05	0.00019544
LOC105379725	5.31503	-1.2593	0.708534	0.00314915	0.0142564
LOC107984200	42.6973	-1.94145	0.194119	1.29113e-24	5.58041e-23
LOC107984510	16.1618	-1.31017	0.613118	0.00145945	0.00727085
LOC107984551	9.32178	-2.24499	0.475398	1.54291e-07	1.66938e-06
LOC107984553	16.8333	-1.10762	0.335177	6.99481e-05	0.000480735
LOC107984859	10.1849	-1.08819	0.573529	0.00287737	0.0131736
LOC107984912	4.96954	-1.05973	0.70535	0.00593432	0.0246471
LOC107985256	5.69256	-1.57679	1.05097	0.002875	0.0131678
LOC107985317	8.28627	-1.38726	0.519018	0.000410982	0.00238228
LOC107986160	29.4779	-1.45367	0.351373	1.84975e-06	1.68739e-05
LOC107986161	11.2939	-2.71979	0.730835	8.03039e-06	6.58927e-05
LOC107986168	35.0591	-1.3537	0.24233	1.80818e-09	2.51393e-08
LOC107986441	4.52759	-1.34355	1.49948	0.00752254	0.0301088
LOC107986598	26.432	-1.32437	0.282839	1.9748e-07	2.10845e-06
LOC107986788	28.6529	-1.86451	0.302905	4.90084e-11	8.12795e-10
LOC107986854	96.0169	-1.28201	0.124302	5.23403e-26	2.44527e-24
LOC107986906	8.69909	-1.40484	0.597483	0.000890618	0.00473156
LOC107987261	26.1801	-1.15947	0.67303	0.00305259	0.0138685
LOC107987269	7.66865	-1.23306	0.575739	0.00153771	0.0076045
LOC122526782	37.613	-1.40827	0.222917	2.07553e-11	3.59982e-10
LOC285847	3.74064	-1.25262	0.868929	0.00538073	0.0226269
LOC400499	53.9404	-1.005	0.162643	6.15958e-11	1.00981e-09
LOC401312	7.83305	-3.54401	0.81913	8.55823e-07	8.30046e-06
LOC728392	21.3497	-1.03757	0.312356	6.67051e-05	0.000460273
LRRC8D	308.066	-1.03194	0.124354	7.6006e-18	2.25728e-16
LUZP6	35.2489	-1.1844	1.05284	0.00489462	0.0209164
LYPD3	1289.71	-2.05687	0.0692819	2.12705e-195	4.6886e-192
MAP4K2	506.046	-1.00914	0.0732623	4.18446e-44	4.10771e-42
MCF2L2	9.52566	-1.27075	0.490183	0.000544549	0.00305429
MCOLN2	339.95	-1.38042	0.146443	1.43549e-22	5.64121e-21
MCTP2	912.518	-1.09163	0.0759544	6.7321e-48	7.31987e-46
MELTF-AS1	9.66433	-1.23208	0.53136	0.00100866	0.00527887
MIR155HG	311.587	-1.47896	0.115317	9.91816e-39	8.17979e-37
MIR194-2HG	6.88157	-1.14916	0.512766	0.00144914	0.00723137
MIR3142HG	103.995	-1.23503	0.224593	2.34415e-09	3.22215e-08
MIR3945HG	249.69	-1.86009	0.100024	1.90532e-78	4.39984e-76
MIR4435-2HG	346.394	-1.16471	0.0881724	6.85015e-41	6.08409e-39
MMP10	158.053	-1.63692	0.251843	2.78995e-12	5.27675e-11
MMP7	57.7646	-1.47413	0.210069	1.48914e-13	3.17566e-12
MMRN2	5.68696	-4.26805	0.916385	4.93541e-08	5.72853e-07
MX1	247.587	-1.7705	0.0973148	4.06699e-75	8.88398e-73
MX2	330.772	-1.01233	0.189471	5.25756e-09	6.89827e-08
NABP1-OT1	679.615	-1.4551	0.115597	7.55052e-38	6.06217e-36
NEK10	56.001	-1.31053	0.371069	1.73328e-05	0.000134917
NEURL3	16.9402	-2.81995	0.410233	5.58929e-13	1.13125e-11
NFIB	20.2061	-5.85842	0.742235	6.18266e-16	1.61368e-14
NFKBIZ	5663.39	-1.36304	0.0618145	3.17259e-109	1.34958e-106
NIPAL4	321.162	-1.52857	0.127727	2.95236e-34	2.03948e-32
NOCT	325.796	-1.64009	0.111246	9.33062e-51	1.12e-48
NR1D1	58.9292	-1.61522	0.171386	3.29785e-22	1.27736e-20
NRARP	38.98	-1.50681	0.205698	2.02665e-14	4.68001e-13
NRIP3-DT	41.5736	-1.07433	0.21997	8.96667e-08	1.00469e-06
OAS1	32.8953	-1.09141	0.229662	1.71783e-07	1.84628e-06
OAS2	31.959	-1.38377	0.274608	3.32625e-08	3.97494e-07
OAS3	102.506	-1.1074	0.135862	3.45411e-17	9.80701e-16
OASL	785.12	-1.5081	0.0695885	1.02391e-105	3.87919e-103
OR2B11	129.142	-1.02773	0.145329	1.4151e-13	3.03108e-12
PACERR	37.2857	-1.10296	0.202933	4.68682e-09	6.19299e-08
PAPLN-AS1	12.2715	-1.25001	0.721797	0.00286424	0.0131259
PAPSS2	751.401	-1.56161	0.0707944	7.41195e-109	3.09858e-106
PAXIP1-AS2	103.959	-1.16983	0.141286	9.88113e-18	2.89357e-16
PAXIP1-DT	60.4675	-1.12533	0.16101	2.47483e-13	5.19543e-12
PCED1B	9.50297	-1.81117	0.443625	2.80684e-06	2.49294e-05
PDCD1LG2	40.3336	-3.20044	0.259838	6.80826e-36	5.11083e-34
PDSS1	50.8612	-1.08878	0.201328	5.3857e-09	7.05494e-08
PIK3C2B	9.30166	-1.38827	0.513717	0.000392953	0.00229202
PIK3IP1	78.6571	-1.25923	0.13741	3.96773e-21	1.44453e-19
PIM2	1121.64	-1.73395	0.0899338	1.52254e-84	4.10189e-82
PKIG	119.14	-2.27865	0.153861	7.28809e-51	8.83572e-49
PLAC8	361.032	-1.51554	0.107468	2.28543e-46	2.40934e-44
PLAT	1263	-3.05163	0.112603	5.78398e-165	6.67829e-162
PLEKHA6	14.9933	-1.49191	0.447227	4.61041e-05	0.000329371
PPM1N	6.78245	-1.67731	0.670507	0.000540612	0.00303431
PRC1	156.674	-2.14167	0.187437	5.28208e-32	3.25889e-30
PRC1-AS1	42.0462	-1.34215	0.200264	1.58446e-12	3.07839e-11
PRDM8	3856.13	-1.31739	0.0963081	4.39053e-44	4.27539e-42
PRECSIT	29.8423	-1.10042	0.236116	2.60118e-07	2.7268e-06
PRKCZ	147.56	-1.04782	0.12697	1.48214e-17	4.30904e-16
PRKCZ-AS1	45.996	-1.30749	0.176053	1.05134e-14	2.47735e-13
PRR5	13.6782	-1.04575	0.405379	0.000663919	0.00363716
PTGS2	118979	-1.18444	0.132883	3.31415e-20	1.13822e-18
PTX3	260.65	-1.63667	0.1035	1.49547e-57	2.10817e-55
RAB39B	18.8437	-1.06257	0.35892	0.000208717	0.00129908
RAB3A	11.1319	-1.15325	0.415115	0.000368579	0.00216129
RASD2	1294.12	-1.37561	0.160506	2.92561e-19	9.49627e-18
RASGEF1A	39.0465	-1.10435	0.196028	1.53223e-09	2.14504e-08
RGS2	942.972	-1.0675	0.104216	9.0438e-26	4.16891e-24
RHCG	31.2187	-1.89795	0.373442	1.93441e-08	2.38938e-07
RIN2	1641.86	-1.99661	0.0667801	5.66851e-198	1.37444e-194
RIPOR2	104.141	-1.9155	0.163341	3.82881e-33	2.52275e-31
RND1	21.5622	-1.37641	0.282177	7.93743e-08	8.94326e-07
RNF112	29.7238	-1.47268	0.25149	3.16362e-10	4.82746e-09
RRAD	315.797	-1.33408	0.0816309	3.6201e-61	5.38507e-59
RRM2	66.2756	-1.02551	0.172672	2.7795e-10	4.26817e-09
SAMD14	49.0112	-1.01051	0.177748	1.25862e-09	1.78154e-08
SAMD4A	11.2847	-1.0467	0.435517	0.00102409	0.00535151
SBSN	11.0188	-2.23739	0.441423	2.62137e-08	3.17484e-07
SCARA5	39.099	-2.1149	0.278663	1.7658e-15	4.42764e-14
SCN1B	100.498	-1.77305	0.147509	1.60235e-34	1.11325e-32
SCN4A	8.97325	-1.47401	0.468495	9.94151e-05	0.000663141
SECTM1	51.1797	-1.18639	0.192548	5.45729e-11	9.00768e-10
SERPINB7	16.0902	-1.02911	0.38409	0.000509368	0.00287827
SH2D3A	228.248	-1.23911	0.0954311	1.22191e-39	1.02164e-37
SLAMF1	65.6741	-1.56775	0.299359	9.7601e-09	1.23708e-07
SLC22A14	32.641	-1.35832	0.207385	4.81413e-12	8.95155e-11
SLC39A8	16375.9	-1.28083	0.0562404	1.10522e-116	5.46904e-114
SLC44A3-AS1	204.103	-1.94955	0.161979	1.51485e-34	1.05548e-32
SLC7A7	2669.58	-1.37007	0.0486823	2.96209e-176	4.22481e-173
SMO	41.1401	-1.09903	0.193485	1.21905e-09	1.72957e-08
SOCS1	433.934	-2.20785	0.111622	2.06521e-88	6.03314e-86
SOCS3-DT	194.871	-1.50041	0.0890621	9.58488e-65	1.59181e-62
SOD2-OT1	26.4838	-1.3284	0.456118	0.000177345	0.00111778
SP6	4.11152	-2.7537	0.970374	0.000128408	0.000834946
SPAG4	12.4859	-1.01695	0.37544	0.000487842	0.00276889
ST6GALNAC3	15.9061	-1.25432	0.553847	0.00089526	0.00475101
STEAP1B	4.41203	-1.33725	0.905698	0.00429843	0.0186949
TAGLN	115.768	-1.08744	0.121382	3.05981e-20	1.05385e-18
TGFA	118.44	-1.25022	0.150377	6.88591e-18	2.05873e-16
TLCD1	20.3737	-1.6567	0.340593	7.14353e-08	8.09279e-07
TLR8	387.711	-1.43694	0.0926604	1.99891e-55	2.7229e-53
TLR8-AS1	39.0726	-1.32722	0.231743	7.61119e-10	1.10641e-08
TM4SF5	3.92887	-1.69701	0.865579	0.0020313	0.00971457
TM7SF2	5.59221	-1.64083	0.848581	0.00163703	0.0080334
TMEM54	7.37855	-1.09214	0.566689	0.00270304	0.0124697
TNFAIP3	33045.3	-1.33756	0.0922184	8.10626e-49	9.14197e-47
TNFAIP6	13604.8	-1.19031	0.0689086	4.69406e-68	8.6225e-66
TNFRSF21	826.086	-3.13412	0.124721	7.79832e-141	5.90893e-138
TNFSF9	67.8756	-1.16537	0.16705	2.51694e-13	5.27926e-12
TNIP3	2718.46	-1.57777	0.060528	7.03053e-151	6.55651e-148
TRAF4	1116.21	-1.30144	0.0872288	1.06904e-51	1.31579e-49
TSLP	16.6058	-1.69137	0.354639	1.133e-07	1.25099e-06
TTLL3	102.523	-1.50806	0.158679	1.46629e-22	5.75295e-21
TXNDC2	11.354	-1.35143	0.398828	4.65452e-05	0.000332229
UCP2	500.828	-1.02249	0.0687188	4.49791e-51	5.48044e-49
UNC119	763.511	-1.05815	0.0471846	2.09094e-112	9.218e-110
UNC5A	6.62741	-1.05829	0.587011	0.00358248	0.0159942
VXN	6.24943	-4.41192	0.900358	2.5695e-08	3.1174e-07
WAKMAR2	255.352	-1.71053	0.146915	8.48403e-33	5.51507e-31
XAF1	45.3001	-1.29174	0.225945	8.57614e-10	1.23925e-08
XIRP1	28.2189	-1.22132	0.335005	1.81662e-05	0.000140772
YPEL1	4.15097	-1.42383	1.08685	0.00516449	0.0218731
ZC3H12A	4503.21	-1.05245	0.0527209	1.02152e-89	3.09608e-87
ZDHHC14	23.6682	-1.01421	0.266455	1.2e-05	9.58378e-05
ZFP36	5442.49	-1.23755	0.0631504	1.06019e-86	3.02428e-84
ZNF385C	3.61848	-3.27522	1.0702	0.000111129	0.000731894
ZNF462	3.98308	-1.03901	1.14421	0.00946203	0.0365635
rna-NR_002189.3	15.0349	-1.05479	0.330825	0.000111141	0.000731894
rna-NR_002830.1	4.76354	-1.10631	0.726282	0.00560545	0.0234579
rna-NR_003276.2	56.3477	-1.56046	0.192493	3.47762e-17	9.86221e-16
rna-NR_015395.2	47.0594	-1.1914	0.21181	1.4475e-09	2.03583e-08
rna-NR_015454.1	12.4393	-1.80813	0.670357	0.000276403	0.00167548
rna-NR_024092.2	5.08837	-1.33481	0.62501	0.00169011	0.00825878
rna-NR_024433.1	54.6261	-1.34183	0.207822	7.21526e-12	1.32336e-10
rna-NR_024476.1	37.4971	-1.16011	0.306578	1.08184e-05	8.69164e-05
rna-NR_024478.1	12.8164	-3.08935	0.457683	1.88009e-12	3.6324e-11
rna-NR_026656.1	7.56019	-2.13305	0.530201	3.93778e-06	3.41363e-05
rna-NR_026867.1	10.4576	-1.65517	0.431546	7.97265e-06	6.54632e-05
rna-NR_026934.1	9.79888	-2.09448	0.438985	1.29528e-07	1.41854e-06
rna-NR_027701.1	29.8423	-1.10042	0.236116	2.60118e-07	2.7268e-06
rna-NR_028090.1	60.4675	-1.12533	0.16101	2.47483e-13	5.19543e-12
rna-NR_028138.1	482.813	-1.01427	0.0830519	2.37801e-35	1.71606e-33
rna-NR_028308.1	367.195	-1.9626	0.107208	2.17449e-76	4.83715e-74
rna-NR_028491.3	106.234	-1.21418	0.554699	0.00117466	0.00602286
rna-NR_033368.1	6.82459	-1.11263	0.526879	0.00201963	0.00967023
rna-NR_033662.2	556.045	-2.64055	0.173566	2.54825e-54	3.32191e-52
rna-NR_033663.2	39.6219	-1.07206	0.311127	4.18435e-05	0.000301331
rna-NR_033839.1	11.8733	-1.28751	0.576455	0.00114992	0.00591097
rna-NR_033851.1	502.921	-1.36071	0.100264	3.36748e-43	3.22733e-41
rna-NR_034120.1	377.145	-1.25435	0.105842	1.21045e-33	8.10768e-32
rna-NR_036534.1	4.49319	-1.61601	0.628577	0.000586207	0.00325705
rna-NR_038109.1	131.872	-1.06933	0.351516	8.99815e-05	0.000606219
rna-NR_038393.1	82.6916	-1.82498	0.181927	6.74479e-25	2.9627e-23
rna-NR_038971.1	17.3557	-2.02471	1.03262	0.00119394	0.00610943
rna-NR_045215.1	8.23742	-1.37334	0.55892	0.000730162	0.00395803
rna-NR_045622.3	117.707	-1.10971	0.23244	1.40967e-07	1.53688e-06
rna-NR_046035.2	6136.21	-1.28081	0.0723525	1.98731e-71	3.98233e-69
rna-NR_046402.2	48.5309	-1.01368	0.431872	0.00104031	0.00541879
rna-NR_047665.2	282.487	-1.00698	0.179214	1.75691e-09	2.44545e-08
rna-NR_049769.3	201.019	-1.39173	0.155274	1.94291e-20	6.77839e-19
rna-NR_049793.1	25.2167	-1.81299	0.311551	3.44064e-10	5.22714e-09
rna-NR_052005.2	272.681	-3.03978	0.203021	8.41699e-53	1.05199e-50
rna-NR_103521.3-5	14.1379	-1.1856	0.427981	0.00038862	0.00226893
rna-NR_104015.2	18.8698	-2.40819	1.33026	0.000397063	0.00231155
rna-NR_104232.1	4.52588	-1.55683	0.769976	0.00179953	0.00871965
rna-NR_108036.1	55.6382	-1.22731	0.214799	8.4609e-10	1.22405e-08
rna-NR_110524.2	19.5639	-1.41811	0.706163	0.00130897	0.00662464
rna-NR_110697.1	8.71276	-1.02335	0.675859	0.00530454	0.0223647
rna-NR_110847.1	4.67954	-1.20511	1.35197	0.00708808	0.0286393
rna-NR_110848.1	10.3136	-1.5491	0.689398	0.000946052	0.00498998
rna-NR_111964.1	16.8295	-1.81066	0.406087	5.06852e-07	5.08888e-06
rna-NR_120528.1	11.9752	-2.53362	0.449703	1.22379e-09	1.73527e-08
rna-NR_120564.1	22.4696	-1.08866	0.285169	1.12436e-05	9.00342e-05
rna-NR_122075.1	4.38201	-2.16137	0.783059	0.000287493	0.00173534
rna-NR_125801.1	37.2857	-1.10296	0.202933	4.68682e-09	6.19299e-08
rna-NR_125858.1	15.7081	-1.21271	0.367183	6.33659e-05	0.000439588
rna-NR_126036.2	33.3748	-1.07864	0.344021	0.000102568	0.000680804
rna-NR_130145.1	32.8843	-1.42109	0.354936	3.53417e-06	3.09697e-05
rna-NR_130927.2	6.35157	-1.64897	1.06561	0.0030641	0.0139077
rna-NR_132420.1	4.54465	-1.58704	0.862198	0.00256234	0.0118771
rna-NR_132421.1	12.0835	-1.29715	0.639646	0.00136219	0.00685392
rna-NR_132748.1	1634.16	-1.0709	0.0943929	5.11658e-31	2.99666e-29
rna-NR_132989.1	1324.53	-1.51608	0.132113	6.18346e-32	3.7957e-30
rna-NR_135107.1	10.4514	-1.17645	0.535522	0.00143411	0.00716081
rna-NR_136163.1	8.79509	-2.93982	0.704998	1.02822e-06	9.8465e-06
rna-NR_136327.2	10.8104	-2.08024	0.553033	8.88195e-06	7.23902e-05
rna-NR_136758.2	16.6757	-1.89744	0.839645	0.00073881	0.00400133
rna-NR_136898.2	13.7279	-1.30072	0.712506	0.00254112	0.011799
rna-NR_138051.2	20.1848	-1.68161	0.584874	0.000137404	0.0008882
rna-NR_146142.3	7.30605	-1.12011	0.710074	0.00431385	0.0187586
rna-NR_146431.2	12.3359	-2.02024	0.71614	0.000174459	0.00110188
rna-NR_147452.2	148.143	-1.32218	0.177313	5.61023e-15	1.35354e-13
rna-NR_149068.1	93.1849	-1.3852	0.287517	8.5655e-08	9.61963e-07
rna-NR_157588.1	46.8639	-2.85735	0.241927	2.46676e-33	1.62974e-31
rna-NR_160548.1	17.589	-1.15088	0.364906	0.000116516	0.000764382
rna-NR_160780.1	3.93959	-2.37931	1.04557	0.00106433	0.00552856
rna-NR_160781.1	9.92878	-1.69231	0.845971	0.00157259	0.00775956
rna-NR_161382.1	4.53851	-3.97001	1.25394	2.11262e-05	0.000161185
rna-NR_161384.1	4.63603	-3.99066	1.25887	2.01567e-05	0.000154615
rna-NR_161385.1	3.30264	-4.233	1.56028	5.3472e-05	0.000376791
rna-NR_164785.1	35.5089	-1.22927	0.405329	0.00012493	0.000814735
rna-NR_165390.1	31.2624	-1.60424	0.310813	1.5556e-08	1.9333e-07
rna-NR_165644.1	31.3786	-1.12668	0.244956	3.41634e-07	3.51894e-06
rna-NR_168288.1	25.4293	-1.43733	0.753929	0.00149111	0.00740575
rna-NR_168466.1	114.492	-1.00439	0.215744	2.88939e-07	3.00296e-06
rna-NR_168467.1	215.587	-1.3941	0.276304	1.35089e-08	1.69189e-07
rna-NR_168489.1	38.8601	-2.9248	0.385288	1.36213e-15	3.46564e-14
rna-NR_168490.1	20.9221	-2.39181	0.334589	6.25747e-14	1.38057e-12
rna-NR_168491.1	116.737	-2.23293	0.238498	1.56781e-22	6.14129e-21
rna-NR_169279.1	45.4096	-1.31776	0.204757	8.61793e-12	1.56524e-10
rna-NR_169280.1	15.5369	-1.25807	0.325531	7.70923e-06	6.34937e-05
rna-NR_169281.1	15.1524	-1.2163	0.331271	1.67245e-05	0.000130518
rna-NR_169529.1	31.4772	-1.63422	0.429854	6.71253e-06	5.60271e-05
rna-NR_169775.1	9.69203	-1.36807	1.20768	0.00351347	0.0157237
rna-NR_170678.1	3.90092	-2.13697	1.91467	0.00290875	0.0133022
rna-NR_170861.1	4.65807	-1.64256	1.05465	0.00344599	0.015456
rna-NR_173391.1	68.1994	-1.28715	0.336359	6.85723e-06	5.71365e-05
rna-XR_001737090.2	108.909	-1.23463	0.144682	9.80635e-19	3.092e-17
rna-XR_001737436.2	292.717	-1.2176	0.158754	1.40968e-15	3.57162e-14
rna-XR_001737936.1	41.5688	-1.59791	0.636859	0.0002349	0.00144376
rna-XR_001737939.1	17.6672	-1.23851	0.621273	0.00164277	0.00805996
rna-XR_001738443.1	3.36048	-1.892	1.06988	0.0023897	0.0111838
rna-XR_001738751.2	100.44	-1.06481	0.338039	9.535e-05	0.000638308
rna-XR_001738854.1	43.189	-1.00986	0.32266	0.000117721	0.000771405
rna-XR_001739357.1	42.9918	-1.48848	0.3623	2.0881e-06	1.88918e-05
rna-XR_001740174.1	76.8539	-1.13462	0.38583	0.000176271	0.00111187
rna-XR_001740675.1	36.6057	-1.32368	0.38035	2.05675e-05	0.000157369
rna-XR_001741040.2	177.609	-1.60065	0.147231	7.94599e-29	4.23443e-27
rna-XR_001742164.1	42.0713	-1.13266	0.568803	0.00202083	0.00967404
rna-XR_001743167.1	16.6936	-1.65844	0.944788	0.00163495	0.00802645
rna-XR_001744434.1	67.8706	-1.2448	0.214201	4.23582e-10	6.36344e-09
rna-XR_001744487.2	263.893	-1.28555	0.111109	4.78377e-32	2.97416e-30
rna-XR_001744488.2	6.80565	-1.52423	0.609217	0.000616626	0.00340965
rna-XR_001745386.1	9.06739	-1.12322	0.556388	0.00228352	0.0107407
rna-XR_001745427.1	3.27641	-2.37495	1.04548	0.000920457	0.00486827
rna-XR_001745593.1	3.43775	-1.94033	1.07565	0.00219482	0.0103921
rna-XR_001745965.1	21.3275	-3.16671	0.415124	1.45688e-15	3.67968e-14
rna-XR_001745967.1	28.3377	-2.76244	0.310159	4.40474e-20	1.50002e-18
rna-XR_001747060.1	83.7909	-1.29856	0.174461	7.14461e-15	1.70844e-13
rna-XR_001747349.1	10.9652	-2.2645	1.10265	0.000756191	0.0040785
rna-XR_001747560.2	110.656	-1.00301	0.207854	1.18395e-07	1.30369e-06
rna-XR_001748179.1	27.0265	-1.56817	0.342499	2.83356e-07	2.94873e-06
rna-XR_001748180.1	124.707	-1.67068	0.208187	4.61792e-17	1.30047e-15
rna-XR_001748181.1	108.714	-1.05046	0.292373	2.01446e-05	0.000154572
rna-XR_001748182.1	580.314	-1.69997	0.114852	3.44446e-51	4.21807e-49
rna-XR_001748183.2	145.978	-1.02609	0.278937	1.56651e-05	0.000122923
rna-XR_001749107.1	12.0079	-2.17424	0.48842	3.84477e-07	3.92522e-06
rna-XR_001749964.1	4.57528	-1.56788	0.647775	0.000833863	0.00445345
rna-XR_001750017.2	4.7699	-1.61095	0.709537	0.00106435	0.00552856
rna-XR_001750584.2	4.20903	-2.25403	1.36177	0.0011633	0.00596966
rna-XR_001752421.1	60.2757	-1.04497	0.183684	1.14419e-09	1.63003e-08
rna-XR_001752592.1	5.52568	-2.16368	1.06591	0.00143929	0.00718521
rna-XR_001753585.1	28.1768	-1.34701	0.42081	5.91407e-05	0.00041349
rna-XR_001753752.1	14.9172	-3.40533	0.618592	8.54754e-10	1.23585e-08
rna-XR_001754251.2	39.1963	-1.28447	0.211992	1.12651e-10	1.797e-09
rna-XR_001754255.2	10.4488	-1.13475	0.398622	0.000302804	0.00181735
rna-XR_001755043.2	7.33533	-1.79999	0.758513	0.000571833	0.00318594
rna-XR_001755678.1	23.2201	-1.7249	0.526718	4.44503e-05	0.000318401
rna-XR_001756620.1	13.2073	-1.33503	0.375027	2.41933e-05	0.00018286
rna-XR_002956165.1	57.8347	-1.1363	0.335202	4.73449e-05	0.000337242
rna-XR_002956715.1	13.4176	-2.26742	0.47415	9.55666e-08	1.06587e-06
rna-XR_002956716.1	10.6816	-1.87476	0.420083	5.2797e-07	5.28996e-06
rna-XR_002956717.1	12.3949	-1.9354	0.400468	8.99119e-08	1.00697e-06
rna-XR_002956824.1	9.31552	-2.91651	1.05766	0.000226833	0.00139986
rna-XR_002958570.1	68.3235	-1.40669	0.403344	2.64999e-05	0.000198623
rna-XR_002959480.1	22.1977	-1.00984	0.323353	0.000131834	0.000855387
rna-XR_002959491.1	12.4989	-1.32313	0.973979	0.00313066	0.0141815
rna-XR_245646.4	7.01823	-1.95029	0.559345	3.13249e-05	0.000230932
rna-XR_426604.3	10.267	-1.38954	0.93311	0.00346008	0.0155163
rna-XR_922481.2	93.0856	-1.30984	0.170357	1.16673e-15	2.981e-14
rna-XR_926833.2	4.43616	-1.32547	1.28907	0.0068276	0.0277162
rna-XR_928226.1	6.92573	-1.614	0.522718	0.0001247	0.000813454
rna-XR_928236.3	11.8897	-3.39253	0.539555	3.03854e-11	5.17748e-10
rna-XR_931789.2	6.83579	-1.19814	0.801521	0.00480476	0.0205832
rna-XR_931865.2	213.961	-1.03612	0.149891	4.4447e-13	9.07428e-12
rna-XR_932375.2	9.27354	-1.11783	0.63691	0.00368313	0.0164073
rna-XR_935004.3	203.121	-1.67666	0.12905	8.45516e-40	7.19342e-38
rna-XR_936149.1	29.7762	-1.42931	0.549254	0.000433119	0.00249765
rna-XR_938929.2	18.9467	-3.73833	0.68528	6.28182e-10	9.26492e-09
rna-XR_939167.2	15.3942	-1.47003	0.580978	0.000481446	0.00273667
rna-XR_943179.2	73.033	-1.42403	0.184979	9.56377e-16	2.45909e-14
rna-XR_943321.2	8.27157	-1.42808	0.605679	0.000893626	0.00474338
rna-XR_946650.2	345.436	-1.16573	0.125041	9.47427e-22	3.56712e-20
rna-XR_947576.2	3.46653	-3.1502	1.27391	0.000562454	0.00313874
rna-XR_947903.2	10.3322	-1.6162	0.66348	0.000549049	0.00307739

## Sheet: GO up
	category	over_represented_pvalue	under_represented_pvalue	numDEInCat	numInCat	term	ontology
15758	GO:0071944	1.09941e-16	1	121	3727	cell periphery	CC
15614	GO:0071674	8.3511e-13	1	19	140	mononuclear cell migration	BP
12851	GO:0050896	2.3733e-12	1	148	5813	response to stimulus	BP
2659	GO:0005886	6.5616e-12	1	105	3449	plasma membrane	CC
7366	GO:0031224	4.42272e-11	1	100	3341	intrinsic component of membrane	CC
12853	GO:0050900	7.52647e-11	1	23	272	leukocyte migration	BP
13308	GO:0051716	7.96746e-11	1	130	4971	cellular response to stimulus	BP
3341	GO:0006954	9.24821e-11	1	33	560	inflammatory response	BP
7368	GO:0031226	1.07074e-10	1	47	1013	intrinsic component of plasma membrane	CC
3438	GO:0007154	1.2422e-10	1	116	4216	cell communication	BP
3324	GO:0006928	1.66092e-10	1	58	1457	movement of cell or subcellular component	BP
6771	GO:0023052	1.71078e-10	1	115	4179	signaling	BP
10019	GO:0040011	1.74312e-10	1	53	1266	locomotion	BP
3449	GO:0007165	1.94691e-10	1	109	3874	signal transduction	BP
4314	GO:0009605	2.20786e-10	1	66	1836	response to external stimulus	BP
13847	GO:0060326	2.41304e-10	1	20	219	cell chemotaxis	BP
16834	GO:0097529	3.54329e-10	1	17	157	myeloid leukocyte migration	BP
5622	GO:0016477	6.18961e-10	1	46	1037	cell migration	BP
5405	GO:0016021	6.95288e-10	1	95	3243	integral component of membrane	CC
3329	GO:0006935	8.11981e-10	1	27	418	chemotaxis	BP
10176	GO:0042330	8.59107e-10	1	27	419	taxis	BP
2660	GO:0005887	1.91975e-09	1	43	953	integral component of plasma membrane	CC
958	GO:0002376	2.06315e-09	1	64	1847	immune system process	BP
8060	GO:0032502	3.28642e-09	1	114	4300	developmental process	BP
3339	GO:0006952	3.48759e-09	1	45	1085	defense response	BP
20105	GO:1905517	4.04242e-09	1	9	36	macrophage migration	BP
12592	GO:0048870	5.96809e-09	1	47	1154	cell motility	BP
13289	GO:0051674	5.96809e-09	1	47	1154	localization of cell	BP
12583	GO:0048856	6.08806e-09	1	106	3908	anatomical structure development	BP
4420	GO:0009986	9.84177e-09	1	30	545	cell surface	CC
7098	GO:0030595	1.02985e-08	1	16	170	leukocyte chemotaxis	BP
13052	GO:0051239	1.25502e-08	1	63	1856	regulation of multicellular organismal process	BP
12415	GO:0048513	1.81879e-08	1	73	2333	animal organ development	BP
12449	GO:0048583	2.53033e-08	1	82	2790	regulation of response to stimulus	BP
4338	GO:0009653	2.56068e-08	1	62	1827	anatomical structure morphogenesis	BP
8059	GO:0032501	3.42889e-08	1	118	4708	multicellular organismal process	BP
12533	GO:0048731	4.2333e-08	1	91	3258	system development	BP
3450	GO:0007166	4.6576e-08	1	62	1882	cell surface receptor signaling pathway	BP
7263	GO:0031012	4.92468e-08	1	21	309	extracellular matrix	CC
6978	GO:0030312	5.25633e-08	1	21	310	external encapsulating structure	CC
6997	GO:0030334	8.64226e-08	1	32	666	regulation of cell migration	BP
20683	GO:2000145	9.23184e-08	1	33	703	regulation of cell motility	BP
3439	GO:0007155	1.07232e-07	1	41	1007	cell adhesion	BP
6721	GO:0022610	1.19813e-07	1	41	1011	biological adhesion	BP
1061	GO:0002548	1.23595e-07	1	8	43	monocyte chemotaxis	BP
12479	GO:0048646	1.29723e-07	1	35	782	anatomical structure formation involved in morphogenesis	BP
3342	GO:0006955	1.39594e-07	1	45	1214	immune response	BP
13075	GO:0051270	1.43465e-07	1	34	752	regulation of cellular component movement	BP
2281	GO:0005102	1.8641e-07	1	38	942	signaling receptor binding	MF
10020	GO:0040012	2.11597e-07	1	33	729	regulation of locomotion	BP
14913	GO:0070374	2.19648e-07	1	13	132	positive regulation of ERK1 and ERK2 cascade	BP
10725	GO:0043410	2.38682e-07	1	21	339	positive regulation of MAPK cascade	BP
9361	GO:0035556	2.4398e-07	1	64	2059	intracellular signal transduction	BP
9234	GO:0035295	2.62617e-07	1	33	732	tube development	BP
6863	GO:0030154	2.80638e-07	1	79	2781	cell differentiation	BP
78	GO:0000165	2.93889e-07	1	28	566	MAPK cascade	BP
7803	GO:0032101	3.34061e-07	1	31	685	regulation of response to external stimulus	BP
3521	GO:0007275	3.56589e-07	1	93	3513	multicellular organism development	BP
15170	GO:0070887	4.38687e-07	1	65	2161	cellular response to chemical stimulus	BP
3466	GO:0007186	4.43739e-07	1	25	493	G protein-coupled receptor signaling pathway	BP
11516	GO:0045765	4.72865e-07	1	16	210	regulation of angiogenesis	BP
10124	GO:0042221	4.82411e-07	1	79	2865	response to chemical	BP
2294	GO:0005125	5.36053e-07	1	12	131	cytokine activity	MF
3796	GO:0008283	5.37807e-07	1	48	1378	cell population proliferation	BP
18318	GO:1901342	5.67163e-07	1	16	213	regulation of vasculature development	BP
14641	GO:0062023	5.73052e-07	1	17	242	collagen-containing extracellular matrix	CC
6717	GO:0022603	6.66385e-07	1	31	687	regulation of anatomical structure morphogenesis	BP
12591	GO:0048869	7.07128e-07	1	79	2846	cellular developmental process	BP
16835	GO:0097530	7.25859e-07	1	11	109	granulocyte migration	BP
4387	GO:0009888	8.74993e-07	1	45	1251	tissue development	BP
1123	GO:0002682	8.83508e-07	1	39	1023	regulation of immune system process	BP
1126	GO:0002685	1.25621e-06	1	13	153	regulation of leukocyte migration	BP
6419	GO:0019955	1.35985e-06	1	11	103	cytokine binding	MF
14911	GO:0070372	1.40875e-06	1	15	204	regulation of ERK1 and ERK2 cascade	BP
13706	GO:0060089	1.55005e-06	0.999999	31	728	molecular transducer activity	MF
9882	GO:0038023	1.55005e-06	0.999999	31	728	signaling receptor activity	MF
12318	GO:0048246	1.58776e-06	1	6	24	macrophage chemotaxis	BP
425	GO:0001525	1.65195e-06	1	21	377	angiogenesis	BP
7648	GO:0031727	1.66875e-06	1	3	3	CCR2 chemokine receptor binding	MF
10086	GO:0042127	1.68023e-06	0.999999	42	1174	regulation of cell population proliferation	BP
10303	GO:0042592	1.70463e-06	0.999999	44	1264	homeostatic process	BP
12871	GO:0050920	1.76757e-06	1	13	156	regulation of chemotaxis	BP
10723	GO:0043408	1.97226e-06	0.999999	24	483	regulation of MAPK cascade	BP
12782	GO:0050793	1.98548e-06	0.999999	55	1724	regulation of developmental process	BP
3338	GO:0006950	2.09047e-06	0.999999	76	2788	response to stress	BP
1129	GO:0002688	2.11138e-06	1	10	91	regulation of leukocyte chemotaxis	BP
12450	GO:0048584	2.46531e-06	0.999999	49	1496	positive regulation of response to stimulus	BP
12099	GO:0047086	2.67722e-06	1	3	3	ketosteroid monooxygenase activity	MF
15436	GO:0071395	2.67722e-06	1	3	3	cellular response to jasmonic acid stimulus	BP
4358	GO:0009753	2.67722e-06	1	3	3	response to jasmonic acid	BP
6086	GO:0018636	2.67722e-06	1	3	3	phenanthrene 9,10-monooxygenase activity	MF
3480	GO:0007204	2.68367e-06	0.999999	15	214	positive regulation of cytosolic calcium ion concentration	BP
14749	GO:0070098	3.00305e-06	1	8	62	chemokine-mediated signaling pathway	BP
8294	GO:0032879	3.14618e-06	0.999999	59	1954	regulation of localization	BP
15675	GO:0071798	3.46858e-06	1	3	3	response to prostaglandin D	BP
15676	GO:0071799	3.46858e-06	1	3	3	cellular response to prostaglandin D stimulus	BP
14910	GO:0070371	3.66062e-06	0.999999	15	220	ERK1 and ERK2 cascade	BP
18746	GO:1902533	4.03664e-06	0.999999	30	731	positive regulation of intracellular signal transduction	BP
12239	GO:0048018	4.17992e-06	0.999999	15	245	receptor ligand activity	MF
12872	GO:0050921	4.95317e-06	0.999999	10	101	positive regulation of chemotaxis	BP
4619	GO:0010646	5.34179e-06	0.999998	68	2409	regulation of cell communication	BP
16058	GO:0072676	5.48438e-06	0.999999	9	82	lymphocyte migration	BP
7077	GO:0030546	6.17321e-06	0.999999	15	252	signaling receptor activator activity	MF
6770	GO:0023051	6.57992e-06	0.999997	68	2423	regulation of signaling	BP
20108	GO:1905521	6.61183e-06	1	6	29	regulation of macrophage migration	BP
13187	GO:0051480	6.86939e-06	0.999999	15	230	regulation of cytosolic calcium ion concentration	BP
3478	GO:0007200	7.13984e-06	0.999999	8	60	phospholipase C-activating G protein-coupled receptor signaling pathway	BP
12241	GO:0048020	7.31837e-06	1	5	23	CCR chemokine receptor binding	MF
6420	GO:0019956	7.34795e-06	1	6	29	chemokine binding	MF
17735	GO:0120254	7.5853e-06	0.999999	9	81	olefinic compound metabolic process	BP
6864	GO:0030155	7.8477e-06	0.999998	25	554	regulation of cell adhesion	BP
2171	GO:0004888	8.24046e-06	0.999997	25	564	transmembrane signaling receptor activity	MF
5720	GO:0016651	8.35235e-06	0.999999	8	75	oxidoreductase activity, acting on NAD(P)H	MF
15574	GO:0071621	8.90905e-06	0.999999	9	93	granulocyte chemotaxis	BP
15615	GO:0071675	8.99219e-06	0.999999	9	84	regulation of mononuclear cell migration	BP
20570	GO:1990868	9.01633e-06	0.999999	8	70	response to chemokine	BP
20571	GO:1990869	9.01633e-06	0.999999	8	70	cellular response to chemokine	BP
7076	GO:0030545	9.71584e-06	0.999998	15	261	signaling receptor regulator activity	MF
689	GO:0001944	9.81876e-06	0.999997	24	525	vasculature development	BP
4414	GO:0009966	9.85968e-06	0.999995	62	2161	regulation of signal transduction	BP
20626	GO:2000026	1.07258e-05	0.999996	35	949	regulation of multicellular organismal development	BP
2337	GO:0005178	1.18118e-05	0.999998	10	104	integrin binding	MF
9200	GO:0035239	1.19805e-05	0.999996	26	602	tube morphogenesis	BP
452	GO:0001568	1.22397e-05	0.999996	23	496	blood vessel development	BP
9077	GO:0034754	1.42997e-05	0.999998	8	67	cellular hormone metabolic process	BP
3500	GO:0007229	1.43027e-05	0.999998	9	85	integrin-mediated signaling pathway	BP
16039	GO:0072593	1.46589e-05	0.999997	12	166	reactive oxygen species metabolic process	BP
12416	GO:0048514	1.69912e-05	0.999995	21	437	blood vessel morphogenesis	BP
4386	GO:0009887	1.7309e-05	0.999994	27	644	animal organ morphogenesis	BP
8590	GO:0033559	1.77017e-05	0.999998	8	71	unsaturated fatty acid metabolic process	BP
20685	GO:2000147	1.8695e-05	0.999995	20	409	positive regulation of cell motility	BP
15375	GO:0071310	1.91005e-05	0.999991	52	1735	cellular response to organic substance	BP
12319	GO:0048247	1.98262e-05	0.999999	6	40	lymphocyte chemotaxis	BP
13076	GO:0051271	1.99278e-05	0.999996	14	217	negative regulation of cellular component movement	BP
4434	GO:0010033	2.10233e-05	0.99999	62	2229	response to organic substance	BP
5740	GO:0016709	2.14602e-05	0.999999	5	21	oxidoreductase activity, acting on paired donors, with incorporation or reduction of molecular oxygen, NAD(P)H as one donor, and incorporation of one atom of oxygen	MF
14220	GO:0060978	2.19844e-05	1	3	4	angiogenesis involved in coronary vascular morphogenesis	BP
15398	GO:0071345	2.22274e-05	0.999992	25	604	cellular response to cytokine stimulus	BP
10288	GO:0042574	2.40084e-05	0.999999	4	11	retinal metabolic process	BP
13077	GO:0051272	2.4449e-05	0.999993	20	417	positive regulation of cellular component movement	BP
10025	GO:0040017	2.48107e-05	0.999993	20	417	positive regulation of locomotion	BP
3763	GO:0008219	2.69972e-05	0.999988	47	1544	cell death	BP
4620	GO:0010647	2.76471e-05	0.999988	40	1222	positive regulation of cell communication	BP
6772	GO:0023056	3.10427e-05	0.999987	40	1228	positive regulation of signaling	BP
12091	GO:0047023	3.16452e-05	1	3	5	androsterone dehydrogenase activity	MF
8739	GO:0034097	3.18698e-05	0.999988	27	693	response to cytokine	BP
3606	GO:0007584	3.2753e-05	0.999995	10	122	response to nutrient	BP
4396	GO:0009897	3.38179e-05	0.999992	14	231	external side of plasma membrane	CC
3692	GO:0008106	3.50573e-05	0.999999	4	13	alcohol dehydrogenase (NADP+) activity	MF
4415	GO:0009967	3.5852e-05	0.999985	37	1105	positive regulation of signal transduction	BP
424	GO:0001523	3.6204e-05	0.999997	6	38	retinoid metabolic process	BP
6998	GO:0030335	3.83596e-05	0.999989	19	395	positive regulation of cell migration	BP
10286	GO:0042572	3.96085e-05	0.999998	5	24	retinol metabolic process	BP
4873	GO:0012501	4.01989e-05	0.999982	44	1432	programmed cell death	BP
6175	GO:0019221	4.02759e-05	0.999989	17	339	cytokine-mediated signaling pathway	BP
6999	GO:0030336	4.31881e-05	0.999991	13	203	negative regulation of cell migration	BP
3287	GO:0006874	4.34127e-05	0.999989	16	300	cellular calcium ion homeostasis	BP
14696	GO:0065008	4.37751e-05	0.999977	69	2626	regulation of biological quality	BP
7805	GO:0032103	4.46924e-05	0.999988	16	308	positive regulation of response to external stimulus	BP
1125	GO:0002684	4.47808e-05	0.999984	25	626	positive regulation of immune system process	BP
6528	GO:0021648	4.63483e-05	1	3	5	vestibulocochlear nerve morphogenesis	BP
12418	GO:0048518	4.75957e-05	0.999974	104	4486	positive regulation of biological process	BP
10021	GO:0040013	4.8413e-05	0.999989	14	235	negative regulation of locomotion	BP
4318	GO:0009611	4.92522e-05	0.999985	19	402	response to wounding	BP
16935	GO:0098542	5.05627e-05	0.999981	26	680	defense response to other organism	BP
8841	GO:0034308	5.27149e-05	0.999994	7	59	primary alcohol metabolic process	BP
12095	GO:0047044	5.42894e-05	0.999999	3	6	androstan-3-alpha,17-beta-diol dehydrogenase activity	MF
13598	GO:0055074	6.05951e-05	0.999984	16	308	calcium ion homeostasis	BP
20365	GO:1990266	6.14785e-05	0.999992	8	92	neutrophil migration	BP
18744	GO:1902531	6.28613e-05	0.999971	41	1305	regulation of intracellular signal transduction	BP
8239	GO:0032787	6.42609e-05	0.99998	19	413	monocarboxylic acid metabolic process	BP
7804	GO:0032102	6.42952e-05	0.999983	15	278	negative regulation of response to external stimulus	BP
5445	GO:0016101	6.64614e-05	0.999994	6	42	diterpenoid metabolic process	BP
7773	GO:0032052	6.66949e-05	0.999999	3	6	bile acid binding	MF
16031	GO:0072582	6.67958e-05	0.999999	3	6	17-beta-hydroxysteroid dehydrogenase (NADP+) activity	MF
20684	GO:2000146	6.70043e-05	0.999985	13	212	negative regulation of cell motility	BP
12598	GO:0048878	7.11457e-05	0.999972	29	809	chemical homeostasis	BP
5474	GO:0016175	7.22532e-05	0.999999	3	6	superoxide-generating NAD(P)H oxidase activity	MF
6487	GO:0021559	7.28418e-05	0.999999	3	6	trigeminal nerve development	BP
5463	GO:0016137	7.33992e-05	0.999997	4	15	glycoside metabolic process	BP
5404	GO:0016020	7.55517e-05	0.999958	135	6372	membrane	CC
1916	GO:0004497	7.64053e-05	0.999993	6	43	monooxygenase activity	MF
3658	GO:0008037	7.97529e-05	0.999989	8	84	cell recognition	BP
10174	GO:0042327	8.36403e-05	0.99997	24	599	positive regulation of phosphorylation	BP
9766	GO:0036336	8.51233e-05	0.999995	5	28	dendritic cell migration	BP
12779	GO:0050789	8.77774e-05	0.999953	161	7954	regulation of biological process	BP
15985	GO:0072503	8.80938e-05	0.999975	16	322	cellular divalent inorganic cation homeostasis	BP
5446	GO:0016102	8.94753e-05	0.999999	3	6	diterpenoid biosynthetic process	BP
813	GO:0002138	8.94753e-05	0.999999	3	6	retinoic acid biosynthetic process	BP
8706	GO:0033993	9.2035e-05	0.999966	25	653	response to lipid	BP
9450	GO:0035696	9.55356e-05	0.999999	3	6	monocyte extravasation	BP
1681	GO:0004032	9.69544e-05	0.999999	3	7	alditol:NADP+ 1-oxidoreductase activity	MF
3812	GO:0008305	9.76252e-05	0.999994	5	27	integrin complex	CC
494	GO:0001664	9.79335e-05	0.99998	11	175	G protein-coupled receptor binding	MF
3319	GO:0006915	0.000100767	0.999953	42	1396	apoptotic process	BP
3133	GO:0006629	0.000103427	0.999956	32	938	lipid metabolic process	BP
11101	GO:0044597	0.000103969	0.999998	3	7	daunorubicin metabolic process	BP
7116	GO:0030647	0.000103969	0.999998	3	7	aminoglycoside antibiotic metabolic process	BP
681	GO:0001935	0.000104322	0.999983	9	113	endothelial cell proliferation	BP
409	GO:0001503	0.000105945	0.999971	15	281	ossification	BP
3245	GO:0006801	0.000107426	0.99999	6	48	superoxide metabolic process	BP
3797	GO:0008284	0.000110858	0.999958	25	664	positive regulation of cell population proliferation	BP
8670	GO:0033764	0.000112342	0.999996	4	17	steroid dehydrogenase activity, acting on the CH-OH group of donors, NAD or NADP as acceptor	MF
11608	GO:0045937	0.000112549	0.999958	25	650	positive regulation of phosphate metabolic process	BP
4564	GO:0010562	0.000112549	0.999958	25	650	positive regulation of phosphorus metabolic process	BP
12749	GO:0050727	0.000112551	0.999971	14	268	regulation of inflammatory response	BP
2503	GO:0005615	0.000112827	0.999942	56	2130	extracellular space	CC
5630	GO:0016491	0.000118063	0.999959	21	533	oxidoreductase activity	MF
680	GO:0001934	0.000119325	0.999958	22	538	positive regulation of protein phosphorylation	BP
3182	GO:0006690	0.000123739	0.999985	7	70	icosanoid metabolic process	BP
15001	GO:0070542	0.00012425	0.999988	6	48	response to fatty acid	BP
562	GO:0001775	0.000127635	0.999949	28	789	cell activation	BP
1131	GO:0002690	0.000127988	0.999984	7	70	positive regulation of leukocyte chemotaxis	BP
3201	GO:0006721	0.000128477	0.999988	6	47	terpenoid metabolic process	BP
13054	GO:0051241	0.000137814	0.999946	26	710	negative regulation of multicellular organismal process	BP
10617	GO:0043235	0.000138448	0.999964	14	255	receptor complex	CC
20801	GO:2000351	0.000140339	0.99999	5	31	regulation of endothelial cell apoptotic process	BP
2194	GO:0004930	0.000144324	0.999964	13	238	G protein-coupled receptor activity	MF
15987	GO:0072507	0.000144332	0.999958	16	335	divalent inorganic cation homeostasis	BP
6490	GO:0021562	0.000145443	0.999998	3	7	vestibulocochlear nerve development	BP
11525	GO:0045785	0.000146616	0.999957	16	330	positive regulation of cell adhesion	BP
1682	GO:0004033	0.000147644	0.999994	4	18	aldo-keto reductase (NADP) activity	MF
6223	GO:0019369	0.000148856	0.999989	5	31	arachidonic acid metabolic process	BP
11259	GO:0045123	0.000153343	0.999985	6	48	cellular extravasation	BP
12783	GO:0050794	0.000158836	0.999911	155	7627	regulation of cellular process	BP
17870	GO:0140375	0.000161071	0.999975	8	93	immune receptor activity	MF
6316	GO:0019725	0.000163493	0.999938	24	642	cellular homeostasis	BP
11098	GO:0044594	0.000166452	0.999997	3	8	17-beta-hydroxysteroid dehydrogenase (NAD+) activity	MF
3441	GO:0007157	0.000169055	0.999988	5	30	heterophilic cell-cell adhesion via plasma membrane cell adhesion molecules	BP
11102	GO:0044598	0.000169088	0.999997	3	8	doxorubicin metabolic process	BP
7112	GO:0030638	0.000169088	0.999997	3	8	polyketide metabolic process	BP
15960	GO:0072359	0.000170753	0.99993	28	791	circulatory system development	BP
10200	GO:0042379	0.000170973	0.999987	5	41	chemokine receptor binding	MF
6778	GO:0030003	0.000171051	0.999943	19	448	cellular cation homeostasis	BP
10232	GO:0042445	0.000174342	0.999969	9	118	hormone metabolic process	BP
2484	GO:0005576	0.000179334	0.999902	65	2627	extracellular region	CC
9296	GO:0035410	0.000182042	1	2	2	dihydrotestosterone 17-beta-dehydrogenase activity	MF
10520	GO:0043067	0.000191066	0.999914	34	1073	regulation of programmed cell death	BP
12551	GO:0048771	0.000201722	0.999963	9	121	tissue remodeling	BP
1128	GO:0002687	0.000204276	0.999968	8	100	positive regulation of leukocyte migration	BP
5651	GO:0016525	0.000205535	0.999973	7	72	negative regulation of angiogenesis	BP
12184	GO:0047718	0.000207607	1	2	2	indanol dehydrogenase activity	MF
17029	GO:0098742	0.00021003	0.999957	10	144	cell-cell adhesion via plasma-membrane adhesion molecules	BP
7177	GO:0030855	0.000218667	0.999928	18	409	epithelial cell differentiation	BP
16972	GO:0098636	0.000222176	0.999983	5	32	protein complex involved in cell adhesion	CC
12829	GO:0050865	0.000222429	0.999924	19	455	regulation of cell activation	BP
6515	GO:0021602	0.000222489	0.999989	4	18	cranial nerve morphogenesis	BP
12317	GO:0048245	0.000224263	0.999995	3	11	eosinophil chemotaxis	BP
18319	GO:1901343	0.000225203	0.99997	7	73	negative regulation of vasculature development	BP
20703	GO:2000181	0.000225203	0.99997	7	73	negative regulation of blood vessel morphogenesis	BP
3286	GO:0006873	0.00022913	0.999922	19	458	cellular ion homeostasis	BP
4830	GO:0010941	0.000232192	0.999892	36	1173	regulation of cell death	BP
16065	GO:0072683	0.000232722	0.999995	3	8	T cell extravasation	BP
4694	GO:0010758	0.000236416	0.999988	4	19	regulation of macrophage chemotaxis	BP
5497	GO:0016229	0.000238596	0.999988	4	20	steroid dehydrogenase activity	MF
15579	GO:0071626	0.000240248	1	2	2	mastication	BP
16952	GO:0098583	0.000240248	1	2	2	learned vocalization behavior	BP
20191	GO:1905747	0.000240248	1	2	2	negative regulation of saliva secretion	BP
20192	GO:1905748	0.000240248	1	2	2	hard palate morphogenesis	BP
407	GO:0001501	0.000243383	0.999925	16	338	skeletal system development	BP
2165	GO:0004875	0.000254953	0.999995	3	8	complement receptor activity	MF
983	GO:0002430	0.000254953	0.999995	3	8	complement receptor mediated signaling pathway	BP
682	GO:0001936	0.00025895	0.999957	8	101	regulation of endothelial cell proliferation	BP
10172	GO:0042325	0.00026092	0.999885	31	939	regulation of phosphorylation	BP
13603	GO:0055080	0.000264081	0.999906	20	501	cation homeostasis	BP
873	GO:0002252	0.000264156	0.999912	18	426	immune effector process	BP
16222	GO:0090025	0.000267512	0.999986	4	20	regulation of monocyte chemotaxis	BP
10491	GO:0043020	0.000270356	0.999994	3	9	NADPH oxidase complex	CC
13929	GO:0060429	0.000280252	0.999885	26	726	epithelium development	BP
16964	GO:0098609	0.000280996	0.999892	23	610	cell-cell adhesion	BP
12423	GO:0048523	0.000282463	0.999836	84	3561	negative regulation of cellular process	BP
11078	GO:0044419	0.000283866	0.999871	33	1062	biological process involved in interspecies interaction between organisms	BP
2473	GO:0005539	0.000284763	0.999946	9	130	glycosaminoglycan binding	MF
6323	GO:0019748	0.000291244	0.999976	5	35	secondary metabolic process	BP
16028	GO:0072577	0.000301201	0.999975	5	36	endothelial cell apoptotic process	BP
9465	GO:0035717	0.000312417	1	2	2	chemokine (C-C motif) ligand 7 binding	MF
20491	GO:1990682	0.00031337	1	2	2	CSF1-CSF1R complex	CC
15671	GO:0071791	0.000315347	1	2	2	chemokine (C-C motif) ligand 5 binding	MF
678	GO:0001932	0.000319409	0.999864	28	823	regulation of protein phosphorylation	BP
10600	GO:0043207	0.000320821	0.999859	30	936	response to external biotic stimulus	BP
13301	GO:0051707	0.000320821	0.999859	30	936	response to other organism	BP
18461	GO:1901700	0.000333459	0.999841	37	1235	response to oxygen-containing compound	BP
4522	GO:0010469	0.000333952	0.999943	8	102	regulation of signaling receptor activity	BP
17042	GO:0098771	0.000335714	0.999878	20	510	inorganic ion homeostasis	BP
17056	GO:0098797	0.00034596	0.99989	16	355	plasma membrane protein complex	CC
5723	GO:0016655	0.000346242	0.999969	5	50	oxidoreductase activity, acting on NAD(P)H, quinone or similar compound as acceptor	MF
13025	GO:0051174	0.00035544	0.999836	33	1044	regulation of phosphorus metabolic process	BP
6174	GO:0019220	0.00035544	0.999836	33	1044	regulation of phosphate metabolic process	BP
3645	GO:0008009	0.000358468	0.999979	4	30	chemokine activity	MF
1786	GO:0004303	0.000359583	0.999991	3	10	estradiol 17-beta-dehydrogenase activity	MF
6952	GO:0030278	0.000368456	0.999946	7	77	regulation of ossification	BP
4679	GO:0010743	0.000389969	0.999978	4	22	regulation of macrophage derived foam cell differentiation	BP
8526	GO:0033293	0.000390929	0.999965	5	43	monocarboxylic acid binding	MF
12422	GO:0048522	0.000402724	0.999759	94	4148	positive regulation of cellular process	BP
5704	GO:0016616	0.000406051	0.999939	7	84	oxidoreductase activity, acting on the CH-OH group of donors, NAD or NADP as acceptor	MF
18260	GO:1901203	0.000431068	0.999989	3	9	positive regulation of extracellular matrix assembly	BP
12780	GO:0050790	0.000435244	0.99977	49	1823	regulation of catalytic activity	BP
4929	GO:0014068	0.0004673	0.999942	6	58	positive regulation of phosphatidylinositol 3-kinase signaling	BP
969	GO:0002407	0.00047394	0.999971	4	23	dendritic cell chemotaxis	BP
16938	GO:0098552	0.000478552	0.999837	17	406	side of membrane	CC
15943	GO:0072330	0.00047856	0.999902	9	140	monocarboxylic acid biosynthetic process	BP
12249	GO:0048029	0.000481501	0.99994	6	59	monosaccharide binding	MF
6364	GO:0019838	0.000482438	0.999913	8	107	growth factor binding	MF
12419	GO:0048519	0.000488796	0.999707	89	3894	negative regulation of biological process	BP
12015	GO:0046877	0.0004917	0.999998	2	3	regulation of saliva secretion	BP
12384	GO:0048384	0.000493068	0.99997	4	22	retinoic acid receptor signaling pathway	BP
18962	GO:1903055	0.000503741	0.999969	4	22	positive regulation of extracellular matrix organization	BP
7447	GO:0031347	0.000504029	0.999822	18	453	regulation of defense response	BP
14695	GO:0065007	0.000505061	0.999709	165	8410	biological regulation	BP
5450	GO:0016114	0.0005215	0.999985	3	10	terpenoid biosynthetic process	BP
13605	GO:0055082	0.0005252	0.999797	21	569	cellular chemical homeostasis	BP
12096	GO:0047045	0.000529441	0.999998	2	3	testosterone 17-beta-dehydrogenase (NADP+) activity	MF
3834	GO:0008347	0.000535844	0.999948	5	41	glial cell migration	BP
12203	GO:0047834	0.000540363	0.999983	3	11	D-threo-aldose 1-dehydrogenase activity	MF
2207	GO:0004950	0.000540711	0.999966	4	23	chemokine receptor activity	MF
478	GO:0001637	0.000540711	0.999966	4	23	G protein-coupled chemoattractant receptor activity	MF
4680	GO:0010744	0.000541418	0.999983	3	11	positive regulation of macrophage derived foam cell differentiation	BP
12103	GO:0047115	0.000544863	0.999998	2	3	trans-1,2-dihydrobenzene-1,2-diol dehydrogenase activity	MF
10464	GO:0042981	0.000560243	0.999738	32	1047	regulation of apoptotic process	BP
7570	GO:0031589	0.000578017	0.999833	13	260	cell-substrate adhesion	BP
12092	GO:0047024	0.000580259	0.999997	2	3	5alpha-androstane-3beta,17beta-diol dehydrogenase activity	MF
13028	GO:0051179	0.000584259	0.999644	99	4464	localization	BP
2295	GO:0005126	0.00059978	0.999859	10	181	cytokine receptor binding	MF
3200	GO:0006720	0.000603509	0.999921	6	63	isoprenoid metabolic process	BP
4315	GO:0009607	0.000618263	0.999716	30	972	response to biotic stimulus	BP
19808	GO:1904844	0.000629063	0.999997	2	3	response to L-glutamine	BP
11238	GO:0045087	0.00063064	0.999759	20	542	innate immune response	BP
16385	GO:0090279	0.000638505	0.999957	4	25	regulation of calcium ion import	BP
10235	GO:0042448	0.000641452	0.999979	3	11	progesterone metabolic process	BP
10487	GO:0043010	0.000650702	0.999833	11	199	camera-type eye development	BP
5710	GO:0016628	0.000660031	0.999955	4	26	oxidoreductase activity, acting on the CH-CH group of donors, NAD or NADP as acceptor	MF
12716	GO:0050664	0.000666099	0.999978	3	11	oxidoreductase activity, acting on NAD(P)H, oxygen as acceptor	MF
2454	GO:0005506	0.000667719	0.999891	7	88	iron ion binding	MF
5702	GO:0016614	0.000707244	0.999883	7	92	oxidoreductase activity, acting on CH-OH group of donors	MF
12787	GO:0050801	0.000708554	0.999727	20	541	ion homeostasis	BP
3134	GO:0006631	0.000708798	0.999791	13	276	fatty acid metabolic process	BP
12460	GO:0048608	0.000728239	0.999773	14	309	reproductive structure development	BP
13866	GO:0060349	0.000730289	0.9999	6	62	bone morphogenesis	BP
3549	GO:0007356	0.000735876	0.999996	2	3	thorax and anterior abdomen determination	BP
12728	GO:0050678	0.000742132	0.999792	12	241	regulation of epithelial cell proliferation	BP
6530	GO:0021650	0.000785639	0.999996	2	3	vestibulocochlear nerve formation	BP
20893	GO:2000501	0.000786487	0.999994	2	4	regulation of natural killer cell chemotaxis	BP
4972	GO:0014821	0.000787689	0.999972	3	12	phasic smooth muscle contraction	BP
1124	GO:0002683	0.000797911	0.999749	14	313	negative regulation of immune system process	BP
14413	GO:0061458	0.000804805	0.999746	14	312	reproductive system development	BP
18321	GO:1901360	0.999954	8.54826e-05	51	4592	organic cyclic compound metabolic process	BP
6173	GO:0019219	0.999965	7.49754e-05	28	2961	regulation of nucleobase-containing compound metabolic process	BP
10996	GO:0044260	0.999967	5.93043e-05	73	6027	cellular macromolecule metabolic process	BP
3203	GO:0006725	0.999972	5.31906e-05	48	4442	cellular aromatic compound metabolic process	BP
18390	GO:1901565	0.999985	7.43507e-05	4	1041	organonitrogen compound catabolic process	BP
18726	GO:1902494	0.999986	6.28629e-05	5	1186	catalytic complex	CC
10991	GO:0044248	0.999989	3.48971e-05	11	1748	cellular catabolic process	BP
9008	GO:0034641	0.999995	1.06877e-05	52	4910	cellular nitrogen compound metabolic process	BP
7430	GO:0031329	0.999995	7.25162e-05	1	689	regulation of cellular catabolic process	BP
4076	GO:0009057	0.999995	2.78126e-05	4	1101	macromolecule catabolic process	BP
16655	GO:0097159	0.999995	9.14878e-06	50	4725	organic cyclic compound binding	MF
17892	GO:0140513	0.999996	2.82886e-05	3	1003	nuclear protein-containing complex	CC
18324	GO:1901363	0.999996	7.6284e-06	49	4675	heterocyclic compound binding	MF
2811	GO:0006139	0.999997	6.69536e-06	43	4307	nucleobase-containing compound metabolic process	BP
11839	GO:0046483	0.999998	4.62496e-06	44	4412	heterocycle metabolic process	BP
5428	GO:0016070	0.999998	3.65612e-06	31	3514	RNA metabolic process	BP
10999	GO:0044265	0.999999	9.29975e-06	2	946	cellular macromolecule catabolic process	BP
4078	GO:0009059	0.999999	2.18957e-06	33	3706	macromolecule biosynthetic process	BP
6871	GO:0030163	0.999999	1.33634e-05	1	795	protein catabolic process	BP
10610	GO:0043227	0.999999	1.68653e-06	135	9965	membrane-bounded organelle	CC
2504	GO:0005622	0.999999	1.26873e-06	159	11147	intracellular anatomical structure	CC
16403	GO:0090304	1	6.86332e-07	35	3946	nucleic acid metabolic process	BP
9011	GO:0034645	1	5.81197e-07	31	3672	cellular macromolecule biosynthetic process	BP
10609	GO:0043226	1	3.65085e-07	143	10465	organelle	CC
10616	GO:0043233	1	9.82353e-08	42	4672	organelle lumen	CC
14706	GO:0070013	1	9.82353e-08	42	4672	intracellular organelle lumen	CC
7727	GO:0031974	1	9.82353e-08	42	4672	membrane-enclosed lumen	CC
1539	GO:0003723	1	1.8492e-07	4	1476	RNA binding	MF
10612	GO:0043229	1	1.41386e-08	130	10017	intracellular organelle	CC
10614	GO:0043231	1	9.49496e-09	116	9327	intracellular membrane-bounded organelle	CC
2505	GO:0005634	1	1.72826e-09	58	6022	nucleus	CC
2515	GO:0005654	1	5.47636e-10	22	3490	nucleoplasm	CC
1518	GO:0003676	1	4.29482e-10	18	3171	nucleic acid binding	MF
10857	GO:0043632	1	5.47575e-05	0	561	modification-dependent macromolecule catabolic process	BP
3036	GO:0006511	1	7.75563e-05	0	540	ubiquitin-dependent protein catabolic process	BP
6416	GO:0019941	1	6.61026e-05	0	550	modification-dependent protein catabolic process	BP
7729	GO:0031981	1	6.73252e-11	24	3802	nuclear lumen	CC

## Sheet: GO down
	category	over_represented_pvalue	under_represented_pvalue	numDEInCat	numInCat	term	ontology
4314	GO:0009605	4.6739e-19	1	86	1836	response to external stimulus	BP
10600	GO:0043207	9.06448e-19	1	60	936	response to external biotic stimulus	BP
13301	GO:0051707	9.06448e-19	1	60	936	response to other organism	BP
[truncated: 405 more rows]
