# Supplementary material for: Wnt signaling regulates chemokine production and cell migration of circulating human monocytes
Source: Cell Commun Signal. 2024 Apr 16;22:229. doi: 10.1186/s12964-024-01608-8 (PMC11020454; doi:10.1186/s12964-024-01608-8)
Supplement: Supplementary file 2 — Additional file 2. Donor information. Includes all information for healthy and patient donors. [file 12964_2024_1608_MOESM2_ESM.xlsx]

## Sheet: Healthy donors
Number	Age	M/F
H1	49	F
H2	23	M
H3	23	M
H4	29	F
H5	55	F
H6	30	M
H7	32	F
H8	40	M
H9	46	F
H10	32	M
H11	49	M
H12	25	F

## Sheet: Patients
	abbreviations - at the bottom of the page
	HOSPITALIZED PATIENTS
Exp.	Patient number	Age	Sex	Group	Reason for exclusion	Current hospitalization diagnosis	Background diagnoses	Current treatment	Background treatment
excluded	M0	82	F	non-RJD	not enough RNA extracted	diarrhea, abdominal pain	stage IIIB CRC, HTN	loperamide, metoclopramide, zaldiar	enalapril, omepradex, chemotherapy (XELOX)
excluded	M1	67	F	RJD	deceased during hospitalization	pneumonia (susp. Aspergillus Fumigatus vs. bacterial origin)	RA w/ ILD	voriconazole, ciprofloxacin, prednisone, tofacitinib, TMP/SMX (prophylactic dose)	mycophenolate, tofacitinib, prednisone
qPCR	M2	42	F	non-RJD		pneumonia, CO2 retention	bilateral lung transplant (secondary to NSIP) w/chronic rejection, bronchiectasis, MNG, obesity	tazocin, ceftazidime, hydrocortisone, TMP/SMX (prophylactic dose)	azithromycin (prophylactic dose), TMP/SMX (prophylactic dose), myfortic, tacrolimus, prednisone, aspirin, insulin
qPCR	M3	58	F	non-RJD		Crohn's disease flare-up	Crohn's disease	metronidazole, ceftriaxone, modulen, hydrocortisone, enoxaparin	adalimumab, budesonide
qPCR	M4	69	M	non-RJD		pericarditis (acute flare-up)	recurrent pericarditis, IHD, NAFLD, IgA nephropathy, heavy smoker, HTN, obesity, DM, AFib, OSA	colchicine, prednisone	allopurinol, ACEi, GLP-1R agonist
qPCR	M5	66	F	non-RJD		fever of unknown origin, susp. FMF flare	FMF, renal transplant, chronic anemia, gastritis, esophagitis	prednisone (stress dose)	tacrolimus, prednisone, myfortic, colchicine, aspirin, TMP/SMX (prophylactic dose)
qPCR	M6	73	F	non-RJD		PICC line accidental extraction	stage IV metastatic pancreatic adenocarcinoma, recent E.coli ESBL sepsis (1 month prior)	no new tx during hospitalization	TPN, mirtazapine, ondansetron, levetiracitam, diphenhydramine, morphine
qPCR	M7	85	M	non-RJD		septic shock (UTI), AKI, respiratory failure due to susp. drug induced lung toxicity	stage IV NSCLC, IHD, CKD, COPD, DM, hypothyroidism	tazocin, hydrocortisone, BiPAP	insulin, eltroxin, aspirin, pembrolizumab
qPCR	M8	77	M	non-RJD		osteomyelitis	DM w/secondary complications - CKD, Rt. AKA d/t diabetic ulcer, HTN, dyslipidemia	ciprofloxacin, clindamycin	cardiloc, insulin, enoxaparin
qPCR	M9	69	M	non-RJD		pneumonia & secondary COPD exacerbation	severe COPD, bronchiectasis, OSA	ceftriaxone, azithromycin, hydrocortisone, inhalations	telfast, reolin, atorvastatin, trelegy ellipta, ambien
qPCR	M10	53	M	non-RJD		osteomyelitis + PICC line infection - phlebitis	osteomyelitis, IHD (recent STEMI- 1 month prior), DM, dyslipidemia, smoker, chronic anemia (Iron & B12 def)	tazocin	aspirin, ACEi, atozet, PPI, basaglar, jardiance duo, tazocin (recent OM diagnosis)
qPCR	M11	85	F	non-RJD		pancreatitis, susp. CMV infection	PAF, HFrEF, severe MR, TR, pacemaker, hypothyroidism, CKD, MGUS	IV crystalloids	penicillin VK (prophylactic) atorvastatin, cardiloc, digoxin, eltroxin, fusid, lyrica, omepradex, valsartan
qPCR	M12	65	M	non-RJD		septic shock (cellulitis)	poliomyelitis, DM w/ diabetic foot & recurrent cellulitis, HTN, dyslipidemia, AoS, CVA	cefazolin
qPCR	M14	80	F	non-RJD		pneumonia, otitis media	EGPA, asthma, severe pulmunary HTN, HFpEF	ampicillin, azithromycin	clonex, fusid, nucala, seretide diskus, vitamin D3
qPCR	M15	78	M	non-RJD		inguinal abcess, bacteremia	chronic anemia, GERD, spinal stenosis, urinary retention	tazocin, metronidazole	aspirin, calcium+vitamin D, betmiga, cilaril, creon, omepradex
qPCR	M16	59	F	non-RJD		paraneoplastic fever	NSCLC, second primary - gastric adenocarcinoma, smoker	tazocin, metronidazole	chemotherapy (Carbo-T), pramin, laxadin, omepradex
qPCR	M17	64	M	non-RJD		pleural effusion, susp. pneumonia	NSCLC (steady disease), heavy smoker	moxypen, dalacin	xarelto
qPCR	M18	75	F	non-RJD		acute pericarditis (recurrent)	MR, IHD, DM, dyslipidemia, recent pericarditis	prednisone, colchicine	cardiloc, rosuvastatin, metformin, nexium, plavix
qPCR	M19	62	F	non-RJD		infected diabetic ulcer	CRC (S/P Rt. hemicolectomy), HTN, DM w/diabetic foot	tazocin	simvastatin, amlodipine, enalaprin, aspririn
	OUTPATIENT CLINIC
Exp.	Patient number	Age	M/F	Group	Reason for exclusion	Rheumatic disease	Background diagnoses	Treatment for rheumatic disease	Additional background treatment
qPCR	M13	57	M	RJD		PsA	none	adalimumab	none
qPCR	M20	58	M	RJD		RA (seropositive)	HTN, smoker, obesity	plaqvenil	PPI, losartan
qPCR	M21	63	M	RJD		PsA, sarcoidosis	IHD, smoker, obesity	infliximab	aspirin, triatace, cardiloc, PPI, statin
qPCR	M22	69	M	RJD		RA (seropositive)	none	prednisone, plaqvenil, methotrexate	none
qPCR	M23	89	F	RJD		RA (seronegative)	IHD, HTN, dyslipidemia, hx of breast cancer	none	vasodip, euthyrox, aspirin, diovan, cardiloc, aldactone, omepradex
qPCR	M24	52	M	RJD		RA (seropositive)	none	SOS etopan	none
qPCR	M25	33	F	RJD		PsA	none	none	none
excluded	M26	70	F	RJD	not enough RNA extracted	RA (seronegative)	none	none	none
qPCR	M27	68	F	RJD		RA	none	none	none
qPCR	M28	71	F	RJD		RA (seronegative)	S/P total abdominal hysterectomy and bilateral salpingo-oophorectomy, glaucoma	none	none
qPCR	M29	54	M	RJD		RA (seropositive)	HTN, cholestrerolemia, OSA, smoker	none	cadex, ramipril, atozet, cardiloc, vasodip
qPCR	M30	71	F	RJD		RA	dyslipidemia, obesity	SOS cataflam	vitamin D, litorva, aspirin
excluded	M31	72	F	RJD	not enough RNA extracted, study was focued on RA and PsA	CPPD	DM, HTN, CLL	none	insulin, atozet, trajenta, vasodip combo, normiten, b12 injections
excluded	M32	45	M	RJD	not enough RNA extracted	PsA	none	none	none
qPCR	M33	33	M	RJD		RA (seronegative)	none	none	none
qPCR	M34	54	F	RJD		PsA	osteoporosis	SOS rokacet	ribon, calcium+vit.D
excluded	M35	75	M	RJD	not enough RNA extracted	RA (seropositive)	DM, HTN	none	PPI , aspirin
excluded	M36	78	F	RJD	study was focued on RA and PsA	SLE (unactive)	none	none	none
qPCR	M37	78	F	RJD		RA (seropositive)	PAF, COPD, HTN, cholestrerolemia, hypothyrodism, glaucoma	none	eltroxin, cardiloc, nexium, xarelto, symbicort
qPCR	M38	80	F	RJD		RA (seropositive)	IHD, osteoporosis	none	PPI, fosavance
qPCR	M39	74	M	RJD		RA (seropositive, mild disease)	hx of CRC, DM	none	aspirin
secretion array	M40	34	F	RJD		RA	none	none	none
secretion array	M41	24	F	RJD		RA	none	none	none
	Abbreviations (in alphabetical order)
	ACEi	angiotensin-converting enzyme inhibitors
	AKA	above knee amputation
	AKI	acute kidney injury
	BiPAP	bilevel positive airway pressure
	CKD	chronic kidney disease
	CLL	chronic lymphocytic leukemia
	CMV	cytomegalovirus
	COPD	chronic obstructive pulmonary disease
	CPPD	calcium pyrophosphate crystal deposition (pseudogout)
	CRC	colorectal cancer
	CVA	cerebrovascular accident
	d/t	due to
	DM	diabetes mellitus
	EGPA	eosinophilic granulomatosis with polyangiitis
	FMF	familial mediterranean fever
	GERD	gastroesophageal reflux disease
	GLP	glucagon-like peptide
	HFpEF	heart failure with preserved ejection fraction
	HFrEF	heart failure with reduced ejection fraction
	HTN	hypertension
	hx	history
	IHD	ischemic heart disease
	ILD	interstitial lung disease
	IV	intravenous
	MGUS	monoclonal gammopathy of undetermined significance
	MR	mitral regurgitation
	NSCLC	non-small-cell lung cancer
	NSIP	nonspecific interstitial pneumonia
	OSA	obstructive sleep apnoea
	PAF	paroxysmal atrial fibrillation
	PICC	peripherally inserted central catheter
	PPI	proton pump inhibitors
	PsA	psoriatic arthritis
	RA	rheumatoid arthritis
	RJD	rheumatic joint disease
	Rt.	right
	S/P	status post
	SLE	systemic lupus erythematosus
	STEMI	ST elevation myocardial infarction
	susp.	suspected
	TMP/SMX	trimethoprim-sulfamethoxazole
	TPN	total parenteral nutrition
	TR	tricuspid regurgitation
	tx	treatment
	UTI	urinary tract infection
	w/	with
