# Supplementary material for: Wnt signaling regulates chemokine production and cell migration of circulating human monocytes
Source: Cell Commun Signal. 2024 Apr 16;22:229. doi: 10.1186/s12964-024-01608-8 (PMC11020454; doi:10.1186/s12964-024-01608-8)
Supplement: Supplementary file 3 — Additional file 3. Raw figure data. Includes all numerical data pertaining to graph preparation, uncropped images, an annotated version of Fig. 7A and Fig. S6C, raw images and calculation template for Fig. 5 and Fig. 7. [file 12964_2024_1608_MOESM3_ESM.xlsx]

## Sheet: Fig. 1
A. Uncropped feature plots are presented in Supplementary Figure 1
B. ELISA for Wnt-3a concentrations in human plasma
Wnt-3a
1.49
8.48
1.845
6.02
2.664
6.986
4.552
6.456
1
9.415
5.88
15.084
8.165
7.565
1.326
2.108
2.498
7.254
5.508
6.325*	*excluded (technical issues with both repeats, see below)
ELISA plate read and calculations, based on sample dilutions and standard curve
Donor	Dilution	Raw data	Average	Diluted concentration	SD	Final concentration
1	0.5	0.789, 0.58	0.684	0.824	0.105	1.648	large difference within duplicate
1	0.2	0.336, 0.213	0.275	0.298	0.062	1.49
2	0.5	2.202, 1.724	1.963	6.252	0.239	12.504	reads exceed standard curve reads
2	0.2	1.305, 0.973	1.139	1.696	0.166	8.48
3	0.5	0.838, 0.594	0.716	0.872	0.122	1.744	large difference within duplicate
3	0.2	0.356, 0.317	0.337	0.369	0.019	1.845
4	0.5	2.121, 1.529	1.825	4.814	0.296	9.628	large difference within duplicate
4	0.2	0.914, 0.906	0.91	1.204	0.004	6.02
5	0.5	0.969, 0.983	0.976	1.332	0.007	2.664
5	0.2	0.497, 0.435	0.466	0.524	0.031	2.62
6	0.5	1.602, 1.659	1.631	3.493	0.028	6.986
6	0.2	0.936, 0.969	0.953	1.286	0.016	6.43
7	0.5	1.381, 1.305	1.343	2.276	0.038	4.552
7	0.2	0.624, 0.613	0.619	0.728	0.006	3.64
8	0.5	1.513, 1.647	1.58	3.228	0.067	6.456
8	0.2	0.639, 0.953	0.796	1.001	0.157	5.005
9	0.5	0.427, 0.466	0.447	0.5	0.02	1
9	0.2	0.206, 0.218	0.212	0.229	0.006	1.145
10	0.5	1.655, 1.894	1.774	4.407	0.119	8.814	large difference within duplicate
10	0.2	1.172, 1.249	1.211	1.883	0.039	9.415
11	0.5	1.591, 1.446	1.518	2.94	0.073	5.88
11	0.2	0.961, 0.874	0.917	1.217	0.043	6.085
12	0.5	2.0, 2.1	2.05	7.542	0.05	15.084
12	0.2	1.034, 1.054	1.044	1.476	0.01	7.38
13	0.5	1.67, 1.959	1.815	4.73	0.145	9.46	large difference within duplicate
13	0.2	1.143, 1.083	1.113	1.633	0.03	8.165
14	0.5	1.272, 1.853	1.562	3.141	0.29	6.282	large difference within duplicate
14	0.2	1.084, 1.038	1.061	1.513	0.023	7.565
15	0.5	0.491, 0.652	0.572	0.663	0.081	1.326
15	0.2	0.287, 0.329	0.308	0.336	0.021	1.68
16	0.5	0.824, 0.83	0.827	1.054	0.003	2.108
16	0.2	0.523, 0.522	0.522	0.596	0.001	2.98
17	0.5	0.987, 0.882	0.934	1.249	0.052	2.498
17	0.2	0.482, 0.236	0.359	0.394	0.123	1.97
18	0.5	1.598, 1.712	1.655	3.627	0.057	7.254
18	0.2	0.965, 0.914	0.94	1.261	0.025	6.305
19	0.5	1.713, 1.236	1.474	2.754	0.239	5.508
19	0.2	0.912, 0.787	0.85	1.094	0.062	5.47
20	0.5	2.282, 2.402	2.342	19.25	0.06	38.5	reads exceed standard curve reads
20	0.2	1.418, 0.466	0.942	1.265	0.476	6.325	large difference within duplicate
Blank		-0.008, 0.008	0	0	0.008
S1		2.075, 2.232	2.154	10	0.079
S2		1.867, 1.861	1.864	5	0.003
S3		1.382, 1.413	1.397	2.5	0.016
S4		0.83, 1.018	0.924	1.25	0.094
S5		0.57, 0.555	0.562	0.625	0.007
S6		0.272, 0.3	0.286	0.312	0.014
S7		0.136, 0.133	0.135	0.156	0.002

## Sheet: Fig. 2
A. Uncropped WB plots (merged version)
lanes marked with X are irrelevant for this publication
B. Band intensity quantification
THP-1	THP-1 + PMA	Monocytes
90.21	113.86	1752.4*	*excluded outlier test
76.81	87.97	168.76
102.58	93.65	100.83*	*excluded poor image intensity
157.61	134.67	235.12
151.52	117.35	158.88
380.51	133.72	129.79
		17.55*	*excluded image artifact
		68.33
		126.5
		60.57
C. Uncropped IF images
D. signal intensity quantification
Each row represents a pair of slide, adjacent cells represent fields
Control												Wnt-3a
0.634268	0.672833	0.672835	0.698014	0.63595	0.707299	0.708009						1.17136	1.16477	1.15533	1.17463	1.11031
0.711251	0.674416	0.656177	0.578602	0.662372	0.618665							0.811674	0.94664	1.00476	0.91167	1.07383	1.03447	1.06803
0.523368	0.449144	0.229916	0.227226	0.253726	0.444671	0.323811	0.265242	0.481978	0.470414	0.227986	0.277286	0.446914	0.502767	0.415444	0.739283	0.530782	0.663109	0.565235	0.657035	0.737322	0.609868	0.597497	0.767746
0.221345	0.068182	0.153148	0.127587	0.074717	0.162029	0.101238	0.175936	0.182591				0.196801	0.129384	0.164358	0.114606	0.143235	0.122431	0.08932	0.193888	0.249356
0.185318	0.191827	0.183834	0.213624	0.206675								0.250148	0.294767	0.260405	0.274523	0.341425	0.302305	0.291354
0.131579	0.133373	0.142623	0.142158	0.150145	0.136149	0.130116	0.175433	0.155828				0.221628	0.244799	0.23539	0.242922	0.195138	0.180857	0.193666	0.194046	0.192045	0.206466	0.283195	0.29781	0.257455	0.213456	0.209295
0.112686	0.126969	0.122089	0.117876	0.142502	0.133262	0.161396	0.116645	0.152357	0.159405	0.165247		0.153907	0.146197	0.153924	0.162503	0.137002	0.131682	0.13279	0.15509
0.141763	0.138895	0.149317	0.136813	0.133643	0.146205	0.137732	0.135417	0.147124	0.148713	0.147353		0.161011	0.167003	0.188747	0.166319	0.146127	0.141313	0.147284	0.160518	0.175546	0.168376	0.175877	0.1547
E. Nuclear localization quantification
Each row represents a pair of slide, adjacent cells represent fields
Control											Wnt-3a
0.636813	0.629267	0.656293	0.654754	0.473998	0.749827	0.546437					1.08419	0.985772	0.966461	1.20925	1.10044
0.704798	0.634552	0.600077	0.593613	0.605866	1.0385	0.556237					1.03695	1.05226	1.03232	0.879636	1.18626	1.02556	1.13257
0.300236	0.290987	0.254768	0.314281	0.295605	0.245225	0.250372					0.321359	0.557523	0.778374	0.928469	0.508764	0.83264
0.300558	0.091672	0.192288	0.114693	0.061914	0.1304	0.107896	0.193287	0.205483			0.223407	0.102535	0.167204	0.119416	0.128526	0.148573	0.094308	0.185006	0.308199
0.198868	0.202068	0.206559	0.187126	0.199736							0.2731	0.327972	0.280617	0.29932	0.304139	0.270104	0.322333
0.16437	0.127547	0.143466	0.156102	0.156452	0.114595	0.133995	0.107917	0.166184	0.188252		0.178658	0.282678	0.172855	0.334881	0.209103	0.219102	0.240612	0.242198	0.247248	0.241473
0.120431	0.125468	0.111792	0.120208	0.149097	0.160018	0.147474	0.130627	0.161703			0.144335	0.188202	0.142533	0.176384	0.15081	0.164297	0.179341
0.280211	0.414606	0.271129	0.231476	0.239595	0.242359	0.367005	0.279512				0.205047	0.272794	0.266637	0.264058	0.230349	0.426011

## Sheet: Fig. 3
A. Log2(relative expression)
AXIN2	MYC	CCND1	LEF1
-0.434795	-0.173537	3.30009	0.35709
2.22254	0.336614	-1.64095	0.003134
-0.434795	-1.42711	-1.14044	-1.83975
	0.336614	-1.64095	0.003134
B. Band intensity quantification
c-Myc	LEF1	Sox9
138.98	120.25	75.26
62.37	129.41	98.6
107.55	133.72	70.82
175.74	133.98
127.55
43.81
40.09
24.3
84.4
90.97
78.04
C. signal intensity quantification
Each row represents a pair of slide, adjacent cells represent fields
AXIN2
Control															Wnt-3a
0.29497	0.273502														0.338026	0.430449
0.248425	0.227795	0.240956	0.246982	0.220889	0.202255	0.195161	0.211008	0.203673	0.20215						0.468709	0.477031	0.474671	0.441461	0.437829	0.418205	0.474832	0.456212	0.500308	0.488504	0.456397	0.436591
0.441817	0.443167	0.384953	0.396057	0.422086											0.253343	0.230529	0.765333	0.290323	0.245746	0.287935	0.240445
c-MYC
Control															Wnt-3a
0.28252	0.272821	0.252236	0.275678												0.241103	0.263958	0.28085
0.397455	0.394381	0.407167	0.398459	0.404393	0.400306	0.401247	0.403451	0.420034	0.410349	0.388915	0.424977	0.394868	0.397685		0.485021	0.422835	0.456749	0.414432	0.390439	0.541867	0.389701	0.45537	0.394695	0.4861	0.505568	0.420356
0.36419	0.343689	0.2947	0.32076	0.324951	0.330011	0.292832	0.301612	0.313013	0.365965	0.33955	0.32501				0.326851	0.30273	0.356546	0.311763	0.305822	0.367515	0.334192
0.450652	0.397937	0.448495	0.512886	0.382327	0.388354	0.385018	0.371124	0.374253							0.387376	0.394571	0.419607
Cyclin D
Control															Wnt-3a
0.304648	0.256452	0.275619	0.269014	0.265658	0.305038	0.27112	0.258808	0.254145	0.322329	0.30185	0.274165	0.335771	0.356322	0.280494	0.175674	0.206836	0.158679	0.196112	0.193496	0.210404	0.175529	0.197421	0.181894	0.17532	0.207294	0.178692
0.188057															0.265574	0.239433	0.273451	0.248085	0.244577	0.252267
0.184108	0.164377	0.186735	0.184465	0.14618	0.168594	0.174032	0.166319	0.155847							0.146384	0.142119	0.151132	0.157644	0.153056
LEF1
Control															Wnt-3a
0.447724	0.416514	0.438503	0.438094	0.484506	0.445764	0.377889	0.420458	0.377644	0.40892	0.412207	0.522597				0.609587	0.586302	0.578938	0.539295	0.549928	0.572688	0.532344	0.576458	0.485085	0.500345	0.58079	0.58762
0.388036	0.455424	0.606361	0.510157	0.411399	0.40435	0.500437	0.591531	0.510547	0.43221	0.545196					0.353146	0.294339	0.394494	0.420894	0.381216	0.39951	0.313192	0.335683	0.348676	0.354218	0.299974	0.334225
SOX9
Control															Wnt-3a
0.426388	0.794001	0.40552													0.537794	0.406313	0.372177	0.409936	0.433703	0.462769	0.493689	0.489172
0.530531	0.542678	0.428412	0.486469	0.417031	0.450749	0.484646	0.46397	0.493298	0.481398	0.527693	0.572762				0.551596	0.72179	0.576757	0.492772	0.551027	0.503062	0.495043	0.518152	0.608267	0.636102
0.407626	0.479692	0.498161	0.493793	0.410142	0.520821	0.618082	0.503461	0.51256	0.573182	0.480962	0.604665	0.421063			0.984335	1.03141	1.24397	1.39518	1.23875	1.19488	1.1142	1.03082	1.26632	1.03184	1.17529	1.11839
0.910765	0.992014	0.97259	0.920403	0.889686	1.02147	0.957164	0.809762	0.874096	0.926214	1.00256					0.771403	0.738932	0.828339	1.03809	0.681484	0.747762	0.749693	0.805733	0.728043

## Sheet: Fig. 4
A-D. Relevant data are presented in Supplementary Table 2
E. Log2(relative expression)
	rep0	H1	H2	H3	H4	H5	H6	H7	H8	H9	H10	H11	H12
CCL1		0.483184	-2.33715	-1.8802	-2.76169	0.434133	-1.49627	-0.792433	-2.03965	-0.699576	-3.0952	-2.2295	-0.22449
CCL2	2.78208	1.4135	0.301171	0.261693	1.00919	0.232654	1.51764	0.191889	-0.716773	0.659421	-0.586665	-2.28807	-0.03242
CCL3		-1.86922	-2.89447	-3.39412	-2.41809	-2.64753	-1.80404	-0.808862	-1.66106	-1.25163	-2.7673	-2.19136	-0.77468
CCL4		-1.2827	-2.42278	-3.03432	-2.13318	-2.01169	-3.06595	-1.38581	-1.90258	-1.43385	-2.85365	-1.51745	0.009038
CCL5		-0.492799	-0.925137	-1.07113	-1.39715	-0.79977	-0.980726	0.100559	0.061188	-0.705878	-1.24165	-1.3194	-1.55759
CCL7	3.21635	1.72306	1.3975	0.906154	1.61516	1.32462	2.3567	0.487488	-0.378039	0.739534	-0.112458	-1.32032	0.994032
CCL20		0.654179	-1.86515	-1.28472	-3.71816	0.47917	-1.22963	-0.245872	-1.03928	0.180263	-1.3636	-0.97332	1.28258
CCR2		0.482402	0.119143	2.11193	0.081143	-0.49076	-1.26154	-3.762501*	-1.574985*	-1.05629	-0.555861
CXCL1		-0.997751	-2.48756	-2.06037	-1.47394	-1.83976	-1.09709	-0.840746	-1.45269	-0.89808	-1.81309	-1.41102	-0.47716
CXCL8		-0.299268	-1.47422	-1.00727	-1.45572	-0.023014	-0.870311	-0.275896	-1.3822	-0.117151	-1.18828	-1.17265	-0.14366
IL1A		-0.451137	-1.12269	-1.855	-1.94869	-0.744258	-1.587	-0.04732	-0.707312	-0.963705	-1.32792	-1.36483	0.236659
IL1B		-0.672555	-1.41227	-0.890065	-1.23174	-0.276924	-0.839162	-0.022	-0.487272	-0.299436	-0.968938	-1.04742	-0.19338
IL6		-3.02576	-4.25032	-4.27662	-4.77606	-2.95735	-4.3153	-0.96929	-1.91201	-2.57172	-3.1223	-2.28953	-0.8795
TNF		-0.509714	-2.84443	-2.80778	-1.54765	-0.549113	-1.2816	-0.82892	-1.49576	-1.05283	-1.26662	-1.37236	-1.28024
TGFB1		-0.754447	-1.04115	-1.24656	-0.78852	0.290066	-0.33885	0.550949	-0.038148	-0.200766	-0.513155
								*excluded due to melt curve issues	*excluded due to contaminated negative control

## Sheet: Images+raw for Fig. 5 & Fig. S4
Relevant images are presented in Supplementary Figure 4
Each membrane is quantified in the tables below.
Each cell in the table represents a dot on the membrane.
Values indicate raw densitometry.
Deleted cells were omitted due to a signal-enhancing artifact.
The used template for calculations is presented below the raw data.
4 sec exposure
	For the top left membrane																						for the top right membrane
	Healthy 1 - Control																						Healthy 1 - Wnt-3a
	Lin./Col.	C1	C2	C3	C4	C5	C6	C7	C8	C9	C10	C11	C12										Lin./Col.	C1	C2	C3	C4	C5	C6	C7	C8	C9	C10	C11	C12
	L1	11028	10563	287	393	47	34	40	1075	399	27289	439	91										L1	9659	9231	495	74	364	170	321	400	405	18172	236	1170
	L2	10975	11609	541	409	605	498	512	1265	390	26894	556	535										L2	9232	9178	516	332	548	901	1	577	548	18037	315	1050
	L3	186	378	324	56212	23145	768	1139	381	87080	3568	141	31249										L3	181	207	381	54099	17452	434	617	481	89289	4020	426	31448
	L4	91	227	415	56887	16991	806	1264	907	87682		367	32530										L4	0	313	341	53361	18044	440	904	617	88528	5015	239	32978
	L5	54	3505	409	4103	825	46128	44484	337	86150	576	299	9740										L5	241	13747	422	6565	483	41706	42171	309	71386	290	166	8925
	L6	86	3873	199	2225	402	45433	47531	552	87798	406	171	9409										L6	283	13449	527	5143		45199	44535	338	71141	382	234	7815
	L7	334	44053	4818	247	1586	2094	1210	322	2913	313	236	11352										L7	349	35699	5892	402	375	1334	1171	411	2164	171	172	11193
	L8	284	49133	4957	67	1240	264	77	126	70	0	181	11257										L8	298	39087	5738	221	228	89	188	91	102	214	123	11145
	For the bottom left membrane																						For the bottom right membrane
	Healthy 2 - Control																						Healthy 2 - Wnt-3a
	Lin./Col.	C1	C2	C3	C4	C5	C6	C7	C8	C9	C10	C11	C12										Lin./Col.	C1	C2	C3	C4	C5	C6	C7	C8	C9	C10	C11	C12
	L1	12745	12719	202	505	0	307	28	1949	272	21613	234	91										L1	16231	14556	418	76	54	64	243	782	252	21539	532	396
	L2	13731	12928	421	418	578	150	496	1740	656	23308	515	465										L2	14762	13257	513	364	515	230	227	960	476	20969	372	556
	L3	205	206	963	66416	15806	510	2978	489	68670	5698	220	17248										L3	342	343	432	56660	15932	462	2934	556	84162	5091	703	24800
	L4	106	167	721	63623	13748	695	3464	672	73880	6140	172	18917										L4	1	504	515	58493		669	3197	724	88606	5189	196	23607
	L5	198	2227	332	1733	415	43133	45801	415	90779	593	463	8828										L5	277	27981	285	2687	471	44888	50887	562	89562	342	191	8024
	L6	139	2321	521	334	293	46403	48354	629	96777	608	261	8223										L6	301	27407	208	1841	385	49365		671	92412	381	320	8085
	L7	410	58544	5932	112	1020		678	505	986	210	234	13063										L7	385	62623	6512	112	857	725	413	234	760	210	158	12932
	L8	426	61495	5418	307	536	245	85	65	100	88	166	13640										L8	325	58566	6009	319	490	144	7	79	84	48	200	12039
6 sec exposure
	For the top left membrane																						for the top right membrane
	Healthy 1 - Control																						Healthy 1 - Wnt-3a
	Lin./Col.	C1	C2	C3	C4	C5	C6	C7	C8	C9	C10	C11	C12										Lin./Col.	C1	C2	C3	C4	C5	C6	C7	C8	C9	C10	C11	C12
	L1	13745	13374	353	453	329	24	75	1258	290	34108	397	386										L1	12143	11520	416	177	591	308	388	522	284	22870	369	1431
	L2	13935	14427	528	312	521	207	128	1610	624	33831	523	606										L2	11655	11659	497	309	404	468	91	639	615	22560	290	1285
	L3	303	313	399	69615	28678	836	1318	415	99368	4216	577	39003										L3	183	182	370	67533	21697	429	522	539	101668	5069	621	38933
	L4	82	260	427	70592	21082	756	1442	1236	100426		429	41099										L4	194	126	325	66674	22415	328	906	539	101324	6037	388	41393
	L5	189	4531	379	5052	1085	57756	55699	518	102308	524	353	12359										L5	199	17322	377	8378	458	52565	52584	428	89336	398	323	11538
	L6	248	4805	421	2644	565	55968	59376	541	103835	372	298	11658										L6	225	17095	237	6401		56531	56005	442	88480	260	309	9814
	L7	478	55473	5864	84	1929	2619	1568	373	3694	244	98	14367										L7	276	45047	7127	579	381	1602	1446	267	2642	384	232	13884
	L8	348	61388	6069	240	1660	242	88	82	53	140	227	14160										L8	286	49050	7174	238	297	138	61	58	50	16	194	14329
	For the bottom left membrane																						For the bottom right membrane
	Healthy 2 - Control																						Healthy 2 - Wnt-3a
	Lin./Col.	C1	C2	C3	C4	C5	C6	C7	C8	C9	C10	C11	C12										Lin./Col.	C1	C2	C3	C4	C5	C6	C7	C8	C9	C10	C11	C12
	L1	16130	15860	420	336	216	3	167	2310	498	27265	422	319										L1	20297	18209	425	143	358	83	326	1081	598	27387	349	400
	L2	16998	16270	580	520	498	787	181	2383	657	29641	478	478										L2	18728	16691	455	374	458	642	125	1192	604	26349	576	531
	L3	276	243	1260	82780	20008	682	3765	515	80679	7099	421	21702										L3	307	335	445	70582	19721	564	3521	570	97622	6271	546	31481
	L4	43	131	731	79466	17031	749	4360	598	86272	7653	199	23657										L4	334	385	451	73500		702	4064	661	102037	6412	346	29528
	L5	52	2717	191	2135	465	54146	57151	481	106239	680	647	11148										L5	292	35365	510	3335	595	56166	63433	539	105322	368	618	10086
	L6	276	2923	386	388	423	58023	60626	809	110112	696	465	10494										L6	367	34761	447	2097	365	61559		645	107827	469	353	9961
	L7	295	73252	7297	381	1284		863	449	1113	212	146	16442										L7	482	78387	8108	416	995	794	608	373	951	257	214	16160
	L8	331	76471	6839	284	759	304	78	50	70	4	219	17086										L8	395	73218	7831	196	471	184	70	112	47	0	253	15230
8 sec exposure
	For the top left membrane																						for the top right membrane
	Healthy 1 - Control																						Healthy 1 - Wnt-3a
	Lin./Col.	C1	C2	C3	C4	C5	C6	C7	C8	C9	C10	C11	C12										Lin./Col.	C1	C2	C3	C4	C5	C6	C7	C8	C9	C10	C11	C12
	L1	17306	16789	450	425	275	51	122	1700	428	42465	448	470										L1	15357	14511	566	84	162	24	104	691	402	28887	369	1774
	L2	17500	18129	528	346	461	253	203	1747	548	42464	472	538										L2	14722	14461	495	397	463	611	109	702	752	28343	431	1422
	L3	300	393	482	80789	36127	867	1750	609	111211	5283	269	48977										L3	219	234	502	82044	26838	453	666	567	113737	6138	324	48728
	L4	130	249	508	82637	26374	860	1646	1123	113230		470	51312										L4	0	195	527	81329	27997	442	982	552	114106	7554	567	52401
	L5	313	5551	440	6332	1052	72215	69183	544	115866	617	493	15527										L5	183	21614	383	10562	512	65918	65726	552	104632	331	404	14368
	L6	317	6077	445	3458	664	70113	73439	602	117672	550	429	14488										L6	280	21796	324	8088		70862	69886	610	102645	349	398	12338
	L7	308	69211	7347	317	2259	3360	1996	388	4886	410	264	18322										L7	337	56667	8955	464	486	1978	1778	334	3512	339	206	17616
	L8	444	76040	7672	228	2118	300	77	89	71	51	198	17866										L8	305	61344	8829	298	319	129	101	101	54	20	217	18062
	For the bottom left membrane																						For the bottom right membrane
	Healthy 2 - Control																						Healthy 2 - Wnt-3a
	Lin./Col.	C1	C2	C3	C4	C5	C6	C7	C8	C9	C10	C11	C12										Lin./Col.	C1	C2	C3	C4	C5	C6	C7	C8	C9	C10	C11	C12
	L1	20154	20076	385	454	381	95	96	2854	341	34430	355	176										L1	25748	22927	417	123	276	46	157	1160	365	34263	471	480
	L2	21377	20259	381	537	569	239	531	2837	790	37008	525	501										L2	23591	21219	427	430	473	624	209	1350	674	33000	524	592
	L3	232	333	1282	96082	24869	694	4755	593	92271	8886	586	27336										L3	271	397	517	87477	24535	535	4320	534	110863	7885	265	39264
	L4	104	380	960	93108	21239	832	5451	599	98481	9469	355	29910										L4	55	492	475	89864		834	4923	729	114718	8273	623	37316
	L5	264	3560	373	2676	581	67756	71716	556	118685	796	693	13712										L5	320	44385	322	4144	690	70141	78506	470	119323	414	624	12667
	L6	249	3760	461	527	405	71852	75517	923	123153	872	518	13166										L6	298	43803	241	2767	516	76420		739	121409	407	391	12345
	L7	398	86786	9111	248	1457		934	420	1514	482	251	20567										L7	400	93433	10298	442	1075	859	624	300	1148	189	285	20475
	L8	335	89684	8663	335	907	328	217	79	87	81	221	21244										L8	431	88327	9469	210	663	142	87	68	64	67	249	19047
10 sec exposure
	For the top left membrane																						for the top right membrane
	Healthy 1 - Control																						Healthy 1 - Wnt-3a
	Lin./Col.	C1	C2	C3	C4	C5	C6	C7	C8	C9	C10	C11	C12										Lin./Col.	C1	C2	C3	C4	C5	C6	C7	C8	C9	C10	C11	C12
	L1	20627	20013	453	433	110	223	364	2001	406	50553	464	447										L1	18097	17169	421	484	545	413	346	830	418	34217	400	1969
	L2	20547	21732	474	402	492	585	588	2052	655	50543	403	551										L2	17236	17082	450	333	364	357	443	836	790	33680	376	1482
	L3	287	441	693	88619	42430	969	1801	559	120484	6413	356	58211										L3	248	290	505	90780	31874	491	752	609	122948	7355	318	57911
	L4	150	304	518	90778	30986	775	1889	1222	122560		297	61124										L4	35	237	342	90881	32975	431	1046	573	123669	8827	359	62236
	L5	258	6767	443	7612	1274	81711	77975	639	125079	612	720	18543										L5	184	25872	307	12558	515	76643	74851	453	114081	320	519	17215
	L6	286	7185	265	4218	674	80149	82231	658	126917	482	582	17069										L6	332	25893	194	9481		81029	78261	570	111809	391	400	14423
	L7	425	78619	8840	410	2843	4164	2310	490	5798	378	300	21493										L7	338	66973	10294	601	470	2219	2113	311	4338	412	262	20900
	L8	449	85319	9006	290	2372	253	103	135	99	69	272	21276										L8	330	71441	10526	341	334	134	88	112	150	97	250	21465
	For the bottom left membrane																						For the bottom right membrane
	This plot was not quantified																						This plot was not quantified
14 sec exposure
	For the top left membrane																						for the top right membrane
	Healthy 1 - Control																						Healthy 1 - Wnt-3a
	Lin./Col.	C1	C2	C3	C4	C5	C6	C7	C8	C9	C10	C11	C12										Lin./Col.	C1	C2	C3	C4	C5	C6	C7	C8	C9	C10	C11	C12
	L1	26420	25711	418	489	198	401	431	2357	460	63031	465	521										L1	23257	22089	562	204	568	94	291	1009	376	43557	407	2318
	L2	26522	27830	354	415	442	607	268	2262	733	63867	418	494										L2	22074	21889	349	337	300	448	434	1013	995	43202	328	1542
	L3	321	571	860	99518	53070	939	2073	621	134069	8456	253	70749										L3	244	297	593	102547	40341	549	885	698	137146	9534	286	69820
	L4	230	368	702	102217	39323	743	2167	1455	136678		365	74439										L4	175	227	508	103194	41767	397	1078	621	138192	11411	361	75019
	L5	317	8471	611	9866	1341	93175	89630	654	138283	737	780	23825										L5	338	33247	337	16263	658	88238	86609	571	127908	364	634	22150
	L6	444	9256	291	5191	911	92174	93927	891	140864	689	687	21890										L6	391	33290	239	11914		93409	90055	625	125747	344	478	18461
	L7	426	90593	11009	383	3298	5325	2967	455	7713	326	328	27536										L7	392	79698	13346	439	653	2882	2696	516	5663	282	302	27141
	L8	575	97396	11591	385	2642	366	200	150	101	85	257	27259										L8	346	84679	13339	634	479	192	155	128	80	85	254	27354
	For the bottom left membrane																						For the bottom right membrane
	This plot was not quantified																						This plot was not quantified
16 sec exposure
	For the top left membrane																						for the top right membrane
	This plot was not quantified																						This plot was not quantified
	For the bottom left membrane																						For the bottom right membrane
	Healthy 2 - Control																						Healthy 2 - Wnt-3a
	Lin./Col.	C1	C2	C3	C4	C5	C6	C7	C8	C9	C10	C11	C12										Lin./Col.	C1	C2	C3	C4	C5	C6	C7	C8	C9	C10	C11	C12
	L1	33660	33804	490	348	291	109	470	4739	356	57336	471	565										L1	43345	38458	409	400	326	158	255	1832	435	57439	413	657
	L2	36084	34057	247	712	499	393	378	4542	1061	61602	485	499										L2	39457	35458	290	519	307	379	349	1680	884	55079	462	466
	L3	334	546	1773	121581	41136	853	7582	775	119720	14630	369	45519										L3	402	584	762	115360	40744	579	7074	685	141290	12862	245	64872
	L4	200	269	1334	119051	35393	866	8831	665	126320	15302	467	50447										L4	360	512	554	118007		890	7985	841	143478	13481	298	62600
	L5	269	5825	620	3945	659	93793	96731	788	146715	1123	828	22714										L5	363	74603	291	6939	672	96945	105766	615	148034	450	670	21247
	L6	407	6442	477	904	652	96459	101517	1468	152821	1459	818	22015										L6	484	74298	348	4144	694	103675		1043	148429	544	688	20482
	L7	390	112768	15320	311	1722		1305	483	2637	452	382	34934										L7	557	122414	17186	510	1452	1336	982	434	2051	302	357	34257
	L8	439	116466	14868	467	1242	407	262	144	152	151	242	36054										L8	491	118286	16006	473	1020	331	135	70	96	84	263	31828
18 sec exposure
	For the top left membrane																						for the top right membrane
	This plot was not quantified																						This plot was not quantified
	For the bottom left membrane																						For the bottom right membrane
	Healthy 2 - Control																						Healthy 2 - Wnt-3a
	Lin./Col.	C1	C2	C3	C4	C5	C6	C7	C8	C9	C10	C11	C12										Lin./Col.	C1	C2	C3	C4	C5	C6	C7	C8	C9	C10	C11	C12
	L1	36506	36546	407	558	709	333	309	5103	391	61324	469	594										L1	47002	41803	442	428	524	379	304	1941	472	62631	474	798
	L2	38996	36789	282	783	403	252	602	4858	1162	65610	539	495										L2	42660	38498	294	584	367	536	519	1720	953	59572	568	506
	L3	348	556	1957	125605	44486	906	8209	690	124466	15867	375	49667										L3	391	623	787	119808	44130	647	7553	720	145907	13950	315	69040
	L4	139	512	1338	123480	38412	910	9640	792	130463	16618	477	54656										L4	286	573	561	122572		914	8721	872	148020	14652	296	67076
	L5	409	6474	515	4107	667	97183	100682	810	150707	1118	888	24847										L5	413	81097	410	7558	709	100903	109870	679	151973	450	670	23030
	L6	573	6994	534	867	682	100435	105480	1664	156891	1591	790	23917										L6	470	80738	315	4468	783	107259		1202	152778	587	764	22113
	L7	367	116960	16584	365	1920		1401	473	2874	373	391	38051										L7	547	127103	18381	454	1535	1463	934	409	2192	385	422	37088
	L8	403	120976	16020	432	1308	450	350	201	135	118	262	39086										L8	499	122877	17491	480	1153	345	159	138	136	95	320	34452
22 sec exposure
	For the top left membrane																						for the top right membrane
	This plot was not quantified																						This plot was not quantified
	For the bottom left membrane																						For the bottom right membrane
	Healthy 2 - Control																						Healthy 2 - Wnt-3a
	Lin./Col.	C1	C2	C3	C4	C5	C6	C7	C8	C9	C10	C11	C12										Lin./Col.	C1	C2	C3	C4	C5	C6	C7	C8	C9	C10	C11	C12
	L1	41997	41906	429	422	665	249	352	5719	432	68123	523	577										L1	53761	48176	412	476	356	492	274	2275	503	69888	471	786
	L2	44678	42320	287	824	401	297	606	5379	1343	72096	518	557										L2	48992	44170	307	599	355	569	397	1706	1048	67038	434	515
	L3	411	739	1977	130432	49692	1045	9492	753	131042	18078	415	56417										L3	447	807	867	126821	50071	721	8726	773	153260	15818	346	75954
	L4	156	469	1677	130559	43703	908	10784	803	137045	18879	409	61692										L4	439	514	761	129681		1035	9877	920	155055	16780	434	74157
	L5	452	7072	627	4611	773	102328	105718	939	156859	1059	866	28370										L5	461	92004	379	8421	760	106663	116100	736	158481	492	708	26495
	L6	555	7600	517	1007	979	105710	111555	2095	162610	1905	858	27239										L6	532	91951	369	5004	875	113395		1349	159297	684	840	25155
	L7	355	123699	18777	407	2051		1812	428	4439	404	471	43578										L7	543	134524	20777	417	1703	1718	1075	443	2683	300	455	42476
	L8	513	128570	18150	478	1258	549	372	198	168	169	270	44765										L8	594	130000	19976	455	1269	378	172	148	156	124	345	39407
36 sec exposure
	For the top left membrane																						for the top right membrane
	This plot was not quantified																						This plot was not quantified
	For the bottom left membrane																						For the bottom right membrane
	Healthy 2 - Control																						Healthy 2 - Wnt-3a
	Lin./Col.	C1	C2	C3	C4	C5	C6	C7	C8	C9	C10	C11	C12										Lin./Col.	C1	C2	C3	C4	C5	C6	C7	C8	C9	C10	C11	C12
	L1	56900	56459	419	560	866	366	747	7372	466	82284	715	754										L1	72290	64890	387	527	568	682	507	3168	438	84729	530	1078
	L2	61306	57540	337	1020	431	506	533	6515	1598	85660	621	566										L2	66530	59812	312	741	365	466	460	1905	1420	80574	634	612
	L3	630	1182	2282	143250	58733	1259	12708	838	145971	23724	393	69444										L3	595	929	1093	140212	60136	1007	11331	982	164071	21307	443	90108
	L4	258	776	2090	143265	53020	837	14250	892	151827	25181	447	75169										L4	361	596	992	144099		1063	13068	1266	163381	22417	463	88900
	L5	472	8966	611	5787	698	111946	116581	940	162868	1592	935	37882										L5	608	108435	595	10454	826	116122	126814	847	163739	605	786	35765
	L6	640	9783	339	1521	1189	114905	122479	2670	168284	2503	1013	37253										L6	712	109948	434	5676	1108	122591		1774	163823	979	841	33817
	L7	417	138128	25120	283	2469		2017	362	5024	382	533	59517										L7	801	150247	27433	265	2070	2092	1339	427	3925	390	520	57690
	L8	508	141577	24729	319	1538	748	355	258	224	185	316	61058										L8	717	145039	26191	321	1663	512	220	151	211	146	346	53502
48 sec exposure
	For the top left membrane																						for the top right membrane
	Healthy 1 - Control																						Healthy 1 - Wnt-3a
	Lin./Col.	C1	C2	C3	C4	C5	C6	C7	C8	C9	C10	C11	C12										Lin./Col.	C1	C2	C3	C4	C5	C6	C7	C8	C9	C10	C11	C12
	L1	56066	54923	409	586	940	645	756	3850	450	98097	733	1165										L1	50109	46774	389	495	855	487	223	1987	441	79252	557	3705
	L2	57030	60198	369	510	458	647	622	3266	1195	99723	784	595										L2	46808	47357	317	483	418	594	391	1459	1858	77673	682	2169
	L3	794	1084	1338	126637	77970	1425	2796	854	158409	16763	455	105361										L3	500	754	917	134697	66174	813	1647	1566	166014	19985	454	104313
	L4	414	916	1512	135590	64929	788	2522	2970	160791		672	113475										L4	363	510	560	138100	69739	492	1102	999	165687	24232	630	114271
	L5	609	18368	491	20992	1506	117351	113539	861	159034	1165	989	52876										L5	436	71447	567	35499	1151	113059	111638	832	162850	515	617	48571
	L6	574	19894	286	9669	1065	119623	122312	1798	162180	1494	845	47183										L6	505	72727	511	25590		120733	118848	1368	164409	602	799	40435
	L7	685	123080	22013	236	4350	10811	6160	418	19138	406	417	60164										L7	529	114961	27052	311	1234	5456	5730	391	13463	394	454	59152
	L8	962	132581	24343	306	3949	917	286	257	260	178	404	60068										L8	509	123345	28264	355	1370	400	262	270	256	208	394	59854
	For the bottom left membrane																						For the bottom right membrane
	This plot was not quantified																						This plot was not quantified
22 sec exposure
	RJD 1 - Control																						RJD 1 - Wnt-3a
	Lin./Col.	C1	C2	C3	C4	C5	C6	C7	C8	C9	C10	C11	C12										Lin./Col.	C1	C2	C3	C4	C5	C6	C7	C8	C9	C10	C11	C12
	L1	1807	1963	181	162	229	167	104	1176	124	8187	241	588										L1	1497	1528	205	220	292	267	184	610	82	9054	277	300
	L2	1734	1915	145	154	228	171	210	771	159	9726	206	675										L2	1573	1522	131	154	304	196	226	510	195	8181	335	281
	L3	344	357	357	24850	8257	398	593	224	26709	893	176	6183										L3	167	308	220	19823	9544	509	300	187	24841	792	182	6686
	L4	200	286	288	24662	9509	387	621	260	27269	977	137	6568										L4	264	299	272	20132	9179	413	329	187	25219	803	124	6842
	L5	385	7972	130	1135	282	15177	18000	164	26841	245	243	2926										L5	290	4315	220	641	253	13139	12431	173	24430	286	259	2710
	L6	388	8304	179	1093	304	14905	15786	142	25506	172	236	2768										L6	225	3601	233	557	251	13488	12850	223	24742	462	217	2600
	L7	589	21489	219	95	489	187	190	170	304	241	186	1998										L7	420	13856	253	120	505	240	159	128	333	97	64	1947
	L8	449	19999	189	187	382	268	204	174	120	126	112	1948										L8	322	15588	238	87	553	189	216	209	126	73	108	1878
26 sec exposure
	RJD 1 - Control																						RJD 1 - Wnt-3a
	Lin./Col.	C1	C2	C3	C4	C5	C6	C7	C8	C9	C10	C11	C12										Lin./Col.	C1	C2	C3	C4	C5	C6	C7	C8	C9	C10	C11	C12
	L1	1754	1844	158	145	255	212	222	1118	154	8053	208	646										L1	1420	1438	134	123	178	149	123	668	184	8874	296	312
	L2	1738	1895	154	156	217	161	205	745	198	9489	228	670										L2	1526	1435	199	121	241	228	137	515	164	7923	244	322
	L3	281	308	362	24167	8038	312	636	217	26279	872	125	6033										L3	171	284	181	19345	9274	497	292	156	24298	767	237	6505
	L4	164	282	269	23890	9211	377	613	219	26691	905	131	6358										L4	137	238	249	19712	8966	395	317	195	24685	771	120	6676
	L5	344	7706	192	1086	259	14778	17538	140	26130	226	217	2963										L5	211	4194	154	635	237	12825	12189	206	23915	263	205	2696
	L6	360	7916	195	1114	263	14425	15298	158	24876	145	227	2770										L6	223	3560	147	439	246	13165	12546	219	24169	434	235	2541
	L7	559	20827	200	211	416	200	159	123	282	104	58	1997										L7	364	13539	220	215	414	253	170	130	312	211	227	1849
	L8	427	19570	181	106	438	296	116	58	186	155	153	1866										L8	286	15217	258	229	501	220	88	106	162	205	144	1779
32 sec exposure
	RJD 1 - Control																						RJD 1 - Wnt-3a
	Lin./Col.	C1	C2	C3	C4	C5	C6	C7	C8	C9	C10	C11	C12										Lin./Col.	C1	C2	C3	C4	C5	C6	C7	C8	C9	C10	C11	C12
	L1	1981	2102	126	199	238	265	213	1261	161	9055	265	691										L1	1663	1641	166	114	210	161	120	684	242	9981	306	307
	L2	1997	2142	163	123	225	190	258	845	176	10644	204	787										L2	1738	1655	129	135	266	285	177	575	226	9058	289	356
	L3	378	349	381	26860	9147	377	661	273	28371	960	145	6733										L3	236	250	229	21888	10560	528	344	197	26830	851	222	7381
	L4	259	345	275	26823	10488	400	675	263	28918	999	119	7185										L4	199	229	301	22316	10104	448	390	195	27406	882	138	7630
	L5	383	8534	217	1248	288	16721	19819	166	29247	215	253	3322										L5	285	4803	182	769	256	14526	13759	136	27070	267	233	3086
	L6	405	8831	156	1246	287	16380	17324	165	28083	124	284	3190										L6	240	4044	203	535	265	14910	14293	220	27407	493	200	2919
	L7	620	23557	208	223	470	242	174	158	304	149	90	2375										L7	409	15349	263	110	490	270	172	157	362	186	83	2127
	L8	475	22135	208	163	464	302	121	112	166	74	140	2116										L8	334	17137	301	141	568	203	138	152	223	174	183	2044
46 sec exposure
	RJD 1 - Control																						RJD 1 - Wnt-3a
	Lin./Col.	C1	C2	C3	C4	C5	C6	C7	C8	C9	C10	C11	C12										Lin./Col.	C1	C2	C3	C4	C5	C6	C7	C8	C9	C10	C11	C12
	L1	2556	2736	172	192	330	217	298	1628	141	11585	356	859										L1	2169	2139	197	149	268	205	219	890	230	12850	391	432
	L2	2572	2828	184	187	304	187	265	1072	233	13736	308	936										L2	2241	2195	141	165	387	266	183	762	282	11668	418	420
	L3	375	471	479	30569	11778	460	909	334	31879	1239	173	8628										L3	280	342	327	27354	13616	651	430	222	30935	1039	241	9450
	L4	246	428	386	30666	13495	499	862	359	32774	1259	159	9159										L4	304	309	355	27660	13085	618	474	271	31668	1127	173	9943
	L5	479	10806	278	1650	359	21350	25253	222	34112	256	307	4216										L5	394	6126	230	932	330	18577	17729	218	32663	357	332	4077
	L6	474	11195	165	1611	374	20913	22085	225	33169	165	300	4036										L6	293	5262	273	747	315	19131	18321	335	32744	640	281	3872
	L7	827	28445	261	227	624	266	189	132	406	229	130	2974										L7	541	19817	328	122	639	341	202	198	506	106	140	2843
	L8	619	27539	227	130	557	381	207	126	226	137	149	2700										L8	427	22174	335	179	769	267	138	166	185	149	207	2691
58 sec exposure
	RJD 1 - Control																						RJD 1 - Wnt-3a
	Lin./Col.	C1	C2	C3	C4	C5	C6	C7	C8	C9	C10	C11	C12										Lin./Col.	C1	C2	C3	C4	C5	C6	C7	C8	C9	C10	C11	C12
	L1	3002	3250	217	121	356	276	199	1844	159	13530	370	1066										L1	2490	2499	177	174	327	249	229	990	202	15028	445	506
	L2	2974	3240	179	233	338	272	255	1296	252	16046	327	1136										L2	2676	2546	170	193	464	307	283	923	250	13474	482	519
	L3	434	525	556	32424	13744	557	1051	356	34051	1467	177	10029										L3	295	474	335	29709	15896	710	523	271	33177	1224	187	11061
	L4	348	522	454	32621	15651	595	1031	391	34929	1433	174	10583										L4	265	408	381	30037	15256	724	527	296	33956	1323	154	11532
	L5	589	12483	369	1980	436	24210	28320	253	36417	300	284	4998										L5	360	7247	331	1063	368	21595	20523	219	34975	416	359	4799
	L6	527	12848	216	1913	444	24061	25372	235	35413	200	345	4780										L6	423	6231	259	813	378	22106	21190	352	35137	731	346	4453
	L7	966	30671	268	227	753	328	218	155	441	239	156	3504										L7	562	22892	357	210	787	418	242	185	572	163	154	3236
	L8	701	29904	285	187	641	426	146	149	211	225	160	3259										L8	454	25609	400	155	872	347	185	233	152	153	192	3149
68 sec exposure
	RJD 1 - Control																						RJD 1 - Wnt-3a
	Lin./Col.	C1	C2	C3	C4	C5	C6	C7	C8	C9	C10	C11	C12										Lin./Col.	C1	C2	C3	C4	C5	C6	C7	C8	C9	C10	C11	C12
	L1	3340	3595	238	138	379	295	285	2002	173	14875	396	1140										L1	2730	2749	213	184	331	325	245	1106	225	16584	495	529
	L2	3304	3576	208	226	411	260	280	1431	282	17721	388	1234										L2	2924	2783	178	208	460	384	269	999	294	14817	533	583
	L3	505	608	614	33503	15085	652	1131	394	35349	1659	206	11013										L3	303	503	390	31119	17620	839	551	298	34630	1356	197	12191
	L4	344	609	493	33827	17090	644	1133	435	36234	1609	215	11686										L4	330	456	409	31410	16823	803	580	301	35431	1478	200	12751
	L5	661	13719	384	2167	492	25506	29664	278	37874	358	400	5474										L5	409	7988	344	1163	416	23723	22421	229	36371	486	397	5320
	L6	585	14184	203	2062	501	25623	26796	295	36830	207	374	5244										L6	443	6959	278	891	434	24277	23171	372	36627	812	365	4939
	L7	1051	31879	300	230	806	411	264	167	541	283	241	3838										L7	637	24474	399	197	810	478	253	233	662	176	147	3606
	L8	777	31277	299	134	791	452	187	184	228	183	185	3605										L8	529	27455	431	166	938	356	180	216	179	164	231	3513
100 sec exposure
	RJD 1 - Control																						RJD 1 - Wnt-3a
	Lin./Col.	C1	C2	C3	C4	C5	C6	C7	C8	C9	C10	C11	C12										Lin./Col.	C1	C2	C3	C4	C5	C6	C7	C8	C9	C10	C11	C12
	L1	4158	4456	275	182	497	359	309	2547	244	18277	550	1357										L1	3517	3512	236	200	423	466	306	1462	223	20100	633	698
	L2	4080	4480	236	274	501	306	423	1754	401	20906	486	1584										L2	3639	3551	241	246	555	379	381	1293	364	18294	543	817
	L3	609	768	824	35378	17528	793	1379	504	38064	2127	256	13813										L3	399	648	527	33669	20774	1006	670	367	37496	1773	335	15246
	L4	395	735	600	35797	19383	829	1442	574	38858	1987	224	14498										L4	454	548	470	34164	20200	1006	697	334	38411	1799	210	15980
	L5	738	16945	452	2722	661	27919	31947	347	40782	509	472	6899										L5	537	10024	408	1503	533	26625	25147	231	39346	566	472	6784
	L6	747	17638	347	2570	632	27952	29024	391	39798	282	487	6651										L6	513	8691	372	1073	518	27153	26080	454	39445	1029	466	6344
	L7	1349	34518	348	231	1001	489	321	202	701	377	237	4912										L7	898	27616	565	272	1084	606	273	208	841	216	192	4600
	L8	988	33955	418	158	975	519	256	211	261	227	209	4585										L8	617	30884	561	270	1167	480	211	240	251	284	263	4480
2 sec exposure
	RJD 1 - Control																						RJD 1 - Wnt-3a
	Lin./Col.	C1	C2	C3	C4	C5	C6	C7	C8	C9	C10	C11	C12										Lin./Col.	C1	C2	C3	C4	C5	C6	C7	C8	C9	C10	C11	C12
	L1	2404	2407	268	264	218	346	295	595	200	6467	327	361										L1	1666	1684	282	225	190	215	281	565	215	5623	381	261
	L2	2277	2269	354	316	284	333	375	891	213	6960	364											L2	1733	2048	320	119	322	314	280	659	200	5575	392	301
	L3	305	522	430		7396	367	1229	404	23426	1000	284	4610										L3	393	459	458	15865	5109	435	1345			643	246	4786
	L4	253	531	349	17530	8903	553	1553	360	21877	1106	136	5153										L4	427	529	395	16473	6234	575	1303	379	17983	713	334	4433
	L5	471	1001	369	413	386	12996	13152	312	21493	236	292	2780										L5	609	995	339	544	472	12352	11685	269	19640	253	396	2990
	L6	471	850	362	341	281		14180	213	20860	200	310	2155										L6	650	1014	382	421	558	12897	12310	433	20905	177	427	2936
	L7	360	19950	268	252	430	299	223	246	382	181	200	1564										L7	354	17314	349	237	623	375	224	259	246	153	269	2158
	L8	374	18929	242	264	401	230	196	205	161	78	111	1788										L8	525	19104	331	213	596	246	61	116	177	113	199	2116
4 sec exposure
	RJD 1 - Control																						RJD 1 - Wnt-3a
	Lin./Col.	C1	C2	C3	C4	C5	C6	C7	C8	C9	C10	C11	C12										Lin./Col.	C1	C2	C3	C4	C5	C6	C7	C8	C9	C10	C11	C12
	L1	3346	3377	109	192	381	236	200	925	189	9464	361	309										L1	2391	2378	152	194	364	229	338	773	153	8019	370	324
	L2	3140	3262	138	327	299	232	225	1226	241	10119	315											L2	2340	2832	172	187	316	251	322	911	190	7990	387	268
	L3	280	582	414		10551	445	1730	349	31257	1447	185	6606										L3	286	423	407	22623	7227	587	1814			789	246	6802
	L4	235	502	366	25260	12777	516	2148	322	30134	1561	270	7402										L4	341	480	390	23798	8797	574	1839	391	26388	843	143	6313
	L5	642	1335	343	447	342	18508	18803	464	31212	401	289	3938										L5	733	1320	314	563	503	17696	16588	242	28379	253	384	4249
	L6	638	1222	327	374	391		20055	269	30085	342	335	2942										L6	724	1495	367	502	620	18352	17566	345	30249	289	379	4283
	L7	373	28739	403	202	509	342	162	104	450	116	134	2096										L7	436	25268	493	180	825	387	184	164	285	153	231	3225
	L8	438	27581	393	142	605	304	204	159	196	167	181	2431										L8	522	27688	403	213	727	275	176	181	169	136	203	2992
6 sec exposure
	RJD 1 - Control																						RJD 1 - Wnt-3a
	Lin./Col.	C1	C2	C3	C4	C5	C6	C7	C8	C9	C10	C11	C12										Lin./Col.	C1	C2	C3	C4	C5	C6	C7	C8	C9	C10	C11	C12
	L1	4683	4619	208	143	424	272	276	1252	296	13077	416	467										L1	3208	3269	219	217	524	298	466	1027	200	11225	425	425
	L2	4253	4540	198	437	384	367	302	1713	352	13940	427											L2	3236	3847	162	208	441	285	379	1181	283	11069	471	426
	L3	340	724	533		14545	631	2360	492	36501	1904	309	9187										L3	375	628	543	29587	10033	821	2529			1128	244	9327
	L4	396	637	497	31289	17408	696	3056	458	35557	2072	360	10306										L4	437	652	513	30014	12276	829	2473	580	32358	1189	278	8734
	L5	914	1803	443	653	452	25348	25758	564	37294	400	454	5462										L5	951	1841	408	736	655	24418	22982	352	35578	293	495	5857
	L6	887	1720	425	591	539		27647	413	36690	378	438	4267										L6	949	2099	574	696	835	25094	23986	475	36507	277	484	5986
	L7	524	34362	529	157	770	412	260	241	525	200	173	2966										L7	610	31445	659	233	987	539	229	205	400	264	242	4446
	L8	621	33600	515	253	832	432	167	230	166	185	215	3360										L8	685	33346	539	174	1029	414	203	199	242	215	220	4207
8 sec exposure
	RJD 1 - Control																						RJD 1 - Wnt-3a
	Lin./Col.	C1	C2	C3	C4	C5	C6	C7	C8	C9	C10	C11	C12										Lin./Col.	C1	C2	C3	C4	C5	C6	C7	C8	C9	C10	C11	C12
	L1	5818	5753	262	211	543	346	391	1598	354	16199	540	515										L1	4015	4088	229	200	590	322	512	1332	275	13919	543	561
	L2	5314	5597	207	583	479	331	374	2173	408	17472	509											L2	4063	4822	220	271	434	437	441	1483	352	13945	569	432
	L3	409	932	646		18065	804	2953	588	40138	2367	280	11508										L3	487	755	648	33143	12545	1018	3135			1389	286	11669
	L4	406	836	648	34790	21572	844	3776	618	39071	2526	371	13026										L4	454	830	650	33507	15306	991	3159	704	35968	1417	293	10994
	L5	1061	2229	479	786	542	29811	29432	709	40840	505	501	6837										L5	1144	2304	462	987	749	29215	27920	523	39301	349	613	7282
	L6	1108	2076	555	733	672		32580	479	40479	495	433	5370										L6	1209	2548	599	804	1002	29949	29139	586	40102	348	630	7525
	L7	624	37938	648	197	926	566	296	284	730	207	285	3708										L7	803	34907	822	276	1280	685	276	246	441	253	260	5597
	L8	740	37176	662	249	994	487	256	195	229	233	249	4208										L8	838	36797	596	225	1278	538	236	206	237	241	220	5330
12 sec exposure
	RJD 1 - Control																						RJD 1 - Wnt-3a
	Lin./Col.	C1	C2	C3	C4	C5	C6	C7	C8	C9	C10	C11	C12										Lin./Col.	C1	C2	C3	C4	C5	C6	C7	C8	C9	C10	C11	C12
	L1	7974	7836	280	308	776	464	524	2136	451	21695	767	721										L1	5428	5609	220	253	696	522	649	1749	377	18956	690	769
	L2	7234	7571	209	744	639	460	506	2896	542	22928	676											L2	5529	6659	308	285	588	495	583	2088	396	18843	848	645
	L3	521	1116	849		22878	1120	4095	812	44898	3104	465	15720										L3	729	1106	923	37207	17010	1393	4269			1886	370	15967
	L4	601	1114	857	39093	26169	1232	5111	815	43954	3462	438	17577										L4	662	1178	945	37686	20627	1343	4317	919	40671	1950	414	14833
	L5	1528	2978	659	1060	800	34218	33593	951	45365	674	701	9408										L5	1537	3240	617	1268	1093	33615	32329	630	43652	493	826	10012
	L6	1499	2853	756	978	977		37238	739	45058	645	586	7402										L6	1601	3552	799	1092	1349	34328	33779	877	44669	510	934	10293
	L7	914	42631	885	213	1204	744	424	264	951	228	289	5108										L7	1090	39197	1103	344	1724	918	339	236	534	339	243	7803
	L8	990	41949	934	322	1357	675	373	250	263	308	259	5635										L8	1175	41124	844	258	1757	689	232	242	211	352	281	7274
32 sec exposure
	RJD 1 - Control																						RJD 1 - Wnt-3a
	Lin./Col.	C1	C2	C3	C4	C5	C6	C7	C8	C9	C10	C11	C12										Lin./Col.	C1	C2	C3	C4	C5	C6	C7	C8	C9	C10	C11	C12
	L1	15402	15200	294	361	1436	868	966	3984	670	30460	1349	1231										L1	10732	11075	393	340	1290	772	1204	3467	654	29089	1420	1433
	L2	13918	14916	379	1641	1307	839	856	5518	1492	31627	1297											L2	10895	13114	345	360	1203	1020	1089	3990	776	29492	1402	1226
	L3	1029	2149	1760		30264	2123	7636	1516	55438	6246	611	25395										L3	1439	2422	1816	44756	25215	2607	7984			3556	569	26379
	L4	1018	2203	1805	47356	33832	2720	9971	1959	53630	6505	665	26791										L4	1296	2227	1857	46211	29256	2686	8375	1817	50842	3631	730	25931
	L5	2893	5365	1275	2019	1516	42059	40735	1821	54851	1129	1178	18237										L5	2964	6378	1195	2635	2022	41227	39564	1364	53067	883	1607	20373
	L6	2740	5273	1343	1770	2418		44069	1668	54368	1128	1154	14740										L6	3079	6994	1411	2169	2548	41816	40933	1921	54182	1023	1835	20959
	L7	1957	52810	1375	486	2298	1442	422	354	1195	364	340	10351										L7	2072	49090	2136	490	3477	1812	553	339	1094	438	471	16012
	L8	2190	52206	1318	372	2637	1171	514	448	516	597	352	11419										L8	2381	50554	1695	368	3494	1418	373	362	369	412	394	14975
48 sec exposure
	RJD 1 - Control																						RJD 1 - Wnt-3a
	Lin./Col.	C1	C2	C3	C4	C5	C6	C7	C8	C9	C10	C11	C12										Lin./Col.	C1	C2	C3	C4	C5	C6	C7	C8	C9	C10	C11	C12
	L1	19320	19095	403	465	1860	1067	1253	5079	904	33944	1666	1579										L1	13783	14085	426	406	1785	938	1595	4502	788	31948	1771	1868
	L2	17430	18757	420	1988	1588	967	1114	6905	1122	35055	1586											L2	13811	16639	418	467	1506	1223	1380	5153	945	32392	1822	1459
	L3	1328	2687	2081		32583	2629	9466	1959	58787	7853	908	28232										L3	1746	3019	2283	46868	27412	3285	10207			4487	753	28898
	L4	1256	2830	2128	50565	36396	3165	12156	2036	58755	8402	969	30361										L4	1654	2859	2321	48878	31610	3476	10543	2270	54036	4634	857	28850
	L5	3628	6803	1684	2533	1983	43881	43100	2293	58123	1868	1522	22283										L5	3759	8059	1471	3331	2580	43203	41286	1734	55960	1165	2065	24572
	L6	3502	6503	1634	2382	2477		45560	1837	58658	1807	1399	19109										L6	3881	8892	1762	2752	3183	44126	42760	2431	57039	1268	2296	24853
	L7	2257	54897	2065	595	2982	2117	818	309	2498	516	414	13602										L7	2672	52346	2690	618	4425	2323	639	438	1414	405	544	20824
	L8	2398	55047	2086	466	3376	1394	479	505	503	866	483	15087										L8	2980	53712	2135	435	4468	1767	477	443	440	470	520	19563
TEMPLATE for read quantification
READS	1	2	3	4	5	6	7	8	9	10	11	12		MEANS	1	2	3	4	5	6	7	8	9	10	11	12				minus NEG/BLABK?	1	2	3	4	5	6	7	8	9	10	11	12
1	POS	POS	NEG	NEG	BLC (CXCL13)	CCL28 (MEC)	Ck beta 8-1 (CCL23)	CTACK (CCL27)	CXCL16	ENA-78 (CXCL5)	Eotaxin-1 (CCL11)	Eotaxin-2 (CCL24)		1	POS	POS	NEG	NEG	BLC (CXCL13)	CCL28 (MEC)	Ck beta 8-1 (CCL23)	CTACK (CCL27)	CXCL16	ENA-78 (CXCL5)	Eotaxin-1 (CCL11)	Eotaxin-2 (CCL24)				1	POS	POS	NEG	NEG	BLC (CXCL13)	CCL28 (MEC)	Ck beta 8-1 (CCL23)	CTACK (CCL27)	CXCL16	ENA-78 (CXCL5)	Eotaxin-1 (CCL11)	Eotaxin-2 (CCL24)							BLC (CXCL13)
2	POS	POS	NEG	NEG	BLC (CXCL13)	CCL28 (MEC)	Ck beta 8-1 (CCL23)	CTACK (CCL27)	CXCL16	ENA-78 (CXCL5)	Eotaxin-1 (CCL11)	Eotaxin-2 (CCL24)		2																2																			CCL28 (MEC)
3	Eotaxin-3 (CCL26)	Fractalkine (CX3CL1)	GCP-2 (CXCL6)	GRO a/b/g	GRO alpha (CXCL1)	HHC-4 (CCL16)	1-309 (TCA-3/CCL1)	I-TAC (CXCL11)	IL-8 (CXCL8)	IP-10 (CXCL10)	Lymphotactin	MCP-1 (CCL2)		3	Eotaxin-3 (CCL26)	Fractalkine (CX3CL1)	GCP-2 (CXCL6)	GRO a/b/g	GRO alpha (CXCL1)	HHC-4 (CCL16)	1-309 (TCA-3/CCL1)	I-TAC (CXCL11)	IL-8 (CXCL8)	IP-10 (CXCL10)	Lymphotactin	MCP-1 (CCL2)				3	Eotaxin-3 (CCL26)	Fractalkine (CX3CL1)	GCP-2 (CXCL6)	GRO a/b/g	GRO alpha (CXCL1)	HHC-4 (CCL16)	1-309 (TCA-3/CCL1)	I-TAC (CXCL11)	IL-8 (CXCL8)	IP-10 (CXCL10)	Lymphotactin	MCP-1 (CCL2)							Ck beta 8-1 (CCL23)
4	Eotaxin-3 (CCL26)	Fractalkine (CX3CL1)	GCP-2 (CXCL6)	GRO a/b/g	GRO alpha (CXCL1)	HHC-4 (CCL16)	1-309 (TCA-3/CCL1)	I-TAC (CXCL11)	IL-8 (CXCL8)	IP-10 (CXCL10)	Lymphotactin	MCP-1 (CCL2)		4																4																			CTACK (CCL27)
5	MCP-2 (CCL8)	MCP-3 (CCL7)	MCP-4 (CCL13)	MDC (CCL22)	MIG (CXCL9)	MIP-1 alpha (CCL3)	MIP-1 beta (CCL4)	MIP-1 delta (CCL15)	MIP-3 alpha (CCL20)	MIP-3 beta (CCL19)	MPIF-1 (CCL23)	NAP 2 (CXCL7)		5	MCP-2 (CCL8)	MCP-3 (CCL7)	MCP-4 (CCL13)	MDC (CCL22)	MIG (CXCL9)	MIP-1 alpha (CCL3)	MIP-1 beta (CCL4)	MIP-1 delta (CCL15)	MIP-3 alpha (CCL20)	MIP-3 beta (CCL19)	MPIF-1 (CCL23)	NAP 2 (CXCL7)				5	MCP-2 (CCL8)	MCP-3 (CCL7)	MCP-4 (CCL13)	MDC (CCL22)	MIG (CXCL9)	MIP-1 alpha (CCL3)	MIP-1 beta (CCL4)	MIP-1 delta (CCL15)	MIP-3 alpha (CCL20)	MIP-3 beta (CCL19)	MPIF-1 (CCL23)	NAP 2 (CXCL7)							CXCL16
6	MCP-2 (CCL8)	MCP-3 (CCL7)	MCP-4 (CCL13)	MDC (CCL22)	MIG (CXCL9)	MIP-1 alpha (CCL3)	MIP-1 beta (CCL4)	MIP-1 delta (CCL15)	MIP-3 alpha (CCL20)	MIP-3 beta (CCL19)	MPIF-1 (CCL23)	NAP 2 (CXCL7)		6																6																			ENA-78 (CXCL5)
7	PARC (CCL18)	RANTES (CCL5)	SDF-1 alpha	SDF-1 beta	TARC (CCL17)	TECK (CCL25)	BLANK	BLANK	BLANK	BLANK	BLANK	POS		7	PARC (CCL18)	RANTES (CCL5)	SDF-1 alpha	SDF-1 beta	TARC (CCL17)	TECK (CCL25)	BLANK	BLANK	BLANK	BLANK	BLANK	POS				7	PARC (CCL18)	RANTES (CCL5)	SDF-1 alpha	SDF-1 beta	TARC (CCL17)	TECK (CCL25)	BLANK	BLANK	BLANK	BLANK	BLANK	POS							Eotaxin-1 (CCL11)
8	PARC (CCL18)	RANTES (CCL5)	SDF-1 alpha	SDF-1 beta	TARC (CCL17)	TECK (CCL25)	BLANK	BLANK	BLANK	BLANK	BLANK	POS		8																8																			Eotaxin-2 (CCL24)
																																																	Eotaxin-3 (CCL26)
Control	EXAMPLE VALUES													Control - pair avarage																Control - NEG control substracted																			Fractalkine (CX3CL1)
Lin./Col.	C1	C2	C3	C4	C5	C6	C7	C8	C9	C10	C11	C12																Control - control avarage																Control - control avarage minus NEG control	minus backgroung		Normalization factor		GCP-2 (CXCL6)
L1	11028	10563	287	393	47	34	40	1075	399	27289	439	91			11001.5	11086	414	401	326	266	276	1170	394.5	27091.5	497.5	313		POS L	11130.7		10594	10678.5	6.5	-6.5	-81.5	-141.5	-131.5	762.5	-13	26684	90	-94.5	P1	POS L	10723.2		1.1187		GRO a/b/g (CXCL1&2&3)
L2	10975	11609	541	409	605	498	512	1265	390	26894	556	535																NEG L	407.5															NEG L	0				GRO alpha (CXCL1)
L3	186	378	324	56212	23145	768	1139	381	87080	3568	141	31249			138.5	302.5	369.5	56549.5	20068	787	1201.5	644	87381	3568	254	31889.5		BLANK L	544.8		-269	-105	-38	56142	19660.5	379.5	794	236.5	86973.5	3160.5	-153.5	31482		BLANK L	137.3				HHC-4 (CCL16)
L4	91	227	415	56887	16991	806	1264	907	87682		367	32530																																					1-309 (TCA-3/CCL1)
L5	54	3505	409	4103	825	46128	44484	337	86150	576	299	9740			70	3689	304	3164	613.5	45780.5	46007.5	444.5	86974	491	235	9574.5		chosen backgroung	407.5		-337.5	3281.5	-103.5	2756.5	206	45373	45600	37	86566.5	83.5	-172.5	9167		chosen backgroung	0				I-TAC (CXCL11)
L6	86	3873	199	2225	402	45433	47531	552	87798	406	171	9409																																					IL-8 (CXCL8)
L7	334	44053	4818	247	1586	2094	1210	322	2913	313	236	11352			309	46593	4887.5	157	1413	1179	643.5	224	1491.5	156.5	208.5	11304.5					-98.5	46185.5	4480	-250.5	1005.5	771.5	236	-183.5	1084	-251	-199	10897							IP-10 (CXCL10)
L8	284	49133	4957	67	1240	264	77	126	70	0	181	11257																																					Lymphotactin
																																																	MCP-1 (CCL2)
																																																	MCP-2 (CCL8)
Wnt-3a	EXAMPLE VALUES													Wnt-3a - pair avarage																Wnt-3a - NEG control substracted																			MCP-3 (CCL7)
Lin./Col.	C1	C2	C3	C4	C5	C6	C7	C8	C9	C10	C11	C12																Wnt-3a - control avarage																Wnt-3a - control avarage minus NEG control	minus backgroung				MCP-4 (CCL13)
L1	9659	9231	495	74	364	170	321	400	405	18172	236	1170			9445.5	9204.5	505.5	203	456	535.5	161	488.5	476.5	18104.5	275.5	1110		POS WNT	9939.67		9091.25	8850.25	151.25	-151.25	101.75	181.25	-193.25	134.25	122.25	17750.2	-78.75	755.75	P2	POS WNT	9585.42				MDC (CCL22)
L2	9232	9178	516	332	548	901	1	577	548	18037	315	1050																NEG WNT	354.25															NEG WNT	0				MIG (CXCL9)
L3	181	207	381	54099	17452	434	617	481	89289	4020	426	31448			90.5	260	361	53730	17748	437	760.5	549	88908.5	4517.5	332.5	32213		BLANK WNT	480.7		-263.75	-94.25	6.75	53375.8	17393.8	82.75	406.25	194.75	88554.2	4163.25	-21.75	31858.8		BLANK WNT	126.45				MIP-1 alpha (CCL3)
L4	0	313	341	53361	18044	440	904	617	88528	5015	239	32978																																					MIP-1 beta (CCL4)
L5	241	13747	422	6565	483	41706	42171	309	71386	290	166	8925			262	13598	474.5	5854	483	43452.5	43353	323.5	71263.5	336	200	8370		chosen backgroung	354.25		-92.25	13243.8	120.25	5499.75	128.75	43098.2	42998.8	-30.75	70909.2	-18.25	-154.25	8015.75		chosen backgroung	0				MIP-1 delta (CCL15)
L6	283	13449	527	5143		45199	44535	338	71141	382	234	7815																																					MIP-3 alpha (CCL20)
L7	349	35699	5892	402	375	1334	1171	411	2164	171	172	11193			323.5	37393	5815	311.5	301.5	711.5	679.5	251	1133	192.5	147.5	11169					-30.75	37038.8	5460.75	-42.75	-52.75	357.25	325.25	-103.25	778.75	-161.75	-206.75	10814.8							MIP-3 beta (CCL19)
L8	298	39087	5738	221	228	89	188	91	102	214	123	11145																																					MPIF-1 (CCL23)
																																																	NAP 2 (CXCL7)
																																																	PARC (CCL18)
																																																	RANTES (CCL5)
																																																	SDF-1 alpha
																																																	SDF-1 beta
																																																	TARC (CCL17)
																																																	TECK (CCL25)
[truncated: 6 more columns]

## Sheet: Analyses for Fig.5 and Fig. 7C
Data analysis of raw chemokine menrane arrays
Data columns used to create Figure 5 and Figure 7C are marked in green
							DATA FOR FIGURE 7C - only "visible" in column AJ were used							DATA FOR FIGURE 7C - only "visible" in column AJ were used			DATA FOR FIGURE 5						DATA FOR FIGURE 7C - only "visible" in column AJ were used							DATA FOR FIGURE 7C - only "visible" in column AJ were used					DATA FOR FIGURE 7C - only data of proteins marked ase "visible" were used
			Healthy 1	Healthy 1	Healthy 1	Healthy 1	Healthy 1	Healthy 1	Healthy 1	Healthy 2	Healthy 2	Healthy 2	Healthy 2	Healthy 2	Healthy 2	Healthy 2	both RJD	both healthy	RJD 1	RJD 1	RJD 1	RJD 1	RJD 1	RJD 1	RJD 1	RJD 2	RJD 2	RJD 2	RJD 2	RJD 2	RJD 2	RJD 2	both RJD	both RJD	All
Plate order (rows are highlighted)	Original well name	Well name in the paper	Exposure duration (sec)	Control raw	Wnt-3a norm.	Fold change (Wnt-3a norm./Control raw)	Log2(fold change)	num. dir	circle visibility	Exposure duration (sec)	Control raw	Wnt-3a norm.	Fold change (Wnt-3a norm./Control raw)	Log2(fold change)	num. dir	circle visibility	VISIBILITY	DIRECTION	Exposure duration (sec)	Control raw	Wnt-3a norm.	Fold change (Wnt-3a norm./Control raw)	Log2(fold change)	num. dir	circle visibility	Exposure duration (sec)	Control raw	Wnt-3a norm.	Fold change (Wnt-3a norm./Control raw)	Log2(fold change)	num. dir	circle visibility	VISIBILITY	DIRECTION	VISIBILITY
1	BLC (CXCL13)	CXCL13	48	230.5	242.206	1.05078	0.0714652	up		18 (not last signal dqt technical issues)	48.5	7.93239	0.163554	-2.61216	down				100	257.25	297.209	1.15533	0.208308	up		48	905	1244.69	1.37534	0.459792	up			up
2	CCL28 (MEC)	CCL28	48	177.5	134.309	0.75667	-0.402264	down											100	90.75	220.677	2.4317	1.28197	up		48	198	666.476	3.36604	1.75105	up			up
3	Ck beta 8-1 (CCL23)	CCL23																	100	124.25	129.759	1.04434	0.0625927	up		48	364.5	1082.99	2.97117	1.57103	up			up
4	CTACK (CCL27)	CCL27	48	3089.5	1463.35	0.473652	-1.0781	down	visible	36	6359.5	1921.07	0.302078	-1.72701	down	visible	visible	down	100	1908.75	1319.75	0.69142	-0.532366	down	visible	48	5173	4501.08	0.87011	-0.20073	down	visible	visible	down	visible
5	CXCL16	CXCL16	48	354	818.778	2.31293	1.20972	up		36	448	410.801	0.916967	-0.125058	down				100	80.75	72.2164	0.894321	-0.161136	down		48	194	447.473	2.30656	1.20574	up
6	ENA-78 (CXCL5)	CXCL5	14	63030	48221.9	0.765062	-0.386351	down	visible	18	62959.5	56613.4	0.899204	-0.153279	down	visible	visible	down	68	16095.5	18140.8	1.12708	0.172584	up	visible	8	16519.8	14718.5	0.890963	-0.166563	down	visible	visible		visible
7	Eotaxin-1 (CCL11)	CCL11	48	290	223.099	0.769306	-0.37837	down		36	84	84.7909	1.00942	0.01352	up				100	276.25	411.144	1.48831	0.573671	up		48	807	1399.22	1.73385	0.793978	up			up
8	Eotaxin-2 (CCL24)	CCL24	48	411.5	2827.79	6.87191	2.78071	up	visible	36	76	331.882	4.36687	2.1266	up			up	100	1228.75	606.215	0.493359	-1.01929	down	visible	48	760	1263.11	1.66198	0.732905	up
9	Eotaxin-3 (CCL26)	CCL26	48	135.5	11.8012	0.0870937	-3.52129	down		36					down			down	100	260.25	225.281	0.865632	-0.208175	down		48	473	1300.46	2.74939	1.45911	up
10	Fractalkine (CX3CL1)	CX3CL1	48	531.5	237.148	0.446186	-1.16428	down		22 (not last signal dqt technical issues)	113.5	198.095	1.74533	0.803504	up				100	509.75	422.653	0.829138	-0.270316	down		48	1939.5	2568.43	1.32427	0.405201	up
11	GCP-2 (CXCL6)	CXCL6	48	956.5	356.846	0.373075	-1.42246	down		36	1602	517.436	0.322994	-1.63042	down			down	100	470.25	308.143	0.655274	-0.60983	down		48	1285.5	1916.53	1.49089	0.576171	up
12	GRO a/b/g	CXCL1/2/3	6	69692	74468.8	1.06854	0.0956424	up	visible	6	80659	66678.8	0.826675	-0.274608	down	visible	visible		26	23875.2	22982.6	0.962611	-0.0549748	down	visible	4	25068.5	25173.6	1.00419	0.00603694	up	visible	visible		visible - excluded as it represents 3 different proteins
13	GRO alpha (CXCL1)	CXCL1	14	45777.5	45615	0.99645	-0.00513127	down	visible	22	46207	46367.9	1.00348	0.00501482	up	visible	visible		46	14510	17955.3	1.23744	0.307364	up	visible	6	15730	11963.6	0.76056	-0.394866	down	visible	visible		visible
14	HHC-4 (CCL16)	CCL16	48	638	260.188	0.407819	-1.294	down		36	464	510.39	1.09998	0.137474	up				100	569.25	892.203	1.56733	0.64831	up		48	2078	3020.25	1.45344	0.539472	up			up
15	1-309 (TCA-3/CCL1)	CCL1	48	2190.5	1071.66	0.489231	-1.03141	down	visible	36	12895	10999.6	0.85301	-0.229366	down	visible	visible	down	100	1168.75	521.051	0.445819	-1.16547	down	visible	48	9992	10178.3	1.01864	0.0266485	up	visible	visible		visible
16	I-TAC (CXCL11)	CXCL11	48	1443.5	968.26	0.670773	-0.576104	down		36	281	594.006	2.1139	1.07991	up				100	297.25	137.815	0.463635	-1.10894	down		48	1178.5	1883.79	1.59846	0.676684	up
17	IL-8 (CXCL8)	CXCL8	2	86973.5	99065.3	1.13903	0.187804	up	visible	4	70888.5	80552.1	1.13632	0.184371	up	visible	visible	up	22	26828.5	29112.1	1.08512	0.117854	up	visible	2	22351	19381.5	0.867141	-0.205662	down	visible	visible		visible
18	IP-10 (CXCL10)	CXCL10	48	16294.5	24375.1	1.49591	0.581023	up	visible	36	23868.5	20077.6	0.841175	-0.249522	down	visible	visible		100	1815.25	1789.87	0.98602	-0.0203106	down	visible	48	7308.5	4227.84	0.578482	-0.789655	down	visible	visible	down	visible
19	Lymphotactin	Lymphotactin	48	95	135.995	1.43152	0.517552	up		8 (not last signal dqt technical issues)	31.25	87.6064	2.8034	1.48718	up			up	68	8	3.21755	0.402194	-1.31404	down		48	119.5	384.535	3.21787	1.6861	up
20	MCP-1 (CCL2)	CCL2	10	59227	67081.2	1.13261	0.179653	up	visible	16	47533.8	59170.7	1.24481	0.31593	up	visible	visible	up	100	13913.8	17702.8	1.27232	0.347466	up	visible	12	16263.2	16099.8	0.989948	-0.0145747	down	visible	visible		visible
21	MCP-2 (CCL8)	CCL8	48	123	55.6342	0.452311	-1.14461	down		22 (not last signal dqt technical issues)	13	44.8518	3.45014	1.78665	up				100	500.75	338.64	0.676266	-0.564337	down		48	2746	3470.03	1.26367	0.337615	up	visible
22	MCP-3 (CCL7)	CCL7	48	18662.5	80547.1	4.31599	2.10969	up	visible	22	6845.5	85525.9	12.4937	3.64313	up	visible	visible	up	100	17049.8	10503.6	0.616056	-0.698866	down	visible	48	5834	8234.37	1.41145	0.497173	up	visible	visible		visible
23	MCP-4 (CCL13)	CCL13													down				100	157.75	183.274	1.1618	0.216364	up		48	840	1215.01	1.44644	0.532504	up			up
24	MDC (CCL22)	CCL22	48	14862	33856.5	2.27806	1.18781	up	visible	36	3070	7115.15	2.31764	1.21266	up	visible	visible	up	100	2404.25	1216.75	0.506081	-0.982559	down	visible	48	1638.5	2673.32	1.63157	0.706259	up
25	MIG (CXCL9)	CXCL9	48	817	820.464	1.00424	0.00610445	up		36	359.5	446.503	1.24201	0.312677	up			up	100	404.75	339.216	0.838087	-0.254828	down		48	1411	2509.58	1.77858	0.83073	up
26	MIP-1 alpha (CCL3)	CCL3	8	70726.8	76005.1	1.07463	0.103839	up	visible	8	69364.8	67432.6	0.972146	-0.0407556	down	visible	visible		32	20947.8	21450.4	1.02399	0.034208	up	visible	6	25101.5	26820.1	1.06847	0.0955409	up	visible	visible	up	visible
27	MIP-1 beta (CCL4)	CCL4	8	70873.8	75352.3	1.06319	0.088401	up	visible	8	73177.2	72264.2	0.987522	-0.0181148	down	visible	visible		32	23485.2	20499	0.872846	-0.196202	down	visible	4	19237.5	18470.5	0.960128	-0.0587021	down	visible	visible	down	visible
28	MIP-1 delta (CCL15)	CCL15	48	861	763.144	0.886346	-0.174058	down		36	1221	769.225	0.629996	-0.666586	down			down	100	127.25	128.608	1.01068	0.0153203	up		48	1246	1691.9	1.35787	0.441343	up			up
29	MIP-3 alpha (CCL20)	CCL20	2	86566.5	79325.9	0.916358	-0.126017	down	visible	4	93391.5	84861.4	0.908663	-0.138182	down	visible	visible	down	32	28512.2	31806.1	1.11552	0.15772	up	visible	2	20876	21881.9	1.04818	0.0678925	up	visible	visible	up	visible
30	MIP-3 beta (CCL19)	CCL19	48	861	154.54	0.179488	-2.47804	down		36	1463.5	282.088	0.192749	-2.3752	down			down	100	153.75	652.249	4.24227	2.08484	up		48	1018.5	805.656	0.791022	-0.33821	down
31	MPIF-1 (CCL23)	CCL23	48	448.5	322.566	0.719211	-0.475513	down		36	390	302.288	0.775097	-0.367552	down			down	100	237.75	274.192	1.15328	0.205742	up		48	641.5	1792.19	2.79376	1.48221	up			up
32	NAP 2 (CXCL7)	CXCL7	48	49561	49544.8	0.999673	-0.00047155	down	visible	36	36983.5	32224.5	0.871322	-0.198722	down	visible	visible	down	100	6533.25	7288.68	1.11563	0.157856	up	visible	32	15819.8	20999.5	1.32742	0.408629	up	visible	visible	up	visible
33	PARC (CCL18)	CCL18	48	355	110.145	0.310266	-1.68842	down		4 (not last signal dqt technical issues)	31.5	11.4685	0.364079	-1.45768	down			down	100	926.75	606.215	0.65413	-0.612351	down		48	1508.5	2452.79	1.62598	0.701307	up
34	RANTES (CCL5)	CCL5	8	72188.2	65516.5	0.907578	-0.139906	down	visible	6	74397.5	70177.3	0.943275	-0.0842503	down	visible	visible	down	32	22693.2	18902.3	0.832949	-0.263699	down	visible	2	19139	19628.3	1.02556	0.0364189	up	visible	visible		visible
35	SDF-1 alpha	SDF-1 alpha	48	22709.5	30612.3	1.348	0.430816	up	visible	36	24340.5	24728.2	1.01593	0.0227968	up	visible	visible	up	100	141.25	382.373	2.70706	1.43673	up		48	1256.5	2029.62	1.6153	0.691798	up			up
36	SDF-1 beta	SDF-1 beta																	58	19.5	4.66448	0.239204	-2.06369	down
37	TARC (CCL17)	CCL17	48	3681	990.177	0.268997	-1.89434	down	visible	36	1419.5	1291.59	0.909893	-0.136231	down			down	100	746.25	1029.73	1.37987	0.464537	up	visible	48	19139	19628.3	1.02556	0.0364189	up	visible	visible	up
38	TECK (CCL25)	CCL25	48	5395.5	2817.68	0.522227	-0.937251	down		36	164	761.239	4.6417	2.21465	up				100	262.25	359.356	1.37028	0.45447	up		48	936.5	1653.53	1.76564	0.820195	up			up
* Proteins marked as "visible" were determined by signal visibility based on the first quantified image. Signals from non-visible proteins may be markedly affected and are marked by grey text.
* Rows without values yielded negative signs after background subtraction

## Sheet: Fig. 6
B. I. Migration absolute number
Control	Wnt-3a
205	966
427	1016
942	1437
1258	1691
1140	2225
947	993
759	652
493*	302*	*excluded
776	702
B. II. Migration absolute number
Control	Wnt-3a
329	1362
457	1260
823	1552
1159	2015
764	1938
475	891
588*	397*	*excluded
495	737
339	900
B. III. Migration absolute number
Control	Wnt-3a
406	919
861	835
1258	1467
954	1156
1611*	1305*	*excluded
1303	1476
681	1041
693	880
973	1166
* Exclusion was based on abnormal scatter plots
C. II. CCL2 concentrations
Control	Wnt-3a
17.864	70.55
C. III. CCL2 concentrations
Control	Wnt-3a
4.31	17.184
9.008	32.21
ELISA plate read and calculations, based on sample dilutions and standard curve
Donor	Treatment	Media	Dilution	Raw data	Average	Diluted concentration	SD	Final concentration
1	Control	Exp. III	0.5	1.248, 1.169	1.208	2.155	0.039	4.31	III. Control
1	Control	Exp. III	0.1	0.199, 0.208	0.204	0.444	0.004	4.44
1	Wnt-3a	Exp. III	0.5	3.351, 3.293	3.322	8.592	0.029	17.184	III. Wnt-3a
1	Wnt-3a	Exp. III	0.1	0.859, 0.926	0.893	1.647	0.034	16.47
2	Control	Exp. III	0.5	2.329, 2.385	2.357	4.504	0.028	9.008	III. Control
2	Control	Exp. III	0.1	0.486, 0.491	0.488	0.99	0.003	9.9
2	Wnt-3a	Exp. III	0.5	3.662, 3.587	3.625	11.349	0.037	22.698	reads exceed standard curve reads
2	Wnt-3a	Exp. III	0.1	1.732, 1.869	1.8	3.221	0.068	32.21	III. Wnt-3a
2	Control	Exp. II	0.5	3.399, 3.34	3.369	8.932	0.03	17.864	II. Control
2	Control	Exp. II	0.1	1.209, 1.155	1.182	2.113	0.027	21.13
2	Wnt-3a	Exp. II	0.5	3.687, 3.63	3.659	11.771	0.028	23.542	reads exceed standard curve reads
2	Wnt-3a	Exp. II	0.1	3.147, 2.976	3.061	7.055	0.085	70.55	II. Wnt-3a
Blank				0.002, -0.002	0	0	0.002
S1				3.417, 3.554	3.486	10	0.068
S2				2.658, 2.47	2.564	5	0.094
S3				1.26, 1.468	1.364	2.5	0.104
S4				0.619, 0.708	0.663	1.25	0.044
S5				0.307, 0.347	0.327	0.625	0.02
S6				0.135, 0.16	0.148	0.312	0.012
S7				0.079, 0.072	0.075	0.156	0.004
D. Migration absolute number +/- CCL2 inhibitor
		CCL2 inh. -		CCL2 inh. +
Media I	Control	3063.5	2432	2839.5	2642
	Wnt-3a	3827.5	3137.5	3647	3375
Media II	Control	1817	1070	1521	1869
	Wnt-3a	2367	1978.5	1742	2341.5

## Sheet: Fig. 7 & Fig. S6 - add c
Relevant data for PCA analyses are presented in Supplementary Figure 6
A. Distances (Healthy, non-RJD, RJD)						A. Annotated PCA
Healthy	Non-RJD	RJD
1.62829	0.927457	2.71991
1.7136	1.14611	0.773992
1.81838	1.7904	1.09459
1.52503	2.02824	3.67455
1.34328	3.34478	7.94196
0.910546	6.27674	4.84876
1.8327	2.55596	3.76385
1.28981	3.79471	5.41122
1.14602	3.33804	2.6304
1.32951	2.65689	3.27554
1.66881	0.240595	1.20366
2.62842	3.76673	2.12794
	3.50016	2.87639
	0.260391	1.44101
	1.65179	2.20632
	1.87759	6.02016
	7.31372
B. Distances (Healthy, RJD-treated, RJD-untreated)						B. Annotated PCA
Healthy	RJD - treated	RJD - untreated
1.58689	3.01604	8.27824
1.97045	1.11237	5.68191
2.07992	1.11711	4.11755
1.73642	4.41372	5.60218
1.32308		2.66304
0.870944		3.94969
2.11114		1.53953
1.24844		2.18358
1.31371		3.49452
1.4826		1.70858
1.55914		2.52754
3.07616		7.13663
S6. RT-qPCR log2(relative expression)
	H1	H2	H3	H4	H5	H6	H7	H8	H9	H10	H11	H12	M2	M3	M4	M5	M6	M7	M8	M9	M10	M11	M12	M13	M14	M15	M16	M17	M18	M19	M20	M21	M22	M23	M24	M25	M27	M28	M29	M30	M33	M34	M37	M38	M39
group	Healthy	Healthy	Healthy	Healthy	Healthy	Healthy	Healthy	Healthy	Healthy	Healthy	Healthy	Healthy	Non-RJD	Non-RJD	Non-RJD	Non-RJD	Non-RJD	Non-RJD	Non-RJD	Non-RJD	Non-RJD	Non-RJD	Non-RJD	RJD - treated	Non-RJD	Non-RJD	Non-RJD	Non-RJD	Non-RJD	Non-RJD	RJD - treated	RJD - treated	RJD - treated	RJD - untreated	RJD - untreated	RJD - untreated	RJD - untreated	RJD - untreated	RJD - untreated	RJD - untreated	RJD - untreated	RJD - untreated	RJD - untreated	RJD - untreated	RJD - untreated
CCL1	0.483184	-2.33715	-1.8802	-2.76169	0.434133	-1.49627	-0.792433	-2.03965	-0.699576	-3.0952	-2.2295	-0.224485	-0.217252	-0.543401	-0.923308	-3.2703	-4.598	3.75392	-2.21224	-1.83686	2.56989	-0.088691	-1.0857	-0.67407	-1.17737	-1.17737	-0.526059	-2.24242	-0.085541	-2.48855	-1.46794	-1.23876	-0.029784	-6.26053	2.03363	-1.11678	-4.38792	-5.05347	-0.841828	-1.32983	-3.11011	-1.64831	-0.783608	-2.4945	0.033994
CCL2	1.4135	0.301171	0.261693	1.00919	0.232654	1.51764	0.191889	-0.716773	0.659421	-0.586665	-2.28807	-0.032422	0.283847	0.479025	-0.089376	0.030636	-1.17205	3.1842	-0.567758	-0.153495	1.81632	1.90733	0.38926	0.276432	0.367642	0.367642	-0.254407	-0.519425	0.893684	-1.74678	-0.075657	0.662563	1.59982	-2.57178	2.48382	0.866524	-3.15376	-0.565342	1.15162	0.052092	-1.55289	2.32644	-0.474931	0.335857	2.62826
CCL3	-1.86922	-2.89447	-3.39412	-2.41809	-2.64753	-1.80404	-0.808862	-1.66106	-1.25163	-2.7673	-2.19136	-0.774679	-1.95183	-1.8079	-2.93685	-2.37029	-2.45275	-4.44825	-3.90629	-4.16753	-0.801384	-0.444954	-1.70681	-1.15596	-3.94864	-3.94864	-2.06683	-2.56449	-1.64397	-5.1422	-1.11037	-2.21864	-0.071185	-0.454281	0.643046	-0.677466	-2.52827	-0.441864	-0.017858	-0.903849	-1.32089	-0.013725	-1.34541	-0.711311	1.33919
CCL4	-1.2827	-2.42278	-3.03432	-2.13318	-2.01169	-3.06595	-1.38581	-1.90258	-1.43385	-2.85365	-1.51745	0.009038	-2.24336	-2.054	-3.05205	-2.46656	-3.25537	-2.41245	-3.56064	-3.84547	-0.603305	-0.382129	-1.73122	-1.46493	-4.1785	-4.1785	-1.67376	-2.2562	-0.846179	-4.40627	-0.396074	-2.80082	0.592307	-1.63275	1.55166	-0.09082	-2.04182	-0.517337	0.212549	-1.02085	-1.39558	0.04588	-1.37536	-0.783979	1.70733
CCL5	-0.492799	-0.925137	-1.07113	-1.39715	-0.79977	-0.980726	0.100559	0.061188	-0.705878	-1.24165	-1.3194	-1.55759	-0.616215	-0.919966	-1.42605	-0.483748	-0.241365	-0.452195	-0.349163	-0.519983	-1.03733	-0.199753	-0.989074	-1.4967	-0.783027	0.012172	-1.43322	-1.37679	-0.01859	-0.752387	0.737231	-0.142325	-1.2037	4.98606	-1.81048	-0.376899	2.06706	-1.18108	-0.270518	-1.01619	-0.566595	-0.367326	-0.820882	-0.493149	-2.10248
CCL7	1.72306	1.3975	0.906154	1.61516	1.32462	2.3567	0.487488	-0.378039	0.739534	-0.112458	-1.32032	0.994032	0.761733	1.10812	0.297684	-0.123259	-1.14649	5.459	0.096092	0.711336	2.46299	2.77558	1.44809	-1.58995	0.271949	0.271949	0.320509	0.503905	1.44499	-2.39636	2.7378	0.212619	1.19041	-3.39958	2.95683	0.852751	-3.19971	-0.761264	0.980852	-0.119881	-1.0583	2.12142	-0.266606	-0.283392	1.69165
CCL20	0.654179	-1.86515	-1.28472	-3.71816	0.47917	-1.22963	-0.245872	-1.03928	0.180263	-1.3636	-0.973315	1.28258	-0.494877	0.154723	-0.913504	-1.80594	-2.96828	3.77333	-1.34326	-2.52058	1.04333	0.251931	-0.518755	1.49431	-1.38641	-1.38641	-0.701239	-1.23152	-0.445212	-3.69786	-0.698815	-0.768139	0.827089	-4.3584	1.15008	0.375983	-3.6236	-2.48339	0.523604	-0.81358	-1.03827	-0.102075	-1.61742	0.102007	2.14129
CXCL1	-0.997751	-2.48756	-2.06037	-1.47394	-1.83976	-1.09709	-0.840746	-1.45269	-0.89808	-1.81309	-1.41102	-0.477158	-2.47222	-0.935889	-2.02507	-2.001	-2.14735	-4.97661	-2.26648	-2.88189	-0.722136	-0.884011	-1.56073	0.150251	-3.14096	-3.14096	-1.90434	-1.89749	-2.11183	-5.2509	-1.82643	-1.32769	0.399428	0.390238	0.636243	0.364665	-2.05583	-1.18769	0.006983	-0.871814	-0.805627	0.114784	-0.544141	-0.553509	1.34902
CXCL8	-0.299268	-1.47422	-1.00727	-1.45572	-0.023014	-0.870311	-0.275896	-1.3822	-0.117151	-1.18828	-1.17265	-0.143664	-0.234144	-0.155244	-0.961811	-1.66802	-2.02526	1.24381	-1.16429	-1.69345	0.68187	0.307619	-0.929639	0.121867	-2.16258	-2.16258	-1.03386	-1.71511	-1.36565	-4.15689	-1.84713	-2.01761	-0.070625	-4.11894	0.106117	-0.973072	-3.33153	-1.47707	0.012256	-1.4442	-1.03993	-0.284105	-1.92299	-0.408785	1.51797
IL1A	-0.451137	-1.12269	-1.855	-1.94869	-0.744258	-1.587	-0.047315	-0.707312	-0.963705	-1.32792	-1.36483	0.236659	-1.47661	-0.695141	-2.29727	-2.18857	-2.02247	0.27096	-2.44744	-3.20593	-0.752934	-0.220921	-1.24888	0.472905	-3.10796	-3.10796	-2.01675	-1.91902	-3.05503	-4.89948	-1.91026	-1.71551	0.059829	-3.91357	0.565299	1.54754	-2.60214	-1.39177	0.28252	-1.19502	-1.38148	-0.38705	-1.72803	-0.312136	1.26992
IL1B	-0.672555	-1.41227	-0.890065	-1.23174	-0.276924	-0.839162	-0.021997	-0.487272	-0.299436	-0.968938	-1.04742	-0.193381	-0.618266	-0.271464	-1.19731	-1.14245	-1.46681	1.05637	-1.39539	-1.95265	0.427032	-0.286016	-0.880032	0.381329	-2.03496	-2.03496	-1.0739	-1.76949	-3.3188	-3.53437	-1.19253	-1.6385	0.016958	-3.16373	-0.198026	2.09341	-1.82131	-1.4201	-0.156561	-1.15801	-1.00933	-0.125341	-1.78312	-0.219694	0.566713
IL6	-3.02576	-4.25032	-4.27662	-4.77606	-2.95735	-4.3153	-0.969293	-1.91201	-2.57172	-3.1223	-2.28953	-0.879498	-4.25894	-1.72007	-3.79247	-4.30044	-3.94728	-3.58452	-3.91827	-5.40804	-2.09702	-1.85371	-2.28489	-0.992621	-5.80852	-5.80852	-3.70157	-3.1174	-5.50601	-6.19176	-1.97779	-2.06147	0.434729	-3.77631	0.452511	-0.919324	-3.49887	-1.52846	0.244413	-1.80513	-1.55152	-0.506293	-2.16974	-0.739033	1.54023
TNF	-0.509714	-2.84443	-2.80778	-1.54765	-0.549113	-1.2816	-0.828924	-1.49576	-1.05282	-1.26662	-1.37236	-1.28024	-1.01538	-1.25643	-3.48276	-2.197	-1.97892	-0.11688	-2.66723	-3.09767	-1.06181	-0.066081	-2.14516	0.863619	-2.28588	-0.007968	2.21014	-3.05911	-3.95994	-3.86983	-0.921081	-2.32624	-1.36938	-2.4219	-1.65279	0.626205	0.959877	-2.82045	-1.49429	-1.08204	-0.672146	-1.73322	-0.735087	-0.606152	-2.6202

## Sheet: Fig. S3
Uncropped WB plots (merged version)
Blots for primaty monocyte protein expression
Blots for THP-1 protein expression

## Sheet: Fig. S5
B. I. Migration absolute number (monocytes)
Control	Wnt-3a
765	1592
1000	1718
206	541
208	471
438	617
B. II. Migration absolute number (monocytes)
Control	Wnt-3a
890	1342
1063	1396
169	565
122	461
242	728
B. III. Migration absolute number (monocytes)
Control	Wnt-3a
1646	1795
1523	1701
261	370
221	407
709	728
C. I. Migration absolute number (lymphocytes)
Control	Wnt-3a
392	361
421	388
57	71
118	137
49	34
C. II. Migration absolute number (lymphocytes)
Control	Wnt-3a
392	361
421	388
57	71
118	137
49	34
C. III. Migration absolute number (lymphocytes)
Control	Wnt-3a
392	361
421	388
57	71
118	137
49	34
